# Supplementary material for: Inflammation and epithelial–mesenchymal transition in a CFTR‐depleted human bronchial epithelial cell line revealed by proteomics and human organ‐on‐a‐chip
Source: FEBS J. 2025 Mar 3;292(19):5086–104. doi: 10.1111/febs.70050 (PMC12505456; doi:10.1111/febs.70050)
Supplement: Supplementary file 1 — Table S1. Complete list of identified proteins and comparison between CFTR‐KO vs. WT cells. [file FEBS-292-5086-s001.xlsx]

## Sheet: quantification def
Supplementary table S1. Complete list of identified proteins and comparison between CFTR-KO vs WT cells.
T: Majority protein IDs	T: Gene names	T: Protein names	KO-1 a	KO-1 b	KO-1 c	KO-2 a	KO-2 b	KO-2 c	KO-3 a	KO-3 b	KO-3 c	WT-4 a	WT-4 b	WT-4 c	WT-1 a	WT-1 b	WT-1 c	WT-3 a	WT-3 b	WT-3 c	mean KO CFTR	mean control	ratio KO CFTR/CTRL	N: Peptides	N: Razor + unique peptides	N: Unique peptides	N: Sequence coverage [%]	N: Unique + razor sequence coverage [%]	N: Unique sequence coverage [%]	N: Mol. weight [kDa]	N: Q-value	N: Score	N: Intensity	N: MS/MS count	N: Deamidation (NQ) site IDs	N: Oxidation (M) site IDs	N: Deamidation (NQ) site positions	N: Oxidation (M) site positions
A0A0B4J2E5	PWP2	Periodic tryptophan protein 2 homolog	0	0	0	0	0	0	0	0	0		1549300	1389500	0	0	0	0	0	0	0	367350	0.01	4	4	4	8.1	8.1	8.1	102.45	0	17.621	19000000	23	NaN	NaN	NaN	NaN
A0AVT1	UBA6	Ubiquitin-like modifier-activating enzyme 6		0	0	0	0	0	0	0	0	0	0	0	0	0	0	459390	546180		0	125696	0.01	4	4	4	4.8	4.8	4.8	117.97	0.00073368	2.3925	2742200	11	NaN	NaN	NaN	NaN
O00115	DNASE2	Deoxyribonuclease-2-alpha	0	0	0	0	0	0	0	0	0	0	0	0	0	0	0	320790	399920		0	90088.8	0.01	3	3	3	10.3	10.3	10.3	39.58	0.00070249	2.0938	4770500	14	NaN	NaN	NaN	NaN
O00232	PSMD12	26S proteasome non-ATPase regulatory subunit 12		0	0		0	0	0	0	0	3432500	4001500		0		0	2667700	3221200	3750500	0	2.43906e+06	0.01	8	8	8	18.6	18.6	18.6	52.904	0	19.099	40645000	40	NaN	NaN	NaN	NaN
O00291	HIP1	Huntingtin-interacting protein 1	0	0		0	0	0	0	0	0	0	0	0	0	0	0	962840	859300	669920	0	276896	0.01	6	5	5	8.7	7.7	7.7	116.22	0	8.1358	5322400	14	NaN	NaN	NaN	NaN
O00303	EIF3F	Eukaryotic translation initiation factor 3 subunit F	0	0		0	0		0	0			0	0	2335200	2402600		2243200	1640900	2070300	0	1.52746e+06	0.01	4	4	4	17.4	17.4	17.4	37.563	0	7.0329	25945000	30	25	NaN	208	NaN
O00629	KPNA4	Importin subunit alpha-3	0	0	0		0	0	0	0	0	3122500	4442200	4796900	1818600	2953000		2424700	2120400		0	3096900	0.01	5	5	3	20.9	20.9	15.2	57.886	0	21.706	40904000	46	NaN	NaN	NaN	NaN
O00743	PPP6C	Serine/threonine-protein phosphatase 6 catalytic subunit	0	0	0	0	0	0	0	0	0	0	0	0		487240	560820		496370	569380	0	301973	0.01	3	3	3	12.1	12.1	12.1	35.144	0	4.6283	4002600	11	NaN	NaN	NaN	NaN
O00764	PDXK	Pyridoxal kinase	0		0	0	0	0	0	0	0	0	0		1366600	1234000		2039700	2099700	1996100	0	1.24801e+06	0.01	2	2	2	8.7	8.7	8.7	35.102	0.00073692	2.4238	15872000	20	NaN	NaN	NaN	NaN
O14578	CIT	Citron Rho-interacting kinase	0	0	0	0	0	0	0	0	0	0	0	0		1249700	1147900	0	0	0	0	299700	0.01	5	5	5	3.3	3.3	3.3	231.43	0	4.4028	5083800	16	NaN	NaN	NaN	NaN
O14734	ACOT8	Acyl-coenzyme A thioesterase 8	0	0	0	0	0	0	0		0	635020		807180	0	0	0	0	0	0	0	180275	0.01	3	3	3	17.2	17.2	17.2	35.914	0.00081633	3.3079	4804900	16	NaN	NaN	NaN	NaN
O14777	NDC80	Kinetochore protein NDC80 homolog	0	0	0	0	0	0	0	0	0	0	0	0	0	0		558790		615630	0	167774	0.01	5	5	5	10.4	10.4	10.4	73.912	0	3.8482	3281500	13	NaN	NaN	NaN	NaN
O43395	PRPF3	U4/U6 small nuclear ribonucleoprotein Prp3		0	0	0	0		0	0			0	0	753020		722690		724590	844890	0	507532	0.01	10	10	10	21.1	21.1	21.1	77.528	0	7.6023	10127000	35	NaN	NaN	NaN	NaN
O43402	EMC8	ER membrane protein complex subunit 8	0	0		0	0		0	0	0	850160	864800	1128500	0	0	0		708460	975069	0	565874	0.01	3	3	3	19	19	19	23.773	0	3.9532	11836000	30	NaN	NaN	NaN	NaN
O43464	HTRA2	Serine protease HTRA2, mitochondrial	0	0	0	0	0	0	0	0		0	0	0	0	0	0	887720	683660	997310	0	285410	0.01	5	5	5	11.8	11.8	11.8	48.84	0	4.7258	8382800	18	NaN	NaN	NaN	NaN
O43583	DENR	Density-regulated protein	0	0	0	0	0	0	0	0		0	0	0	0	0	0		1362600	2551700	0	489288	0.01	4	4	4	31.8	31.8	31.8	22.092	0	3.9237	7363500	5	NaN	NaN	NaN	NaN
O43615	TIMM44	Mitochondrial import inner membrane translocase subunit TIM44	0	0		0	0		0		0	1113300	1099400	1361700	0	0	0	712960	1001500	1216600	0	722829	0.01	6	6	6	17	17	17	51.355	0	10.849	17615000	37	NaN	NaN	NaN	NaN
O43681	ASNA1	ATPase ASNA1		0	0	0	0	0	0	0		0		0	0	0	0	659400	976950		0	233764	0.01	5	5	5	25	25	25	38.792	0	5.1016	8021300	21	NaN	NaN	NaN	NaN
O60292	SIPA1L3	Signal-induced proliferation-associated 1-like protein 3	0	0	0	0	0		0	0	0	664700	667860		0	0	0	0	0	0	0	166570	0.01	4	4	4	3.4	3.4	3.4	194.61	0.00041701	3.5094	5204500	19	NaN	NaN	NaN	NaN
O60888	CUTA	Protein CutA	0	0	0	0	0	0	0	0	0	0	0	0	0	0		974660	991000	822120	0	348472	0.01	2	2	2	15.6	15.6	15.6	19.116	0	4.7641	9569200	11	NaN	NaN	NaN	NaN
O60934	NBN	Nibrin	0	0	0	0	0	0	0	0	0	1457500	1285100		0	0	0	1348800	1002700		0	727729	0.01	9	9	9	21.9	21.9	21.9	84.958	0	9.5628	12210000	24	NaN	NaN	NaN	NaN
O75208	COQ9	Ubiquinone biosynthesis protein COQ9, mitochondrial	0	0		0	0	0	0	0	0	888780	898991	888580	0	0	0	0	0		0	334544	0.01	2	2	2	11.6	11.6	11.6	35.509	0	6.046	16487000	29	NaN	NaN	NaN	NaN
O75223	GGCT	Gamma-glutamylcyclotransferase	0	0	0	0	0	0	0	0	0	0	0	0	0	0	0	479990	611810		0	136475	0.01	3	3	3	23.4	23.4	23.4	21.007	0.00078278	2.9397	2585300	8	NaN	NaN	NaN	NaN
O75340	PDCD6	Programmed cell death protein 6	0	0	0	0	0	0	0	0	0		316440	395080	526580		536430	0	0	0	0	253504	0.01	2	2	2	11.5	11.5	11.5	21.868	0.00077429	2.8143	5347900	20	NaN	NaN	NaN	NaN
O75348	ATP6V1G1	V-type proton ATPase subunit G 1	0	0	0	0	0	0	0	0	0	822630	882330	702990	1294100	1091100		0	0	0	0	599144	0.01	2	2	2	11.9	11.9	11.9	13.757	0	13.928	14109000	30	NaN	NaN	NaN	NaN
O75381	PEX14	Peroxisomal membrane protein PEX14	0	0	0	0	0	0	0	0	0	806090		929580	0	0	0	0	0	0	0	216959	0.01	7	7	7	31.3	31.3	31.3	41.236	0	6.3911	10302000	23	NaN	NaN	NaN	NaN
O75448	MED24	Mediator of RNA polymerase II transcription subunit 24	0	0	0	0	0		0	0	0	0	0		0	0	0	506900	640690	615770	0	220420	0.01	3	3	3	4.9	4.9	4.9	110.3	0	4.7021	4888200	15	NaN	NaN	NaN	NaN
O75554	WBP4	WW domain-binding protein 4	0	0	0	0	0	0		0	0	0	0	0	0	0	0	225230	255490		0	60090	0.01	2	2	2	7.4	7.4	7.4	42.506	0.00080032	3.1035	2703200	12	NaN	NaN	NaN	NaN
O75787	ATP6AP2	Renin receptor	0	0		0	0	0	0	0	0	0	0	0	0	0	0	647440		631480	0	159865	0.01	3	3	3	13.1	13.1	13.1	39.008	0	5.2312	4347500	17	NaN	NaN	NaN	NaN
O75821	EIF3G	Eukaryotic translation initiation factor 3 subunit G	0	0	0		0	0	0		0	2411400	2979400		4556100	6717300	3668000	2760600	2822800		0	3.70223e+06	0.01	9	9	9	40.6	40.6	40.6	35.611	0	11.655	42468000	44	NaN	NaN	NaN	NaN
O75976	CPD	Carboxypeptidase D	0	0	0	0		0	0	0	0	0		0		0	0	1150800	1582100	1228000	0	565843	0.01	8	8	8	9.4	9.4	9.4	152.93	0	37.107	12537000	30	NaN	NaN	NaN	NaN
O94766	B3GAT3	Galactosylgalactosylxylosylprotein 3-beta-glucuronosyltransferase 3	0	0	0	0	0	0	0	0	0	926660	977620	944670	0	0	0	0	0	0	0	316550	0.01	4	4	4	17.3	17.3	17.3	37.121	0	3.9662	4943100	13	NaN	NaN	NaN	NaN
O94888	UBXN7	UBX domain-containing protein 7	0	0	0	0	0	0	0		0	0	0	0		803900	698650	540010	531080		0	367663	0.01	2	2	2	7.4	7.4	7.4	54.862	0	4.5789	6160800	17	NaN	NaN	NaN	NaN
O95104	SCAF4	Splicing factor, arginine/serine-rich 15	0	0	0	0	0			0	0	0	0	0	0		0		1094000	1902200	0	428029	0.01	6	6	5	10.6	10.6	9.6	125.87	0	5.782	14388000	21	NaN	NaN	NaN	NaN
O95208	EPN2	Epsin-2	0	0	0		0	0	0	0	0	553730	746650		0	0	0	0	0	0	0	162548	0.01	4	4	4	12.2	12.2	12.2	68.481	0	3.6116	9558500	15	NaN	NaN	NaN	NaN
O95218	ZRANB2	Zinc finger Ran-binding domain-containing protein 2	0	0		0	0	0	0	0		0		0	0		0		1071800	1492700	0	427417	0.01	7	7	7	29.7	29.7	29.7	37.404	0	11.122	19364000	29	NaN	NaN	NaN	NaN
O95817	BAG3	BAG family molecular chaperone regulator 3		0	0	0	0	0	0	0	0	0	0	0	1089100		946960	455930	693870	508280	0	461768	0.01	5	5	5	14.3	14.3	14.3	61.594	0	6.0545	8095500	30	NaN	NaN	NaN	NaN
P00492	HPRT1	Hypoxanthine-guanine phosphoribosyltransferase	0	0		0	0	0	0	0			1021300	673830	0	0	0	2751300	2608900	2997400	0	1.25659e+06	0.01	7	7	7	33	33	33	24.579	0	9.6943	13874000	22	NaN	NaN	NaN	NaN
P01024	C3	Complement C3	0	0	0	0	0	0	0	0	0	0	0	0	0	0	0	434020	564750		0	124846	0.01	3	3	3	2.8	2.8	2.8	187.15	0	3.8375	1907300	7	NaN	NaN	NaN	NaN
P01591	IGJ	Immunoglobulin J chain	0	0	0	0	0	0	0	0	0	0	0	0	0	0	0	479850	666760	450300	0	177434	0.01	2	2	2	17	17	17	18.098	0.00079145	3.0465	1863300	6	NaN	NaN	NaN	NaN
P01833	PIGR	Polymeric immunoglobulin receptor	0	0	0	0	0	0	0	0	0	0	0	0	0	0	0	1099500	1502900	1283800	0	431800	0.01	4	4	4	8.8	8.8	8.8	83.283	0	6.6061	4532600	9	NaN	NaN	NaN	NaN
P01834	IGKC	Ig kappa chain C region	0	0	0	0	0	0	0	0	0	0	0	0	0	0	0	2928400	2867100	2884400	0	964433	0.01	2	2	2	47.7	47.7	47.7	11.765	0	3.7103	10567000	7	NaN	NaN	NaN	NaN
P01876	IGHA1	Ig alpha-1 chain C region	0	0	0	0	0	0	0	0	0	0	0	0	0	0	0	2041100	1953300	1654200	0	627622	0.01	5	5	3	19.3	19.3	15.9	37.654	0	5.2362	6630100	8	NaN	NaN	NaN	NaN
P01877	IGHA2	Ig alpha-2 chain C region	0	0	0	0	0	0	0	0	0	0	0	0	0	0	0	787280	957901		0	218148	0.01	4	2	2	12.9	9.4	9.4	36.591	0	3.7952	2770900	4	NaN	NaN	NaN	NaN
P01893	HLA-H	Putative HLA class I histocompatibility antigen, alpha chain H	0	0			0	0	0	0	0		3778400	3263700	4363600	4072700			3871000	3745500	0	3849150	0.01	10	2	2	32.6	10.8	10.8	40.891	0	15.726	63082000	27	NaN	NaN	NaN	NaN
P02649	APOE	Apolipoprotein E		0	0	0	0	0	0	0	0	0	0	0	0	0	0	407630	602860		0	126311	0.01	3	3	3	13.9	13.9	13.9	36.154	0.00074655	2.5144	4811300	13	NaN	NaN	NaN	NaN
P02788	LTF	Lactotransferrin	0	0	0	0	0	0	0	0	0	0	0	0	0	0	0	8525000	8146500	8342800	0	2.77937e+06	0.01	16	15	15	30.8	29.2	29.2	78.181	0	33.084	29410000	41	NaN	NaN	NaN	NaN
P04066	FUCA1	Tissue alpha-L-fucosidase	0	0	0	0	0	0	0	0	0	625690	539150	689710	0	0	0	828940	800950		0	435555	0.01	3	3	3	6	6	6	53.688	0.00072993	2.3605	5790000	14	NaN	NaN	NaN	NaN
P04080	CSTB	Cystatin-B	0	0	0	0	0	0	0	0		771580	778510	545490		1457300	1207800	1935000	2496300	1707900	0	1362485	0.01	3	3	3	37.8	37.8	37.8	11.139	0	3.713	17421000	32	NaN	NaN	NaN	NaN
P04179	SOD2	Superoxide dismutase [Mn], mitochondrial	0	0	0	0	0		0	0	0	0	0	0	2979900	2706400	2032800		1981300	2538300	0	1.52984e+06	0.01	3	3	3	16.2	16.2	16.2	24.75	0	17.592	35826000	36	NaN	NaN	NaN	NaN
P04626	ERBB2	Receptor tyrosine-protein kinase erbB-2	0	0	0	0	0	0	0	0	0	615800	543070		0	0	0	732190	515510		0	343796	0.01	6	5	5	6.2	5.3	5.3	137.91	0	5.7964	4859100	14	NaN	NaN	NaN	NaN
P04818	TYMS	Thymidylate synthase	0	0		0	0		0	0	0	0	0	0		0	0	716460		733600	0	207151	0.01	4	4	4	20.8	20.8	20.8	35.716	0	5.9527	4135900	15	NaN	NaN	NaN	NaN
Q93077	HIST1H2AC	Histone H2A type 1-C	0	0	0	0	0	0	0	0			5996200	4925800	0	0		0	0		0	1.82033e+06	0.01	6	2	2	35.4	13.8	13.8	14.105	0.00081334	3.2576	34233000	17	114	NaN	90	NaN
P04920	SLC4A2	Anion exchange protein 2	0	0	0	0	0	0	0	0	0	0	0	0	0		0	544160		460700	0	143551	0.01	4	4	4	7.7	7.7	7.7	137.01	0	28.454	8044800	24	NaN	NaN	NaN	NaN
P05109	S100A8	Protein S100-A8	0	0	0	0	0	0	0	0	0	0	0	0	1075600		1202200	0	0	0	0	284725	0.01	2	2	2	23.7	23.7	23.7	10.834	0.002649	1.7114	6968000	19	NaN	NaN	NaN	NaN
P06280	GLA	Alpha-galactosidase A	0	0	0	0	0		0	0	0	638310	754560		0	0	0	1298100	2086700	1519500	0	787146	0.01	5	5	5	17.7	17.7	17.7	48.766	0	8.9563	10375000	18	NaN	NaN	NaN	NaN
P06703	S100A6	Protein S100-A6	0		0	0	0	0	0	0	0	0	0	0	6864100	7082100	6862000	6528300	5750600	6139200	0	4.35848e+06	0.01	6	6	6	35.6	35.6	35.6	10.18	0	5.4096	64430000	28	NaN	NaN	NaN	NaN
P06730	EIF4E	Eukaryotic translation initiation factor 4E	0	0	0	0	0	0	0	0	0	358310		2186000	0	0	0	0	0	0	0	318039	0.01	2	2	2	11.5	11.5	11.5	25.097	0.0041401	1.4978	13628000	14	NaN	NaN	NaN	NaN
P07741	APRT	Adenine phosphoribosyltransferase	0	0	0	0	0	0	0	0	0	0	0	0	0	0	0	663400	716940		0	172542	0.01	2	2	2	12.8	12.8	12.8	19.608	0.00074683	2.5144	2483700	9	NaN	NaN	NaN	NaN
P08842	STS	Steryl-sulfatase	0	0	0	0	0	0	0	0	0	907940	927299	767820	0		0	0	0	0	0	325382	0.01	3	3	3	8.2	8.2	8.2	65.492	0	4.372	4686300	12	NaN	NaN	NaN	NaN
P09104	ENO2	Gamma-enolase	0	0	0	0	0	0	0	0	0	807350	774520		0	0			1253600	1370500	0	700995	0.01	6	3	3	21.4	8.8	8.8	47.268	0	6.9893	11470000	20	NaN	NaN	NaN	NaN
P09496	CLTA	Clathrin light chain A	0	0	0	0	0	0	0		0		2075700	2247500	2869100	3155600	3033100	1764800	2065900	2024300	0	2404500	0.01	7	7	7	17.7	17.7	17.7	27.076	0	15.251	29813000	45	NaN	NaN	NaN	NaN
P0DMN0	SULT1A4	Sulfotransferase 1A4	0	0	0	0	0	0	0	0	0	0	0		0	0	0	624910	443830	456590	0	190666	0.01	2	2	2	13.9	13.9	13.9	34.196	0	4.7376	2660200	8	NaN	NaN	NaN	NaN
P11413	G6PD	Glucose-6-phosphate 1-dehydrogenase	0	0		0	0	0	0	0	0	1134000	767430	1353000	1461900		782070	5240300	7708100	6976400	0	3177900	0.01	10	10	10	28.9	28.9	28.9	59.256	0	20.16	31354000	33	NaN	NaN	NaN	NaN
P12273	PIP	Prolactin-inducible protein	0	0	0	0	0	0	0	0	0	0	0	0	0	0	0	1693400	1837100	1586600	0	568567	0.01	5	5	5	34.9	34.9	34.9	16.572	0	4.8638	6268900	12	NaN	NaN	NaN	NaN
P12955	PEPD	Xaa-Pro dipeptidase	0	0	0	0	0	0	0	0	0	0	0	0	0	0	0	470750	371430		0	105272	0.01	2	2	2	7.1	7.1	7.1	54.548	0	5.1867	2301400	7	NaN	NaN	NaN	NaN
P13798	APEH	Acylamino-acid-releasing enzyme	0	0	0	0	0	0		0	0	0	0	0	0	0	0	1029100	1591100		0	327525	0.01	4	4	4	8.7	8.7	8.7	81.224	0	6.1688	6667000	17	NaN	NaN	NaN	NaN
P14550	AKR1A1	Alcohol dehydrogenase [NADP(+)]	0	0	0	0	0	0	0	0	0	0	0	0	0	0	0	1119200		1209300	0	291062	0.01	4	4	4	20	20	20	36.573	0	8.5888	3840100	9	NaN	NaN	NaN	NaN
P14735	IDE	Insulin-degrading enzyme	0	0	0	0	0	0	0	0	0	0		0	0	0	0	333750	379020		0	101824	0.01	2	2	2	2.3	2.3	2.3	117.97	0.0010482	2.0654	2286400	14	NaN	NaN	NaN	NaN
P15289	ARSA	Arylsulfatase A	0	0	0	0	0		0	0	0	1268100	1270000	1615400	0		0	2077000	1608900	2260900	0	1.26254e+06	0.01	6	6	6	17.9	17.9	17.9	53.588	0	7.8614	14966000	19	NaN	NaN	NaN	NaN
P15559	NQO1	NAD(P)H dehydrogenase [quinone] 1	0	0	0	0	0	0	0	0	0	0	0	0	0	0	0	1666600		1289900	0	369562	0.01	4	4	4	15.3	15.3	15.3	30.867	0	4.7036	7443900	12	NaN	NaN	NaN	NaN
P16219	ACADS	Short-chain specific acyl-CoA dehydrogenase, mitochondrial	0	0	0	0	0	0	0	0	0	707490	872780		0	0	0	686670	611090		0	411147	0.01	3	3	3	10	10	10	44.297	0	5.2459	6546400	20	NaN	NaN	NaN	NaN
P17066	HSPA6	Heat shock 70 kDa protein 6	0	0	0	0	0	0	0	0	0	0	0	0	35089000		31524000	17465000	20957000		0	15005000	0.01	10	2	2	13.1	3.7	3.7	71.027	0	13.1	714450000	56	NaN	NaN	NaN	NaN
P17812	CTPS1	CTP synthase 1	0	0	0	0	0	0	0	0	0	0	0	0	0	0	0	1261300	1152600	1303400	0	413033	0.01	6	6	6	17.4	17.4	17.4	66.69	0.00073073	2.3641	5899700	10	NaN	NaN	NaN	NaN
P18858	LIG1	DNA ligase 1	0	0		0	0	0	0	0		0	0	0	1127100	878830	879610	1194200	1364800	1505200	0	772193	0.01	12	12	12	19.3	19.3	19.3	101.73	0	12.801	11537000	36	NaN	NaN	NaN	NaN
P21283	ATP6V1C1	V-type proton ATPase subunit C 1	0	0	0	0	0	0	0	0	0	0		0	0		0		987630	1412600	0	400038	0.01	2	2	2	7.6	7.6	7.6	43.941	0	4.3661	7372800	19	NaN	NaN	NaN	NaN
P22413	ENPP1	Ectonucleotide pyrophosphatase/phosphodiesterase family member 1	0	0	0	0	0	0	0	0	0		1081800	828030	2001800	2836400		0	0	0	0	964004	0.01	4	4	4	9.1	9.1	9.1	104.92	0	8.4041	8571300	18	NaN	NaN	NaN	NaN
P23588	EIF4B	Eukaryotic translation initiation factor 4B	0		0	0	0	0	0	0	0	0	0	0		2559700	3357600	0	0	0	0	739662	0.01	3	3	3	7.9	7.9	7.9	69.15	0	4.8524	15514000	22	NaN	NaN	NaN	NaN
P25942	CD40	Tumor necrosis factor receptor superfamily member 5	0	0		0	0	0	0		0	3636600		2355500	0	0	0	4651100	4556700	3285600	0	2.31069e+06	0.01	3	3	3	17.3	17.3	17.3	30.619	0	26.644	29770000	26	NaN	NaN	NaN	NaN
P26368	U2AF2	Splicing factor U2AF 65 kDa subunit	0	0	0	0	0	0	0		0		3929700	4243000		0	0	0		0	0	1.36212e+06	0.01	4	4	4	14.7	14.7	14.7	53.5	0	5.9566	60391000	29	NaN	NaN	NaN	NaN
P28065	PSMB9	Proteasome subunit beta type-9	0	0	0		0	0	0	0	0	0	0	0		0	0	1418400	1377800		0	399457	0.01	4	4	4	22.8	22.8	22.8	23.264	0	5.5063	10746000	28	NaN	NaN	NaN	NaN
P28288	ABCD3	ATP-binding cassette sub-family D member 3		0	0	0	0	0	0	0	0	1793000	1909700	1640700	0	0	0	0		0	0	667925	0.01	7	7	7	14.4	14.4	14.4	75.475	0	14.879	11409000	22	NaN	NaN	NaN	NaN
P30405	PPIF	Peptidyl-prolyl cis-trans isomerase F, mitochondrial	0	0	0	0	0	0	0	0	0	0		0		1428300	1022600	0		0	0	408483	0.01	6	6	6	39.6	39.6	39.6	22.04	0	41.218	23080000	26	NaN	NaN	NaN	NaN
P31025	LCN1	Lipocalin-1	0	0	0	0	0	0	0	0	0	0	0	0	0	0	0	8725000	8150000		0	2109375	0.01	4	4	4	25.6	25.6	25.6	19.25	0	7.9209	21762000	11	NaN	NaN	NaN	NaN
P31350	RRM2	Ribonucleoside-diphosphate reductase subunit M2	0	0		0	0	0	0	0	0		0	0	0	0	0	661550	775470	906079	0	292887	0.01	2	2	2	7.5	7.5	7.5	44.877	0	3.794	5504000	14	NaN	NaN	NaN	NaN
P40189	IL6ST	Interleukin-6 receptor subunit beta	0	0	0	0	0	0		0	0		0	0	836580	844040		675800	586980		0	490567	0.01	4	4	4	7.7	7.7	7.7	103.54	0	5.7779	7408200	25	NaN	NaN	NaN	NaN
P40763	STAT3	Signal transducer and activator of transcription 3	0	0	0	0	0		0	0	0	1215700		1316800	2455600	2043900	1751800	1370900	1957100	2047900	0	1.76996e+06	0.01	7	7	7	14.7	14.7	14.7	88.067	0	20.095	20002000	37	379	NaN	189	NaN
P41236	PPP1R2	Protein phosphatase inhibitor 2	0	0	0	0	0	0	0	0	0	0	0		0	0	0	1406800	1606700	1377900	0	548925	0.01	5	5	5	36.6	36.6	36.6	23.015	0	10.009	8986900	21	NaN	NaN	NaN	NaN
P42566	EPS15	Epidermal growth factor receptor substrate 15	0	0		0	0	0	0	0	0	0	0			859940	1077000	0	0		0	322823	0.01	4	4	4	7.7	7.7	7.7	98.655	0	5.4185	7414200	21	NaN	NaN	NaN	NaN
P43155	CRAT	Carnitine O-acetyltransferase	0	0	0		0	0	0	0	0	1248700	1027000		0	0	0	0	0	0	0	284462	0.01	3	3	3	6.1	6.1	6.1	70.857	0	7.2789	6152900	11	NaN	NaN	NaN	NaN
P46108	CRK	Adapter molecule crk		0	0	0	0	0	0	0		0	0	0		872160	1339900		982480	1197000	0	627363	0.01	5	5	5	25.7	25.7	25.7	33.83	0	3.7938	7514500	16	NaN	NaN	NaN	NaN
P47985	UQCRFS1	Cytochrome b-c1 complex subunit Rieske, mitochondrial	0	0		0	0		0	0		5602700	6517800	5094700	0	0	0	5358000	4191100	4565900	0	3.48113e+06	0.01	6	6	4	24.1	24.1	17.9	29.668	0	9.8732	68453000	31	NaN	NaN	NaN	NaN
P48739	PITPNB	Phosphatidylinositol transfer protein beta isoform	0	0	0	0	0	0	0	0		0	0	0	0	0	0		1060100	1008900	0	258625	0.01	3	3	3	17	17	17	31.54	0	5.567	7713700	16	NaN	NaN	NaN	NaN
P49406	MRPL19	39S ribosomal protein L19, mitochondrial	0		0	0	0	0	0	0	0	360860	456450		0	0	0	0	0	0	0	102164	0.01	3	3	3	9.6	9.6	9.6	33.535	0.00070423	2.1005	2760500	15	NaN	NaN	NaN	NaN
P49903	SEPHS1	Selenide, water dikinase 1	0	0		0	0	0	0		0	0	0	0	628350	721320			627700	648630	0	375143	0.01	5	5	5	22.2	22.2	22.2	42.91	0	8.5798	6278700	21	NaN	NaN	NaN	NaN
P50281	MMP14	Matrix metalloproteinase-14	0	0	0	0		0	0	0	0	1542900	1571900	1539500	0	0	0		1275700	1178700	0	888588	0.01	4	4	4	5.8	5.8	5.8	65.893	0.00079428	3.0588	16337000	20	NaN	NaN	NaN	NaN
P50443	SLC26A2	Sulfate transporter	0	0	0	0	0	0	0	0	0	2176300	1446300		0	0	0	0	0	0	0	452825	0.01	4	4	4	9.6	9.6	9.6	81.661	0	8.3906	18095000	29	NaN	NaN	NaN	NaN
P51153	RAB13	Ras-related protein Rab-13	0	0		0	0	0	0	0	0	2204800	2108500	1663600	0	0	0	0	0		0	747112	0.01	4	3	3	23.6	18.2	18.2	22.774	0	3.6951	18262000	25	NaN	NaN	NaN	NaN
P51809	VAMP7	Vesicle-associated membrane protein 7	0	0	0	0	0	0	0	0	0	521950	452000		0	0	0	665300	601530		0	320111	0.01	3	3	3	20.5	20.5	20.5	24.935	0.00076511	2.7285	3883100	10	NaN	NaN	NaN	NaN
P52434	POLR2H	DNA-directed RNA polymerases I, II, and III subunit RPABC3	0	0		0	0	0	0	0	0	838840	841950		0	0	0	803050	1127400	1282300	0	611692	0.01	4	4	4	46.7	46.7	46.7	17.143	0	5.6956	12422000	31	NaN	NaN	NaN	NaN
P52732	KIF11	Kinesin-like protein KIF11	0	0	0		0	0		0	0	0	0	0	1184400	1584200		1065700	863220		0	671074	0.01	4	4	4	5.1	5.1	5.1	119.16	0	6.2229	8716100	21	NaN	NaN	NaN	NaN
P53041	PPP5C	Serine/threonine-protein phosphatase 5	0	0	0	0	0	0	0	0	0	692060		1590700	0	0	0	1320600	1611600	1131700	0	793332	0.01	4	4	4	11	11	11	56.878	0.00083229	3.4896	9794100	22	NaN	NaN	NaN	NaN
P53701	HCCS	Cytochrome c-type heme lyase	0	0	0	0	0	0	0	0	0	0	0	0	0	0	0	729000	830170		0	194896	0.01	4	4	4	10.4	10.4	10.4	30.601	0.00074267	2.4769	10818000	22	NaN	NaN	NaN	NaN
P54687	BCAT1	Branched-chain-amino-acid aminotransferase, cytosolic	0	0	0	0	0	0	0	0	0	0	0	0	0	0	0	1296200	1294000		0	323775	0.01	5	5	5	14.5	14.5	14.5	42.966	0	5.2777	8016700	13	NaN	NaN	NaN	NaN
P55010	EIF5	Eukaryotic translation initiation factor 5	0	0		0	0	0	0	0	0	0	0	0	2063500		1846600	1653400	1528200	1713900	0	1100700	0.01	5	5	5	18.6	18.6	18.6	49.222	0	5.8832	18610000	25	NaN	NaN	NaN	NaN
P55789	GFER	FAD-linked sulfhydryl oxidase ALR	0	0		0	0	0	0	0		0	0	0	1040000		1607300	909430		1185700	0	677490	0.01	2	2	2	18	18	18	23.449	0	5.4588	9517700	24	NaN	NaN	NaN	NaN
P60468	SEC61B	Protein transport protein Sec61 subunit beta	0		0	0	0		0		0		2830400	3327000	0	0	0	0		0	0	879629	0.01	3	3	3	37.5	37.5	37.5	9.9743	0.00083368	3.498	31772000	23	NaN	NaN	NaN	NaN
P60510	PPP4C	Serine/threonine-protein phosphatase 4 catalytic subunit		0	0	0	0	0	0	0		869850		719950	1017300	823130		824820	861570	1547500	0	952017	0.01	6	4	4	24.8	19.9	19.9	35.08	0	9.7527	13507000	38	NaN	NaN	NaN	NaN
P61088	UBE2N	Ubiquitin-conjugating enzyme E2 N	0	0	0	0	0	0	0	0	0	829620	879270		1595300		1511500		2558300	1685800	0	1509965	0.01	2	2	2	19.7	19.7	19.7	17.138	0	4.1589	15918000	29	NaN	NaN	NaN	NaN
P61619	SEC61A1	Protein transport protein Sec61 subunit alpha isoform 1	0		0	0	0	0	0	0	0	988270		1266000	0	0	0	0	0	0	0	281784	0.01	3	3	3	6.3	6.3	6.3	52.264	0.001688	1.8329	7462500	15	NaN	NaN	NaN	NaN
P61626	LYZ	Lysozyme C	0	0	0	0	0	0	0	0	0	0	0	0	0	0	0	7745800	7434800	7045900	0	2.46961e+06	0.01	3	3	3	31.8	31.8	31.8	16.537	0	25.336	25984000	6	NaN	NaN	NaN	NaN
P61970	NUTF2	Nuclear transport factor 2	0	0	0	0	0	0	0	0		0		0	0	0	0	1231900	1035300	1275800	0	442875	0.01	3	3	3	43.3	43.3	43.3	14.478	0	5.9803	9008000	21	NaN	NaN	NaN	NaN
P62070	RRAS2	Ras-related protein R-Ras2	0	0	0	0	0	0	0		0	621550		584970	0	0	0	0	0	0	0	150815	0.01	5	2	2	27.5	11.8	11.8	23.399	0	3.5435	4070400	12	NaN	NaN	NaN	NaN
P63173	RPL38	60S ribosomal protein L38		0	0	0	0	0	0	0		0	0	0	1043400	1320000		866680		436760	0	523834	0.01	2	2	2	35.7	35.7	35.7	8.2178	0.0010366	1.9667	10516000	22	NaN	NaN	NaN	NaN
P78330	PSPH	Phosphoserine phosphatase	0		0	0	0	0	0	0	0	0	0	0	0	0	0	437600	491390		0	116124	0.01	2	2	2	12	12	12	25.007	0.00076482	2.7191	2322500	10	NaN	NaN	NaN	NaN
P83436	COG7	Conserved oligomeric Golgi complex subunit 7	0	0		0	0	0	0	0	0	0	0	0	0	0	0	717800		702760	0	177570	0.01	5	5	5	10.1	10.1	10.1	86.343	0	5.6258	6448600	19	NaN	NaN	NaN	NaN
P84095	RHOG	Rho-related GTP-binding protein RhoG	0	0		0	0		0	0	0	903640		726570	0	0	0	0	0		0	232887	0.01	4	3	3	36.6	30.9	30.9	21.308	0	3.9462	8294200	23	NaN	NaN	NaN	NaN
Q00403	GTF2B	Transcription initiation factor IIB	0	0	0	0	0	0	0	0	0	0	0	0	0	0	0	587310	438240		0	128194	0.01	4	4	4	20.9	20.9	20.9	34.833	0	3.9542	4382600	16	NaN	NaN	NaN	NaN
Q00577	PURA	Transcriptional activator protein Pur-alpha	0	0	0	0	0	0	0	0	0	2567700	2286600			0	0	2000300	2479200		0	1.55563e+06	0.01	2	2	2	18.3	18.3	18.3	34.91	0	6.1082	25226000	28	NaN	NaN	NaN	NaN
Q01581	HMGCS1	Hydroxymethylglutaryl-CoA synthase, cytoplasmic	0	0	0	0	0	0	0	0	0	0	0	0	1077700	1734900		0		0	0	401800	0.01	7	7	7	18.1	18.1	18.1	57.293	0	8.3906	6830100	19	490	NaN	517	NaN
Q01780	EXOSC10	Exosome component 10	0	0	0	0	0	0	0	0	0	861390		778430	0	0	0	0	0	0	0	204978	0.01	4	4	4	5.8	5.8	5.8	100.83	0	4.9698	5257300	19	NaN	NaN	NaN	NaN
Q02978	SLC25A11	Mitochondrial 2-oxoglutarate/malate carrier protein	0	0	0	0	0	0	0	0	0	1380700	1384900		0	0	0	1155000	1051600		0	710314	0.01	3	3	3	8.9	8.9	8.9	34.061	0	5.5601	14916000	29	NaN	NaN	NaN	NaN
Q04323	UBXN1	UBX domain-containing protein 1		0	0	0	0	0	0	0		0	0	0	4344800	4106300	3934600	1768700	1949300	1782500	0	1.98736e+06	0.01	6	6	6	26.3	26.3	26.3	33.325	0	10.451	28473000	40	NaN	NaN	NaN	NaN
Q05639	EEF1A2	Elongation factor 1-alpha 2		0	0	0	0	0	0	0	0		1930400	1606300	0		0		1885400	1396200	0	1.13638e+06	0.01	11	3	3	37.4	14	14	50.47	0	7.528	16651000	22	457	NaN	101	NaN
Q07866	KLC1	Kinesin light chain 1	0		0	0	0	0	0	0		0	0	0		1744700	1156300	816220	752710	817420	0	660919	0.01	8	8	6	18.3	18.3	15	65.309	0	7.1602	10576000	30	NaN	NaN	NaN	NaN
Q08722	CD47	Leukocyte surface antigen CD47	0		0	0	0		0	0	0		0	0	3126400	2496700	2197100	1500300	1721300		0	1577400	0.01	3	3	3	7.1	7.1	7.1	35.213	0.00070497	2.1135	24085000	28	NaN	NaN	NaN	NaN
Q10589	BST2	Bone marrow stromal antigen 2	0	0	0	0	0	0	0	0	0	2763200	2363600		0	0	0	0		0	0	732400	0.01	5	5	5	18.3	18.3	18.3	19.769	0	72.302	25618000	18	513	NaN	124	NaN
Q12797	ASPH	Aspartyl/asparaginyl beta-hydroxylase	0	0	0	0		0	0	0	0	2135200	1698600	2181100	0	0	0	0	0	0	0	668322	0.01	5	5	5	9.9	9.9	9.9	85.862	0	6.228	25545000	28	NaN	NaN	NaN	NaN
Q12872	SFSWAP	Splicing factor, suppressor of white-apricot homolog	0	0	0	0	0	0	0	0	0	0	0	0	0	0	0	810730	736250		0	193372	0.01	6	6	6	15.7	15.7	15.7	104.82	0	5.1229	10011000	15	NaN	NaN	NaN	NaN
Q13126	MTAP	S-methyl-5-thioadenosine phosphorylase	0	0	0	0	0	0	0	0		0	0	0	0	0	0		1168300	1780600	0	368612	0.01	3	3	3	12.4	12.4	12.4	31.236	0	6.2718	10226000	17	NaN	NaN	NaN	NaN
Q13287	NMI	N-myc-interactor	0	0	0	0	0	0	0	0	0	0	0	0	1366800	1377800		1456500	1118600		0	759957	0.01	3	3	3	16.9	16.9	16.9	35.056	0	4.6003	7881000	14	NaN	NaN	NaN	NaN
Q13363	CTBP1	C-terminal-binding protein 1	0	0	0	0	0	0	0	0	0	1089900		1057100	0	0	0	0		0	0	306714	0.01	10	6	6	24.5	16.6	16.6	47.535	0	15.806	18506000	31	NaN	NaN	NaN	NaN
Q13510	ASAH1	Acid ceramidase		0	0		0	0	0	0	0	1317100	1301400	1347700	1279400	1478200		1263100	1256800		0	1.32053e+06	0.01	6	6	6	13.4	13.4	13.4	44.659	0	5.2467	21065000	35	NaN	NaN	NaN	NaN
Q13526	PIN1	Peptidyl-prolyl cis-trans isomerase NIMA-interacting 1	0	0	0	0	0	0	0	0	0	0	0	0	445210	576570		0	0	0	0	127722	0.01	3	3	3	31.9	31.9	31.9	18.243	0.00072098	2.2901	2285000	9	NaN	NaN	NaN	NaN
Q13564	NAE1	NEDD8-activating enzyme E1 regulatory subunit	0	0	0	0	0	0	0	0	0	0	0	0	0	0	0	902240	839520		0	217720	0.01	5	5	5	13.7	13.7	13.7	60.246	0	5.1738	5779500	11	NaN	NaN	NaN	NaN
Q14134	TRIM29	Tripartite motif-containing protein 29	0	0	0	0	0	0	0	0	0	0	0	0	681350	516760		0	0	0	0	149764	0.01	4	4	4	6.5	6.5	6.5	65.834	0	4.1016	961870	6	NaN	NaN	NaN	NaN
Q14141	SEPT6	Septin-6	0	0	0	0	0	0	0	0	0	0		0	1118400		636090	1075200	1012900		0	640432	0.01	4	3	3	7.6	5.1	5.1	49.716	0	10.082	7287000	20	NaN	NaN	NaN	NaN
Q14435	GALNT3	Polypeptide N-acetylgalactosaminyltransferase 3	0	0	0		0	0	0	0	0	2577800	2574100		0	0	0	0		0	0	735986	0.01	5	5	4	12.6	12.6	11.1	72.609	0	23.165	18965000	22	NaN	NaN	NaN	NaN
Q14671	PUM1	Pumilio homolog 1	0	0		0	0	0	0	0	0	625080		714740	0	0		0	0		0	223303	0.01	4	4	4	4.7	4.7	4.7	126.47	0	3.7201	8098300	25	NaN	NaN	NaN	NaN
Q14746	COG2	Conserved oligomeric Golgi complex subunit 2	0	0	0	0	0	0	0	0	0		0	0	0	0	0	383880	450560		0	119206	0.01	4	4	4	8.4	8.4	8.4	83.207	0.00082884	3.4584	4507200	11	NaN	NaN	NaN	NaN
Q14BN4	SLMAP	Sarcolemmal membrane-associated protein	0	0	0	0	0	0	0	0	0		0	0	0	0	0	867950	944179		0	258876	0.01	8	8	8	14.1	14.1	14.1	95.197	0	7.4114	6223200	19	NaN	NaN	NaN	NaN
Q14C86	GAPVD1	GTPase-activating protein and VPS9 domain-containing protein 1	0	0	0	0	0	0	0	0	0	0	0	0		0	0	886920	670980		0	222557	0.01	3	3	3	3.5	3.5	3.5	164.98	0.00078309	2.9408	3938800	11	NaN	NaN	NaN	NaN
Q15067	ACOX1	Peroxisomal acyl-coenzyme A oxidase 1	0	0	0	0	0		0	0	0	683110	700940	620880	0	0	0	687700		949790	0	455302	0.01	4	4	4	11.4	11.4	11.4	74.423	0	6.3513	6178400	16	NaN	NaN	NaN	NaN
Q15291	RBBP5	Retinoblastoma-binding protein 5	0	0	0	0	0	0	0	0	0	0	0		0	0	0		565870	561860	0	161104	0.01	5	5	5	17.8	17.8	17.8	59.152	0	7.0411	4942500	18	NaN	NaN	NaN	NaN
Q15363	TMED2	Transmembrane emp24 domain-containing protein 2		0	0	0	0	0		0	0	2268500	2409700	1562600	0	0	0		1229300	1569600	0	1.12996e+06	0.01	4	4	4	30.8	30.8	30.8	22.761	0	7.6324	21879000	28	NaN	NaN	NaN	NaN
Q15418	RPS6KA1	Ribosomal protein S6 kinase alpha-1	0	0	0	0	0	0	0	0	0	0	0	0	0	0	0	691130	498260		0	148674	0.01	3	3	3	6.8	6.8	6.8	82.722	0	5.0377	3402500	10	NaN	NaN	NaN	NaN
Q15434	RBMS2	RNA-binding motif, single-stranded-interacting protein 2	0		0	0	0	0	0		0	0	0	0	765420	848980		0	0	0	0	201800	0.01	2	2	2	7.4	7.4	7.4	43.958	0	3.7291	5501500	21	NaN	NaN	NaN	NaN
Q15436	SEC23A	Protein transport protein Sec23A	0		0	0	0	0	0	0	0	0	0	0	0	0	0	1392500	1149900		0	317800	0.01	4	4	3	6.8	6.8	5.2	86.16	0	4.5288	7390900	16	NaN	NaN	NaN	NaN
Q16401	PSMD5	26S proteasome non-ATPase regulatory subunit 5	0	0		0	0	0	0	0	0	0		0	0	0		1115400	1049600	1057300	0	460329	0.01	6	6	6	14.9	14.9	14.9	56.195	0	5.8039	7229200	21	NaN	NaN	NaN	NaN
Q16651	PRSS8	Prostasin	0	0	0	0	0		0	0	0	3489800	4329900		0		0		2764000	3357200	0	2.32348e+06	0.01	2	2	2	13.7	13.7	13.7	36.431	0	28.98	52715000	33	NaN	NaN	NaN	NaN
Q4G0N4	NADK2	NAD kinase 2, mitochondrial	0	0		0	0		0	0	0	682530	616450	600450	0	0	0		446560	535440	0	360179	0.01	7	7	7	21	21	21	49.432	0	6.5508	8227700	30	NaN	NaN	NaN	NaN
Q4VCS5	AMOT	Angiomotin	0	0	0	0	0	0	0	0	0	1116300		1577200	2561100	2059800	2270800	2434900	2169400	2273300	0	2057850	0.01	12	11	11	19.6	18.3	18.3	118.08	0	14.655	17762000	34	NaN	NaN	NaN	NaN
Q58FF8	HSP90AB2P	Putative heat shock protein HSP 90-beta 2	0	0	0	0	0	0		0	0		0	0	422190	639220		425320	410620	535070	0	347489	0.01	10	2	2	22.3	4.5	4.5	44.348	0	5.3972	6615600	33	153	NaN	100	NaN
Q5H9R7	PPP6R3	Serine/threonine-protein phosphatase 6 regulatory subunit 3	0	0	0	0	0	0	0		0	723050	805850		1046300	1177000	1113200		925750	756400	0	935364	0.01	3	3	3	4.8	4.8	4.8	97.668	0	9.3488	10586000	31	NaN	NaN	NaN	NaN
Q5T160	RARS2	Probable arginine--tRNA ligase, mitochondrial		0	0	0	0	0	0	0	0	432190	377200		0	0	0	0	0	0	0	101174	0.01	3	3	3	7.8	7.8	7.8	65.505	0.00079177	3.0479	2996900	14	NaN	NaN	NaN	NaN
Q5T200	ZC3H13	Zinc finger CCCH domain-containing protein 13	0	0	0	0	0	0	0	0		0	0	0	0	0	0	283260	551130		0	104299	0.01	6	6	6	4.9	4.9	4.9	196.63	0	3.6609	3315500	13	NaN	NaN	NaN	NaN
Q5T8D3	ACBD5	Acyl-CoA-binding domain-containing protein 5	0	0	0	0	0	0		0	0	1033700	720330		0	0		0	0	0	0	250576	0.01	5	5	5	12	12	12	60.091	0	5.1189	10144000	31	NaN	NaN	NaN	NaN
Q5XKP0	QIL1	Protein QIL1		0	0		0	0	0		0	0	0	0	0	0	0	1038900	795810		0	229339	0.01	3	3	3	33.9	33.9	33.9	13.087	0	7.6519	12141000	20	NaN	NaN	NaN	NaN
Q641Q2	FAM21A	WASH complex subunit FAM21A	0	0	0	0	0	0	0	0	0	0	0		1409500	929250	1075800	850450	1110100		0	767871	0.01	10	10	10	11.6	11.6	11.6	147.18	0	12.39	8237100	31	NaN	NaN	NaN	NaN
Q6IBS0	TWF2	Twinfilin-2	0		0	0	0	0	0	0	0	0	0	0	0	0	0	604250	385630		0	123735	0.01	3	3	3	14.6	14.6	14.6	39.548	0	4.1553	2470800	11	NaN	NaN	NaN	NaN
Q6ISB3	GRHL2	Grainyhead-like protein 2 homolog	0	0	0	0	0	0	0	0	0	929280	1143900	1125200	0	0	0	0	0	0	0	355376	0.01	5	5	5	12.5	12.5	12.5	71.104	0	5.0443	7954300	20	NaN	NaN	NaN	NaN
Q6NVY1	HIBCH	3-hydroxyisobutyryl-CoA hydrolase, mitochondrial	0	0		0	0	0	0	0	0	849170		988981	0	0	0	0		0	0	262593	0.01	5	5	5	15.5	15.5	15.5	43.482	0	4.6494	6879800	18	NaN	NaN	NaN	NaN
Q6P996	PDXDC1	Pyridoxal-dependent decarboxylase domain-containing protein 1	0	0		0	0	0	0	0	0	503770	500190	551570	0	0			736070	869740	0	451620	0.01	10	10	10	17.3	17.3	17.3	86.706	0	8.5755	6245800	25	NaN	NaN	NaN	NaN
Q6XQN6	NAPRT	Nicotinate phosphoribosyltransferase		0	0	0	0	0	0	0	0	0	0	0	0	0	0	639280	650240	544400	0	203769	0.01	5	5	5	16.7	16.7	16.7	57.578	0	11.247	5309200	17	NaN	NaN	NaN	NaN
Q7L576	CYFIP1	Cytoplasmic FMR1-interacting protein 1		0	0	0	0	0	0	0	0	0	0		0	0	0	529460	620570	516630	0	208332	0.01	5	5	5	4.5	4.5	4.5	145.18	0	4.0857	5326100	19	NaN	NaN	NaN	NaN
Q7L5N1	COPS6	COP9 signalosome complex subunit 6	0		0	0	0	0	0	0			621320	712770	0		0	902580	822440		0	509852	0.01	4	4	4	19	19	19	36.163	0	7.0506	10629000	28	NaN	NaN	NaN	NaN
Q8IVM0	CCDC50	Coiled-coil domain-containing protein 50	0	0	0	0	0	0	0	0	0	0	0	0	984021	709370	1024400	0	0	0	0	301977	0.01	3	3	3	14.7	14.7	14.7	35.822	0	3.7636	5149000	19	NaN	NaN	NaN	NaN
Q8IYB3	SRRM1	Serine/arginine repetitive matrix protein 1	0	0	0		0	0	0		0	0	0	0	0	0	0	832730	892350		0	215635	0.01	5	5	5	6.7	6.7	6.7	102.33	0	7.8625	8222100	19	NaN	NaN	NaN	NaN
Q8IYI6	EXOC8	Exocyst complex component 8		0	0	0	0	0	0	0	0	0	0	0	718250	684730		0	0	0	0	175372	0.01	3	3	3	5.4	5.4	5.4	81.798	0	4.9349	6683900	25	NaN	NaN	NaN	NaN
Q8IZ21	PHACTR4	Phosphatase and actin regulator 4	0	0	0	0	0	0	0	0	0	0	0	0	0	0	0	379530	513760		0	111661	0.01	5	5	5	11.8	11.8	11.8	78.21	0	4.4384	3021100	13	NaN	NaN	NaN	NaN
Q8N131	TMEM123	Porimin	0	0		0	0		0		0	10434000		11630000		0	0	9296000		8170000	0	6.58833e+06	0.01	2	2	2	5.3	5.3	5.3	21.531	0.0041349	1.4904	153010000	42	NaN	NaN	NaN	NaN
Q8N1G4	LRRC47	Leucine-rich repeat-containing protein 47	0		0	0	0	0	0	0	0		499040	424910	0	0	0	0	0	0	0	115494	0.01	4	4	4	9.3	9.3	9.3	63.472	0	3.5824	3583700	15	NaN	NaN	NaN	NaN
Q8N5F7	NKAP	NF-kappa-B-activating protein	0	0	0	0	0	0	0	0	0	0	0	0	0	0	0	685760	808090		0	186731	0.01	3	3	3	13.3	13.3	13.3	47.138	0.0008316	3.4882	3909100	10	NaN	NaN	NaN	NaN
Q8N6S5	ARL6IP6	ADP-ribosylation factor-like protein 6-interacting protein 6		0	0	0		0	0	0		2005100	2347100	2071300	0	0	0	1459900		1659400	0	1192850	0.01	3	3	3	22.6	22.6	22.6	24.676	0	17.693	16301000	34	NaN	NaN	NaN	NaN
Q8N8S7	ENAH	Protein enabled homolog	0	0	0	0	0	0	0	0	0		0	0	0		0		724490	611300	0	222632	0.01	4	4	4	10	10	10	66.509	0	10.346	4927800	13	594	NaN	133	NaN
Q8NBF2	NHLRC2	NHL repeat-containing protein 2	0	0	0	0	0	0	0	0	0	0	0	0	0	0	0	470010		416530	0	110818	0.01	2	2	2	3.2	3.2	3.2	79.443	0.0032819	1.6594	2100200	7	NaN	NaN	NaN	NaN
Q8NBT2	SPC24	Kinetochore protein Spc24	0	0	0	0	0	0	0	0	0	0	0	0	953670		999170	0		0	0	278977	0.01	4	4	4	40.1	40.1	40.1	22.478	0.00078339	2.9426	3934900	10	NaN	NaN	NaN	NaN
Q8NFH4	NUP37	Nucleoporin Nup37	0	0		0	0	0	0	0	0	0	0		0	0	0	298950		532960	0	118844	0.01	3	3	3	13.2	13.2	13.2	36.707	0	3.6864	4225600	17	NaN	NaN	NaN	NaN
Q8NFV4	ABHD11	Alpha/beta hydrolase domain-containing protein 11	0	0	0	0	0	0	0	0	0		0	0	0	0	0	643870	654370		0	185463	0.01	5	5	5	18.1	18.1	18.1	34.69	0	5.5454	5066800	17	NaN	NaN	NaN	NaN
Q8NFZ8	CADM4	Cell adhesion molecule 4	0	0	0	0	0	0	0	0		0	0		1145500		874030		1155800	951450	0	687797	0.01	6	6	6	25.5	25.5	25.5	42.785	0	10.013	9575400	24	NaN	NaN	NaN	NaN
Q8TAT6	NPLOC4	Nuclear protein localization protein 4 homolog	0	0	0	0	0	0	0	0	0		0	0	0	0	0	838700	605270		0	206281	0.01	5	5	5	13.2	13.2	13.2	68.119	0	6.3531	8816500	23	NaN	NaN	NaN	NaN
Q8WU90	ZC3H15	Zinc finger CCCH domain-containing protein 15	0		0	0	0	0	0	0	0	0	0	0	1643100		1883700	0	0	0	0	440850	0.01	4	4	4	12	12	12	48.602	0	7.4333	13946000	27	NaN	NaN	NaN	NaN
Q8WUY1	THEM6	Protein THEM6	0	0	0	0	0	0	0	0	0	557950	904840		0	0	0	638900	476920	687950	0	408320	0.01	3	3	3	17.3	17.3	17.3	23.865	0	4.4402	5853300	24	NaN	NaN	NaN	NaN
Q8WVV4	POF1B	Protein POF1B	0	0	0	0	0	0	0	0	0	0	0	0	1035900		1151700	0	0	0	0	273450	0.01	5	5	5	10.4	10.4	10.4	68.064	0	5.3122	2020400	10	NaN	NaN	NaN	NaN
Q8WWI1	LMO7	LIM domain only protein 7	0	0	0	0	0	0	0	0	0	0	0	0	1255400	1037700	1175000	0		0	0	433512	0.01	7	7	7	7.5	7.5	7.5	192.69	0	5.6858	3652700	14	NaN	NaN	NaN	NaN
Q8WWY3	PRPF31	U4/U6 small nuclear ribonucleoprotein Prp31	0	0	0	0	0	0	0	0	0	902660		768680	0	0	0	0		0	0	238763	0.01	4	4	4	9.4	9.4	9.4	55.455	0	3.9993	7833900	15	NaN	NaN	NaN	NaN
Q8WYA6	CTNNBL1	Beta-catenin-like protein 1	0	0		0	0		0	0			2919000	2655300	0	0		0	0		0	929050	0.01	8	8	8	20.4	20.4	20.4	65.173	0	10.276	27146000	35	NaN	NaN	NaN	NaN
Q92643	PIGK	GPI-anchor transamidase	0	0	0	0	0	0	0	0	0	630740	774600	538790	0	0	0		420840	551230	0	364525	0.01	3	3	3	11.9	11.9	11.9	45.251	0	4.8686	5926700	23	NaN	NaN	NaN	NaN
Q92733	PRCC	Proline-rich protein PRCC	0	0	0	0	0	0	0	0	0	0	0	0	0		0	1363800	1017500		0	340186	0.01	4	4	4	13.4	13.4	13.4	52.417	0	8.0409	10636000	21	NaN	NaN	NaN	NaN
Q92734	TFG	Protein TFG	0	0	0	0	0	0	0	0	0	0	0	0	1967800	2117200	1402900	1423100	1100400		0	1001425	0.01	5	5	5	26	26	26	43.447	0	10.61	9650200	19	NaN	NaN	NaN	NaN
Q92793	CREBBP	CREB-binding protein	0	0	0	0	0	0	0		0	0	0	0	0		0		464370	502260	0	138090	0.01	5	5	3	3.4	3.4	2.3	265.35	0	10.599	5753500	24	NaN	NaN	NaN	NaN
Q92922	SMARCC1	SWI/SNF complex subunit SMARCC1	0	0	0	0	0	0		0	0	0	0	0		0	0	643780	1004600		0	235483	0.01	10	6	6	12	8	8	122.87	0	22.689	7173900	24	NaN	NaN	NaN	NaN
Q969S9	GFM2	Ribosome-releasing factor 2, mitochondrial		0	0	0	0	0	0	0	0	795800	536360	759190	0		0	0		0	0	298764	0.01	5	5	5	9.8	9.8	9.8	86.6	0	4.1517	6634500	26	NaN	NaN	NaN	NaN
Q969X5	ERGIC1	Endoplasmic reticulum-Golgi intermediate compartment protein 1	0	0	0	0	0	0	0	0	0	0		0	0	0	0	460930	503530		0	137780	0.01	3	3	3	16.2	16.2	16.2	32.592	0.00070847	2.1523	4546400	11	NaN	NaN	NaN	NaN
Q96A49	SYAP1	Synapse-associated protein 1		0	0	0	0	0	0	0			0	0	0		0	3643700	2941600	5838200	0	1.77479e+06	0.01	4	4	4	18.5	18.5	18.5	39.933	0	37.737	32272000	29	NaN	NaN	NaN	NaN
Q96A57	TMEM230	Transmembrane protein 230	0	0		0		0	0	0	0	1265900	1344800	1214500	0	0	0	0		0	0	478150	0.01	3	3	3	21.7	21.7	21.7	13.188	0.00079681	3.0771	12209000	21	NaN	NaN	NaN	NaN
Q96AB3	ISOC2	Isochorismatase domain-containing protein 2, mitochondrial	0	0	0	0	0	0	0	0	0	0	0	0	0		0	1891100	1364900		0	465143	0.01	3	3	3	28.8	28.8	28.8	22.337	0	7.3743	9599400	14	NaN	NaN	NaN	NaN
Q96AJ9	VTI1A	Vesicle transport through interaction with t-SNAREs homolog 1A	0	0	0	0	0	0	0	0	0	943010	1168400		0	0	0	0		0	0	301630	0.01	2	2	2	18.4	18.4	18.4	25.217	0	11.007	21194000	23	NaN	NaN	NaN	NaN
Q96C86	DCPS	m7GpppX diphosphatase	0	0		0	0	0	0	0	0	0	0	0	0	0		852310		737000	0	227044	0.01	2	2	2	9.5	9.5	9.5	38.608	0	5.2201	6384000	18	NaN	NaN	NaN	NaN
Q96CT7	CCDC124	Coiled-coil domain-containing protein 124	0	0	0	0	0	0		0	0	0	0	0	931600		1062000	0	0	0	0	249200	0.01	5	5	5	30.9	30.9	30.9	25.835	0	4.9973	7489000	23	NaN	NaN	NaN	NaN
Q96CW1	AP2M1	AP-2 complex subunit mu	0	0	0	0	0	0	0	0	0	1034000		1157200	0	0	0	0	0	0	0	273900	0.01	4	4	4	11.7	11.7	11.7	49.654	0	5.2897	6954900	15	NaN	NaN	NaN	NaN
Q96FZ7	CHMP6	Charged multivesicular body protein 6	0	0		0	0	0	0	0	0	795390		1092800	0	0	0	0	0	0	0	236024	0.01	2	2	2	12.9	12.9	12.9	23.485	0.0035077	1.5158	4375700	10	NaN	NaN	NaN	NaN
Q96G03	PGM2	Phosphoglucomutase-2		0	0	0	0	0	0	0		0	0	0	0	0	0	994150		1018200	0	251544	0.01	5	5	5	12.1	12.1	12.1	68.283	0	3.8402	9305500	21	NaN	NaN	NaN	NaN
Q96H55	MYO19	Unconventional myosin-XIX	0		0	0	0	0	0	0	0	781690	760660	570690	0	0	0	0		0	0	264130	0.01	6	6	6	8.9	8.9	8.9	109.13	0	4.3976	4956900	19	NaN	NaN	NaN	NaN
Q96IY1	NSL1	Kinetochore-associated protein NSL1 homolog	0	0	0	0	0	0		0	0	0	0	0	1265200	1583900		0	0	0	0	356138	0.01	4	4	4	23.5	23.5	23.5	32.162	0.00080483	3.1489	5913900	13	NaN	NaN	NaN	NaN
Q96JQ2	CLMN	Calmin	0		0		0	0	0	0	0	785900		939470		0	0	854890	992580	922390	0	642176	0.01	6	6	6	8.9	8.9	8.9	111.65	0	6.1645	10011000	25	NaN	NaN	NaN	NaN
Q96NB3	ZNF830	Zinc finger protein 830	0	0	0	0	0	0	0	0	0		0	0	1314900	1176100		0		0	0	415167	0.01	6	6	6	32.5	32.5	32.5	41.998	0	5.6746	9397500	19	NaN	NaN	NaN	NaN
Q96RE7	NACC1	Nucleus accumbens-associated protein 1	0	0	0	0	0	0	0	0	0	0	0	0	0	0	0	292790	389700		0	85311.2	0.01	3	3	3	10.1	10.1	10.1	57.258	0.00078771	3.0024	1802800	6	NaN	NaN	NaN	NaN
Q96S52	PIGS	GPI transamidase component PIG-S		0	0	0	0		0	0	0	1753500	1785200		921320	1063800		1628400	1445400	1116500	0	1.38773e+06	0.01	6	6	6	17.5	17.5	17.5	61.655	0	5.8532	20192000	33	NaN	NaN	NaN	NaN
Q96S55	WRNIP1	ATPase WRNIP1	0	0		0	0	0	0	0	0	0	0	0	0	0	0	949300		914950	0	233031	0.01	5	5	5	9.5	9.5	9.5	72.132	0	7.1918	7790900	22	NaN	NaN	NaN	NaN
Q96SK2	TMEM209	Transmembrane protein 209	0		0	0	0	0		0	0	910310	923020		0	0	0	776100	919920		0	504193	0.01	3	3	3	9.4	9.4	9.4	62.921	0	4.1995	8696000	16	NaN	NaN	NaN	NaN
Q96ST2	IWS1	Protein IWS1 homolog	0	0	0	0	0	0	0	0	0		494840	540720	0	0			504160	350370	0	315015	0.01	6	6	6	13.4	13.4	13.4	91.954	0	6.7496	12057000	22	NaN	NaN	NaN	NaN
Q96ST3	SIN3A	Paired amphipathic helix protein Sin3a	0	0	0	0	0	0	0	0	0		789630	844330	0	0	0	0		0	0	233423	0.01	7	7	7	7.5	7.5	7.5	145.17	0	8.7712	6312000	19	NaN	NaN	NaN	NaN
Q96T60	PNKP	Bifunctional polynucleotide phosphatase/kinase	0	0		0	0	0	0	0	0	0	0	0	0	0	0		372010	365580	0	92198.8	0.01	3	3	3	7.5	7.5	7.5	57.076	0	3.5542	2242700	8	NaN	NaN	NaN	NaN
Q99470	SDF2	Stromal cell-derived factor 2	0	0	0	0	0	0	0	0	0	0	0	0	1555500	2008500		0	0	0	0	445500	0.01	4	4	4	36	36	36	23.026	0	9.719	14564000	23	NaN	NaN	NaN	NaN
Q99471	PFDN5	Prefoldin subunit 5	0	0	0	0	0	0		0	0	0	0	0	1675800	1378000			0	0	0	436257	0.01	5	5	5	46.8	46.8	46.8	17.328	0	4.5746	9714900	24	NaN	NaN	NaN	NaN
Q99519	NEU1	Sialidase-1		0	0	0	0		0	0	0	371750		491310	0	0	0	510610	522880	682780	0	322416	0.01	4	4	4	15.7	15.7	15.7	45.467	0	3.9069	4452400	18	NaN	NaN	NaN	NaN
Q99700	ATXN2	Ataxin-2	0	0	0	0	0	0	0	0	0	0	0	0		0	0	1124800	869070		0	284839	0.01	9	9	9	11.4	11.4	11.4	140.28	0	12.275	10848000	23	NaN	NaN	NaN	NaN
Q99747	NAPG	Gamma-soluble NSF attachment protein	0	0	0	0	0	0	0	0	0	0	0	0	838320	794840	923990	0		0	0	319644	0.01	6	6	6	32.4	32.4	32.4	34.746	0	5.3599	6002500	27	631	NaN	108	NaN
Q9BRA2	TXNDC17	Thioredoxin domain-containing protein 17	0	0	0	0	0	0		0	0	0		0	1313500	1368000		1778800	1648300	1411300	0	1.07427e+06	0.01	2	2	2	22.8	22.8	22.8	13.941	0	3.7447	14090000	24	NaN	NaN	NaN	NaN
Q9BRG1	VPS25	Vacuolar protein-sorting-associated protein 25	0	0	0	0	0	0	0	0	0	0	0	0	0		0	713360		567810	0	183024	0.01	2	2	2	22.2	22.2	22.2	20.747	0	4.8269	2877100	8	NaN	NaN	NaN	NaN
Q9BRQ0	PYGO2	Pygopus homolog 2	0	0	0	0	0	0	0	0	0	0	0	0	633810	595660		0	0	0	0	153684	0.01	2	2	2	8.1	8.1	8.1	41.244	0	3.9004	2297500	9	NaN	NaN	NaN	NaN
Q9BTE3	MCMBP	Mini-chromosome maintenance complex-binding protein	0	0	0	0	0	0	0	0	0	0	0	0		0	0		567720	781520	0	192749	0.01	4	4	4	8.3	8.3	8.3	72.979	0	14.585	6295900	24	NaN	NaN	NaN	NaN
Q9BUP0	EFHD1	EF-hand domain-containing protein D1	0	0	0	0	0	0	0	0	0	522000	626990	513270	946170	1034000	795360	0	0		0	554724	0.01	3	2	2	16.7	12.1	12.1	26.927	0	4.2153	5359000	16	NaN	NaN	NaN	NaN
Q9BVL2	NUPL1	Nucleoporin p58/p45	0		0	0	0	0	0		0		0	0	1446700	1702900		1437400	1614400		0	1.03357e+06	0.01	4	4	4	9.3	9.3	9.3	60.896	0	7.9688	17814000	17	640	NaN	299	NaN
Q9BW27	NUP85	Nuclear pore complex protein Nup85	0	0	0	0	0	0	0	0	0	0		0	0	0	0	759330	756050		0	216483	0.01	5	5	5	11.3	11.3	11.3	75.019	0	6.6536	6569700	20	NaN	NaN	NaN	NaN
Q9BXF6	RAB11FIP5	Rab11 family-interacting protein 5	0	0			0	0	0	0	0	703570	511160		0	0	0	463420	415640	569610	0	332925	0.01	4	4	4	12.3	12.3	12.3	70.414	0	4.841	6661700	22	NaN	NaN	NaN	NaN
Q9BXK5	BCL2L13	Bcl-2-like protein 13	0	0	0	0	0		0	0	0	2653300	2172400	2139600	0	0	0	2018300	2788200		0	1471475	0.01	5	5	5	27	27	27	52.723	0	22.302	31877000	31	NaN	NaN	NaN	NaN
Q9BZM5	ULBP2	NKG2D ligand 2	0	0	0	0	0	0	0	0	0	406220	540120		0	0	0	0	0	0	0	118292	0.01	2	2	2	11.8	11.8	11.8	27.368	0.0010402	1.9865	2221000	10	NaN	NaN	NaN	NaN
Q9GZX9	TWSG1	Twisted gastrulation protein homolog 1	0	0	0	0	0		0	0	0	0	0	0	0	0		961350		1136300	0	299664	0.01	3	3	3	24.7	24.7	24.7	25.017	0	4.1419	14864000	24	NaN	NaN	NaN	NaN
Q9H1A4	ANAPC1	Anaphase-promoting complex subunit 1	0		0	0	0		0	0	0	593550		544990	0	0	0		555160	602480	0	328026	0.01	4	4	4	3.4	3.4	3.4	216.5	0	11.276	6857900	22	NaN	NaN	NaN	NaN
Q9H3G5	CPVL	Probable serine carboxypeptidase CPVL	0	0	0	0	0	0	0	0	0	683570	812600		0	0		0	0		0	249362	0.01	5	5	5	9.7	9.7	9.7	54.163	0.00075216	2.5705	5308300	13	NaN	NaN	NaN	NaN
Q9H3U1	UNC45A	Protein unc-45 homolog A	0	0		0	0	0	0	0	0	0		0	0		0	749840	989140		0	289830	0.01	5	5	5	7.8	7.8	7.8	103.08	0	3.7699	5648000	20	NaN	NaN	NaN	NaN
Q9H4A4	RNPEP	Aminopeptidase B	0	0	0	0	0		0	0	0	0	0	0	741850		1012600	1342100	1425000	1261200	0	722844	0.01	4	4	4	8.5	8.5	8.5	72.595	0	5.5481	9246300	18	NaN	NaN	NaN	NaN
Q9H6R4	NOL6	Nucleolar protein 6		0	0	0	0		0	0	0	477700	607120		0	0	0	0	0	0	0	135602	0.01	5	5	5	7.8	7.8	7.8	127.59	0	4.0572	4862700	20	NaN	NaN	NaN	NaN
Q9H773	DCTPP1	dCTP pyrophosphatase 1	0	0	0	0	0	0	0	0	0	0	0	0	537870	639040		0		0	0	168130	0.01	4	4	4	41.2	41.2	41.2	18.681	0	4.5172	4715300	14	NaN	NaN	NaN	NaN
Q9H7N4	SCAF1	Splicing factor, arginine/serine-rich 19	0	0		0		0	0	0	0	920070	758790		697790	858360		902880	892949		0	838473	0.01	6	6	6	6.8	6.8	6.8	139.27	0	6.0389	10492000	32	NaN	NaN	NaN	NaN
Q9HB40	SCPEP1	Retinoid-inducible serine carboxypeptidase	0	0	0	0	0	0	0	0	0	0	0	0	483620	411240		0	0	0	0	111858	0.01	2	2	2	5.1	5.1	5.1	50.83	0.003283	1.6598	1072700	6	NaN	NaN	NaN	NaN
Q9HCU5	PREB	Prolactin regulatory element-binding protein	0	0	0	0	0	0	0	0	0	853620	952680		0	0	0	0	0	0	0	225788	0.01	3	3	3	12.9	12.9	12.9	45.468	0	5.3636	3324900	10	NaN	NaN	NaN	NaN
Q9NNW7	TXNRD2	Thioredoxin reductase 2, mitochondrial	0		0	0	0	0	0	0	0	1945300	1619500	1630300	0	0	0	1729500	1753500	1822100	0	1.16669e+06	0.01	7	6	6	20.4	17.6	17.6	56.506	0	18.894	20610000	36	NaN	NaN	NaN	NaN
Q9NP92	MRPS30	28S ribosomal protein S30, mitochondrial	0	0	0	0	0	0	0	0	0	848100		972270	0	0	0	0	0	0	0	227546	0.01	3	3	3	13.4	13.4	13.4	50.364	0.00082713	3.4427	8734800	15	NaN	NaN	NaN	NaN
Q9NPH2	ISYNA1	Inositol-3-phosphate synthase 1	0	0	0	0	0	0	0	0	0	0	0	0	1868000	3077000	1977000	1446000	1199600	1833800	0	1.26682e+06	0.01	3	3	3	11.8	11.8	11.8	61.067	0	5.0321	14192000	20	NaN	NaN	NaN	NaN
Q9NR46	SH3GLB2	Endophilin-B2	0	0		0	0	0	0	0	0	0	0	0	1379400		1197600		871320	1017600	0	637989	0.01	3	3	3	9.4	9.4	9.4	43.973	0	5.0265	7376300	18	NaN	NaN	NaN	NaN
Q9NRL3	STRN4	Striatin-4	0	0	0	0	0	0	0	0	0	0	0	0	1213300		517660	0		0	0	247280	0.01	5	5	5	13.1	13.1	13.1	80.595	0	5.094	2720400	10	NaN	NaN	NaN	NaN
Q9NTJ5	SACM1L	Phosphatidylinositide phosphatase SAC1	0	0		0	0		0	0	0	850110	1026600		0	0	0	0	0		0	268101	0.01	5	5	5	11.1	11.1	11.1	66.966	0	8.3869	7103300	19	NaN	NaN	NaN	NaN
Q9NV70	EXOC1	Exocyst complex component 1		0	0	0	0	0	0	0	0		504850	641120	0	0	0	0	0	0	0	143246	0.01	2	2	2	4.7	4.7	4.7	101.98	0	3.9703	5022300	14	NaN	NaN	NaN	NaN
Q9NV96	TMEM30A	Cell cycle control protein 50A	0	0	0	0	0	0	0	0	0	0		0	0	0	0	621750	741000		0	194679	0.01	3	3	3	11.6	11.6	11.6	40.683	0	4.1848	7858600	17	NaN	NaN	NaN	NaN
Q9NVH1	DNAJC11	DnaJ homolog subfamily C member 11		0	0	0	0	0	0	0	0	597220		445420	0	0	0		0	0	0	148949	0.01	4	4	4	9.3	9.3	9.3	63.277	0	4.7124	4741300	20	NaN	NaN	NaN	NaN
Q9NVJ2	ARL8B	ADP-ribosylation factor-like protein 8B	0		0	0		0	0	0	0	642280	559580	548870	0		0	0		0	0	250104	0.01	5	5	5	23.7	23.7	23.7	21.539	0.00080418	3.1428	8329300	32	NaN	NaN	NaN	NaN
Q9NWS0	PIH1D1	PIH1 domain-containing protein 1	0	0		0	0	0	0	0			0	0		1566300	1240700		999671	1213100	0	836628	0.01	5	5	5	29.3	29.3	29.3	32.363	0	18.151	12323000	32	NaN	NaN	NaN	NaN
Q9NX62	IMPAD1	Inositol monophosphatase 3	0	0	0		0	0	0	0	0	0		0	0		0	1219000	1002700		0	370283	0.01	4	4	4	17.3	17.3	17.3	38.681	0	7.0083	15159000	24	NaN	NaN	NaN	NaN
Q9NXV2	KCTD5	BTB/POZ domain-containing protein KCTD5	0	0	0	0	0	0	0	0	0	0	0	0	0	0	0	281580	402490		0	85508.8	0.01	2	2	2	12.4	12.4	12.4	26.092	0.00075103	2.5563	2499500	11	NaN	NaN	NaN	NaN
Q9NZL4	HSPBP1	Hsp70-binding protein 1	0	0	0	0	0	0	0	0	0	0	0	0	0		0	895240	1018300		0	273363	0.01	3	3	3	12.5	12.5	12.5	39.302	0.00077973	2.8707	5539300	11	NaN	NaN	NaN	NaN
Q9P013	CWC15	Spliceosome-associated protein CWC15 homolog	0	0	0	0	0	0		0	0	0	0	0	529730		748990	0	0	0	0	159840	0.01	3	3	3	16.2	16.2	16.2	26.624	0	6.7442	6316200	23	NaN	NaN	NaN	NaN
Q9P015	MRPL15	39S ribosomal protein L15, mitochondrial	0		0	0	0	0	0	0	0	765050	741600	445560	0	0	0	0	0	0	0	216912	0.01	3	3	3	14.5	14.5	14.5	33.419	0	4.3934	3733300	15	NaN	NaN	NaN	NaN
Q9UBC2	EPS15L1	Epidermal growth factor receptor substrate 15-like 1		0	0	0	0	0	0	0	0	738300	742560		0	0	0	1027500	963390		0	495964	0.01	7	7	7	13.1	13.1	13.1	94.254	0	8.9847	10998000	29	NaN	NaN	NaN	NaN
Q9UBM7	DHCR7	7-dehydrocholesterol reductase	0	0	0	0	0	0	0	0	0	1612300	2030000		0	0	0	0	0	0	0	455288	0.01	3	3	3	6.3	6.3	6.3	54.489	0	3.7881	21620000	25	NaN	NaN	NaN	NaN
Q9UBQ0	VPS29	Vacuolar protein sorting-associated protein 29	0	0	0	0	0	0	0	0	0		0	0	0	0	0	988160	1818300		0	400923	0.01	2	2	2	14.3	14.3	14.3	20.505	0.00076278	2.6902	8186300	11	NaN	NaN	NaN	NaN
Q9UBR2	CTSZ	Cathepsin Z	0	0	0	0		0	0	0	0	1840400	2496700		0	0	0	0	0		0	619586	0.01	3	3	3	17.2	17.2	17.2	33.868	0	5.517	14820000	21	NaN	NaN	NaN	NaN
Q9UBU9	NXF1	Nuclear RNA export factor 1	0		0	0	0	0	0	0	0	666640	459690	561010	0	0	0	0	0	0	0	187482	0.01	2	2	2	5.8	5.8	5.8	70.182	0	4.5584	4210700	14	NaN	NaN	NaN	NaN
Q9UBW8	COPS7A	COP9 signalosome complex subunit 7a	0		0	0	0	0	0	0	0	0	0	0	0	0	0	1563600	910180		0	309222	0.01	2	2	2	16.4	16.4	16.4	30.276	0.0026578	1.7282	4944100	8	NaN	NaN	NaN	NaN
Q9UEY8	ADD3	Gamma-adducin	0	0	0	0	0	0	0	0	0	1171500	1383800		0	0	0	0	0	0	0	319412	0.01	5	5	5	11.8	11.8	11.8	79.154	0	4.7283	3936900	8	NaN	NaN	NaN	NaN
Q9UGT4	SUSD2	Sushi domain-containing protein 2	0	0	0	0	0	0	0	0	0	0	0	0	1699000	1493100		0	0	0	0	399012	0.01	4	4	4	10	10	10	90.207	0	7.2964	6638700	17	NaN	NaN	NaN	NaN
Q9UHN6	TMEM2	Transmembrane protein 2	0	0		0	0	0	0	0	0	790440	1052200	930540	0	0	0		651340	672850	0	512171	0.01	5	5	5	4.4	4.4	4.4	154.37	0	7.0205	7372800	21	NaN	NaN	NaN	NaN
Q9UI09	NDUFA12	NADH dehydrogenase [ubiquinone] 1 alpha subcomplex subunit 12	0	0	0	0	0	0	0	0	0	0	0	0	0	0	0	921200	849010		0	221276	0.01	3	3	3	28.3	28.3	28.3	17.114	0.0008244	3.4033	8734600	15	NaN	NaN	NaN	NaN
Q9UJ70	NAGK	N-acetyl-D-glucosamine kinase	0	0	0	0	0	0	0	0	0	0	0	0	0	0	0	732620	619830		0	169056	0.01	4	4	4	19.5	19.5	19.5	37.375	0.00074074	2.4533	3430200	8	NaN	NaN	NaN	NaN
Q9UKN8	GTF3C4	General transcription factor 3C polypeptide 4	0	0	0	0	0	0	0	0		0	0		0	0	0	1489100	1562900	1940300	0	624038	0.01	9	9	9	21.2	21.2	21.2	91.981	0	8.3132	12536000	25	NaN	NaN	NaN	NaN
Q9UKU7	ACAD8	Isobutyryl-CoA dehydrogenase, mitochondrial	0	0	0	0	0	0	0	0	0	0	0		0	0	0	329000	319460		0	92637.1	0.01	2	2	2	6.5	6.5	6.5	45.069	0	3.6893	1897300	10	NaN	NaN	NaN	NaN
Q9UKV5	AMFR	E3 ubiquitin-protein ligase AMFR	0	0	0	0	0	0	0	0	0	519940	550890		0	0	0	0		0	0	152976	0.01	3	3	3	8.7	8.7	8.7	72.995	0	8.7055	4917300	18	NaN	NaN	NaN	NaN
Q9UL40	ZNF346	Zinc finger protein 346	0	0			0	0	0		0	644360		490600	0	0	0	0	0	0	0	141870	0.01	5	5	5	22.4	22.4	22.4	32.932	0	5.5119	6912200	34	NaN	NaN	NaN	NaN
Q9UNE7	STUB1	E3 ubiquitin-protein ligase CHIP	0	0	0	0	0	0	0	0	0	0	0	0	753170	689000		0	0	0	0	180271	0.01	4	4	4	15.8	15.8	15.8	34.856	0.0016846	1.8185	3881500	14	NaN	NaN	NaN	NaN
Q9UNM6	PSMD13	26S proteasome non-ATPase regulatory subunit 13	0	0			0	0	0		0	1957500	1630300	2697400	0	0		3283700	2898800		0	1781100	0.01	10	10	10	34.8	34.8	34.8	42.945	0	47.486	37867000	53	NaN	NaN	NaN	NaN
Q9UNS2	COPS3	COP9 signalosome complex subunit 3	0	0	0	0	0	0	0	0	0	0	0	0	0	0	0	796550	785600		0	197769	0.01	4	4	4	14.7	14.7	14.7	47.873	0	4.0461	8063200	15	NaN	NaN	NaN	NaN
Q9UP95	SLC12A4	Solute carrier family 12 member 4	0	0	0	0	0	0	0	0	0		417240	397350	0	0	0	0	0	0	0	101824	0.01	5	5	4	7.1	7.1	6.1	120.65	0	4.1689	2158100	10	NaN	NaN	NaN	NaN
Q9UPT8	ZC3H4	Zinc finger CCCH domain-containing protein 4	0	0	0	0	0	0	0	0		1658600	1505000		0	0	0	2063500	1633000		0	980014	0.01	10	10	10	18.2	18.2	18.2	140.26	0	11.195	18659000	28	NaN	NaN	NaN	NaN
Q9Y2Q9	MRPS28	28S ribosomal protein S28, mitochondrial	0		0	0	0	0		0	0	627100	503730		651620	530430		0		0	0	385480	0.01	2	2	2	10.2	10.2	10.2	20.843	0.0038241	1.503	8955400	25	NaN	NaN	NaN	NaN
Q9Y3A5	SBDS	Ribosome maturation protein SBDS	0	0	0	0	0	0	0	0		0		0	0	0	0	1515600	1382400	1129100	0	503388	0.01	3	3	3	19.6	19.6	19.6	28.763	0	4.0782	12907000	21	NaN	NaN	NaN	NaN
Q9Y3D0	FAM96B	Mitotic spindle-associated MMXD complex subunit MIP18	0	0	0	0	0	0	0	0	0	0	0	0	1052200	1063000		0	0	0	0	264400	0.01	3	3	3	39.3	39.3	39.3	17.663	0	3.7867	5625500	17	NaN	NaN	NaN	NaN
Q9Y5Y6	ST14	Suppressor of tumorigenicity 14 protein	0	0	0	0	0	0	0	0	0	549100		646560	0	0	0	0	0	0	0	149458	0.01	6	6	6	11.2	11.2	11.2	94.769	0	5.9113	10065000	14	NaN	NaN	NaN	NaN
Q9Y6G9	DYNC1LI1	Cytoplasmic dynein 1 light intermediate chain 1	0	0	0	0	0	0	0	0	0	0		0	1258500		1391100	545360	585290		0	630042	0.01	5	4	4	14.5	12	12	56.578	0	5.4143	5993600	18	NaN	NaN	NaN	NaN
Q9Y6M9	NDUFB9	NADH dehydrogenase [ubiquinone] 1 beta subcomplex subunit 9	0	0		0	0	0	0	0	0	567440		655580	0	0	0	0		0	0	174717	0.01	5	5	5	41.3	41.3	41.3	21.831	0.00081037	3.2279	6406900	15	NaN	NaN	NaN	NaN
Q3ZCM7	TUBB8	Tubulin beta-8 chain	0	0		0	0		19831000		15860000	45415000		41514000	46259000	48977000		59060000	56396000	52602000	5948500	5.00319e+07	0.118894	11	2	2	23.4	7.4	7.4	49.775	0	61.259	602520000	38	NaN	NaN	NaN	NaN
Q6UVK1	CSPG4	Chondroitin sulfate proteoglycan 4	0	0	0	911540	1123100		0	0	0	0	0	0	6014800	8358200	3011200	0	0	0	254330	1.93158e+06	0.13167	23	23	23	15.7	15.7	15.7	250.53	0	22.008	15783000	46	NaN	NaN	NaN	NaN
P30043	BLVRB	Flavin reductase (NADPH)	0	0		0	0	0		1666100	1475500		1019500	1159400	2586100	3082300		4448700	4287600	4059300	448800	2.94899e+06	0.152188	5	5	5	40.3	40.3	40.3	22.119	0	6.8973	30850000	33	NaN	NaN	NaN	NaN
P12532	CKMT1A	Creatine kinase U-type, mitochondrial	0	0	0	0	0	0	2289700	2218300	2244000	6093300	5646300	5572200	3344500	3977200	2874800	5411100	5105400	5585600	750222	4845600	0.154825	12	12	12	46.5	46.5	46.5	47.036	0	43.537	66269000	75	NaN	NaN	NaN	NaN
O14980	XPO1	Exportin-1	0	0	0	0	0	0	1818100		2157400	2583600	2484400	2326800	2982500	2376300		3419900	3945300	4231400	496938	3043775	0.163264	10	10	10	15.2	15.2	15.2	123.38	0	20.165	37113000	47	NaN	NaN	NaN	NaN
Q9UJC3	HOOK1	Protein Hook homolog 1	895260	1084900		0	0		0	0	0	1212200	1054800	1130900	2447000	2225800	2346200	1653700	1578200	1517500	282880	1.68514e+06	0.167867	13	13	13	25	25	25	84.647	0	15.821	18716000	49	NaN	NaN	NaN	NaN
P28062	PSMB8	Proteasome subunit beta type-8	976230	683590			0	0	0	0	0	1495100	1557500	1274500		802460	800630	1558900	1521100	1766100	237117	1.34704e+06	0.176029	6	6	6	27.5	27.5	27.5	30.354	0	10.525	17605000	45	NaN	NaN	NaN	NaN
P55957	BID	BH3-interacting domain death agonist	1272400		1317400	0	0	0	0	0			1436800	1268900	1856200	2271700		2650700	2443100	2563100	369971	2.07007e+06	0.178724	4	4	4	28.2	28.2	28.2	21.994	0	14.476	21445000	26	NaN	NaN	NaN	NaN
A0MZ66	KIAA1598	Shootin-1	1174100		1091100	0	0		0	0	0	1013000	836180	607220	2361400	2798500	1545100	2093400	1772000	1836100	323600	1.65143e+06	0.195951	11	11	11	21.2	21.2	21.2	71.639	0	10.608	19597000	41	NaN	NaN	NaN	NaN
Q13177	PAK2	Serine/threonine-protein kinase PAK 2		0	0	0	0	0	1022200	1082800			0	0	1711000	1606200		2444200	2157300	2519100	300714	1.49111e+06	0.201671	11	11	11	35.1	35.1	35.1	58.042	0	24.191	17372000	38	NaN	NaN	NaN	NaN
Q14651	PLS1	Plastin-1		929460	1075600	0		0	0	0	0	963760	1077900	1584200	1061700	1020700		1833900	1729500	1986700	286437	1407295	0.203537	8	6	6	19.2	15.1	15.1	70.253	0	16.701	18770000	45	NaN	NaN	NaN	NaN
Q92544	TM9SF4	Transmembrane 9 superfamily member 4	1856800	1939600		0	0	0	0	0		3229800	3407000	2466600		1269000	1505900	3040000	2972300	3129700	542343	2.62754e+06	0.206407	8	8	8	17.8	17.8	17.8	74.518	0	17.215	31445000	41	NaN	NaN	NaN	NaN
P52594	AGFG1	Arf-GAP domain and FG repeat-containing protein 1	1276100	1385900		0	0			0	0	0		0	3137000	3447600	3845200	2570100		1831700	443667	2118800	0.209395	2	2	2	6.6	6.6	6.6	58.259	0	10.048	30965000	34	NaN	NaN	NaN	NaN
Q8IV08	PLD3	Phospholipase D3	1359000	1124100	1245700	0	0		0	0	0	2224200	1850400	1993200	1848600	2199300		2580500	2262500	2374400	466100	2.16664e+06	0.215126	5	5	5	16.1	16.1	16.1	54.705	0	7.078	30472000	45	NaN	NaN	NaN	NaN
Q99829	CPNE1	Copine-1	0	0		0	0	0	1220100	1127200	1008800	1577400	1218600		1363500	1479000		2637300	2486100	2659900	419512	1917400	0.218792	10	10	10	24.2	24.2	24.2	59.058	0	17.998	23436000	41	NaN	NaN	NaN	NaN
Q8IWE2	FAM114A1	Protein NOXP20	660720		1277800	0	0		0	0		1162000	1210300	1348500	1350400	1629700	1377700	1773500	1549600	1769200	323087	1.46343e+06	0.220773	8	8	8	22.7	22.7	22.7	60.741	0	18.312	17719000	49	NaN	NaN	NaN	NaN
P63167	DYNLL1	Dynein light chain 1, cytoplasmic	0	0		0		0		1889000	1232400	2215800	2000700	2905400	1736600		1660800	2598100	2610700	2650500	520233	2297325	0.226452	6	6	5	56.2	56.2	43.8	10.366	0	20.384	34427000	47	NaN	NaN	NaN	NaN
Q9H2D6	TRIOBP	TRIO and F-actin-binding protein	0	0	0	0	0	0		823520	763910		0	0	1615000	2171100	1276000	596220	750990	533840	198429	867894	0.228633	9	9	9	6	6	6	261.37	0	10.889	10260000	41	NaN	NaN	NaN	NaN
Q04760	GLO1	Lactoylglutathione lyase	1057200		962560	0	0			0	0	1323000		842730	1436300	1353000			1945400	1771600	336627	1.44534e+06	0.232905	4	4	4	40.2	40.2	40.2	20.777	0	4.0226	18965000	33	NaN	NaN	NaN	NaN
Q8N3U4	STAG2	Cohesin subunit SA-2	1114800	1187000		0	0	0	0	0	0	1183500		1124300	1224400		1149000	1444400	1071100	1431200	287725	1.23256e+06	0.233437	6	6	5	7.9	7.9	7	141.32	0	14.641	17443000	37	NaN	NaN	NaN	NaN
Q9Y6X4	FAM169A	Soluble lamin-associated protein of 75 kDa	1189200		1647500	0	0		0	0		2693400	2219900	2423200	1247700	1640400		1682800	1811000	2390200	472783	2013575	0.234798	9	9	9	24.5	24.5	24.5	74.954	0	20.274	30820000	58	NaN	NaN	NaN	NaN
P05091	ALDH2	Aldehyde dehydrogenase, mitochondrial	1032500		601520	0	0	0	0	0	0	1889700	1875800	3165500	0	0	0	0	0		204252	866375	0.235755	8	7	7	19	17.4	17.4	56.381	0	5.8542	14976000	22	NaN	NaN	NaN	NaN
Q9NUQ9	FAM49B	Protein FAM49B	1255300		1210300	0	0			0	0	1428400	1099900		1820600	1653500		2383400	1868600	1774700	410933	1.71844e+06	0.239131	8	8	8	30.9	30.9	30.9	36.748	0	11.797	24413000	49	NaN	NaN	NaN	NaN
Q6I9Y2	THOC7	THO complex subunit 7 homolog	0	0		0	0	0		666590	915130	0	0		1764000	1212700		1105100	1204900	1242100	225960	932686	0.242268	5	5	5	33.3	33.3	33.3	23.743	0	5.784	14128000	32	NaN	NaN	NaN	NaN
P48444	ARCN1	Coatomer subunit delta	1366600	1226000		0	0	0	0	0	0	1318900	1604100		842360	1196600		1387300	1211300		324075	1.26009e+06	0.257183	5	5	5	16.4	16.4	16.4	57.21	0	6.7462	13753000	35	NaN	NaN	NaN	NaN
Q96FW1	OTUB1	Ubiquitin thioesterase OTUB1	655150	623910		0	0	0	0		0		0	0		1222300	942190	1042900	1050000		182723	709565	0.257514	6	6	6	28.4	28.4	28.4	31.284	0	9.624	12930000	41	NaN	NaN	NaN	NaN
P32004	L1CAM	Neural cell adhesion molecule L1	0	0		1198600		1657500	3019700	2995900	3421100	7666100	5547600	4763500	6700400	7884600	6399600	7122200	8433600	6610100	1.75611e+06	6.79197e+06	0.258558	20	20	20	22	22	22	140	0	30.426	84066000	130	NaN	NaN	NaN	NaN
O95793	STAU1	Double-stranded RNA-binding protein Staufen homolog 1	1776500	2244500	1890800	0	0		0	0		3115900	2693900	3176000	3679200	3951300	3394500	2632900	3185700	3199600	844543	3.22544e+06	0.261838	11	11	11	26.3	26.3	26.3	63.182	0	14.201	49089000	83	NaN	NaN	NaN	NaN
O60749	SNX2	Sorting nexin-2		1725200	1680800	0	0		0	0	0		1327400	1209200	2007000	1975600	1623600	2340000	2134700	2223300	486571	1855100	0.262289	8	8	8	17.1	17.1	17.1	58.47	0	9.6106	25826000	46	NaN	NaN	NaN	NaN
Q9Y224	C14orf166	UPF0568 protein C14orf166	2028700	1713200		0	0	0	0		0	1857300	1675300		1842100	1820400	3214400	1834600	1972800		534557	2.03099e+06	0.263201	7	7	7	33.2	33.2	33.2	28.068	0	14.896	38555000	49	NaN	NaN	NaN	NaN
O14618	CCS	Copper chaperone for superoxide dismutase		0	0	0	0	0	668580		683150		0	0	1184300	1209200	912400		966710	858090	193104	732957	0.263459	5	5	5	20.4	20.4	20.4	29.04	0	7.0673	10329000	36	NaN	NaN	NaN	NaN
Q9Y6D5	ARFGEF2	Brefeldin A-inhibited guanine nucleotide-exchange protein 2	606740		723190	0	0			0	0	776980	779140	705450	567140	603660		1096600	1091700	1027900	221655	831071	0.26671	12	12	7	9.4	9.4	5.7	202.04	0	11.052	13720000	47	NaN	NaN	NaN	NaN
Q99426	TBCB	Tubulin-folding cofactor B	1307800	1007300	884440	0	0	0		0	0	830980	1035000	730800	1650400	1367200	1631500	1917800	2254200	1987200	399942	1.48945e+06	0.268516	5	5	5	24.6	24.6	24.6	27.325	0	8.4873	19955000	41	NaN	NaN	NaN	NaN
Q92785	DPF2	Zinc finger protein ubi-d4	0	0	0	0	0		1819000		1698300		1568400	1801000		2390700	1562400	1883600	1951900	1919000	502471	1.86814e+06	0.268968	7	7	7	27.1	27.1	27.1	44.155	0	13.036	26861000	38	NaN	NaN	NaN	NaN
O95865	DDAH2	N(G),N(G)-dimethylarginine dimethylaminohydrolase 2	903660		831580	0	0	0	0	0	0	0	0	0	1330600		2100500	1118000	937770	939799	216905	803334	0.270006	3	3	3	17.9	17.9	17.9	29.644	0	5.5886	9480600	20	NaN	NaN	NaN	NaN
Q9NR31	SAR1A	GTP-binding protein SAR1a		0	0	0	0	0	1125100	878050		1099400	989771		846970	1153300		1194700	1060600		286164	1.05746e+06	0.270616	4	4	4	25.3	25.3	25.3	22.367	0	8.5527	14315000	29	NaN	NaN	NaN	NaN
Q9Y5K6	CD2AP	CD2-associated protein	1372000	1713200	2193300	0	0		1661400	1416100	1623000	2345100	2432000		7342400	7694900	6319300	3499900	3595500	3415400	1247375	4.58056e+06	0.272319	12	12	12	26.4	26.4	26.4	71.45	0	24.054	52051000	86	NaN	NaN	NaN	NaN
Q13596	SNX1	Sorting nexin-1	715290	764080	805480	0	0	0	0	0		760230	783830	853970	811600	1261900	1110900	1211800	1135600	1342000	285606	1.0302e+06	0.277233	5	5	5	11.9	11.9	11.9	59.069	0	8.9164	13846000	44	NaN	NaN	NaN	NaN
Q13188	STK3	Serine/threonine-protein kinase 3	696150		805480	0		0	0	0	0	622520	762730	834610	622500	716020	858050	940440	668280	896650	214519	769089	0.278926	5	5	2	10.8	10.8	4.7	56.3	0	4.3661	10259000	32	NaN	NaN	NaN	NaN
P60228	EIF3E	Eukaryotic translation initiation factor 3 subunit E	2048300	1702300		0	0	0	0	0	0	1871000	1670000	1399700	1543300	1492700	1428100	1653400	2354500		468825	1.67659e+06	0.27963	6	6	6	14.8	14.8	14.8	52.22	0	26.955	23124000	40	NaN	NaN	NaN	NaN
P00491	PNP	Purine nucleoside phosphorylase	2912600	2212900	1914400	0	0	0	0	0	0	1885700	1334700		1583900	1572200		5102900	3684300	4189700	782211	2.76477e+06	0.282921	6	6	6	31.1	31.1	31.1	32.118	0	13.436	36353000	40	NaN	NaN	NaN	NaN
Q9NQP4	PFDN4	Prefoldin subunit 4	0	0	0	715600	739660		0		0		0	0	1276000	1744800	2111400	0		0	207894	733171	0.283555	5	5	5	31.3	31.3	31.3	15.314	0	11.583	19623000	33	NaN	NaN	NaN	NaN
Q9NX55	HYPK	Huntingtin-interacting protein K	0		0	0	0	0		2213500	1515900	1364600	1349500		1955000	2385900		2071300	2046800	1637200	532771	1.83004e+06	0.291125	4	4	4	46.5	46.5	46.5	14.665	0	12.808	26299000	33	NaN	NaN	NaN	NaN
P61020	RAB5B	Ras-related protein Rab-5B	0		0	0		0		2252500	3078900	3412700		3765100		2809900	2626100	2825200	2833500	2970200	888567	3.03467e+06	0.292805	6	3	3	36.7	21.9	21.9	23.707	0	5.7899	43789000	32	NaN	NaN	NaN	NaN
O95684	FGFR1OP	FGFR1 oncogene partner	567530		496480	0	0	0	0	0	0	644220	668120	693380	0	0	0	683950	682350	704940	133001	452996	0.293604	4	4	4	17.5	17.5	17.5	43.064	0	3.9584	6722500	19	NaN	NaN	NaN	NaN
Q16204	CCDC6	Coiled-coil domain-containing protein 6	1689200		1625400	0	0	0	1736600	2059500	1155600		1641100	1621500	5587300	6491300	5598700	2434400	2657400	1587100	1.03329e+06	3452350	0.2993	11	11	11	30.4	30.4	30.4	53.29	0	34.45	40492000	78	NaN	NaN	NaN	NaN
Q9BPX3	NCAPG	Condensin complex subunit 3	1419700		1508600	0	0		0	0	0	1461900	1232600	1317200	1187300	1039400		1810000	1462200	1648700	418329	1.39491e+06	0.299896	5	5	5	8.3	8.3	8.3	114.33	0	14.183	18496000	44	NaN	NaN	NaN	NaN
O76024	WFS1	Wolframin		1098000	1021600	0	0	0	0	0	0	1921600	1519500	1829100	0	0	0	1020700		771790	264950	882836	0.300112	5	5	5	8.5	8.5	8.5	100.29	0	13.029	13281000	28	NaN	NaN	NaN	NaN
Q00688	FKBP3	Peptidyl-prolyl cis-trans isomerase FKBP3	1571200	1176500	1306600	0	0	0	0	0		1350200		939880	1894000	2543900	2278700	1486200	1408400	1533800	506788	1679385	0.30177	9	9	9	38.4	38.4	38.4	25.177	0	11.291	22802000	58	NaN	NaN	NaN	NaN
Q9UKK9	NUDT5	ADP-sugar pyrophosphatase	861120	716980		0	0	0	0		0	0	0	0	1136900	1342500	1074800	1105900	1068700	982720	225443	745724	0.302314	6	6	6	29.2	29.2	29.2	24.327	0	6.3393	12501000	35	NaN	NaN	NaN	NaN
Q9BQ04	RBM4B	RNA-binding protein 4B	0		0	0	0	0	789550	954850		0	0	0	1544700	1813600	1672600	717630	804830		249200	819170	0.30421	10	2	2	25.9	8.9	8.9	40.149	0	4.9654	12208000	32	NaN	NaN	NaN	NaN
Q9NUU7	DDX19A	ATP-dependent RNA helicase DDX19A	1331500	1482500	1177500	0	0		0	0	0	1718200	1250200	1177900	1368900	2028900	1091100	2320400	1784600	1981700	498938	1.63577e+06	0.305018	7	7	7	22.4	22.4	22.4	53.974	0	13.954	24779000	44	NaN	NaN	NaN	NaN
Q9Y570	PPME1	Protein phosphatase methylesterase 1	0		0	0	0	0	1063700	1020900		0		0	1358000	1706100	1161800	1357100	1179700		297800	966100	0.30825	3	3	3	11.9	11.9	11.9	42.315	0	8.2348	14191000	32	NaN	NaN	NaN	NaN
Q96C36	PYCR2	Pyrroline-5-carboxylate reductase 2	0		0	0	0		907920	864830		1439200	1397000	1889800	0	0	0	1553800	1380100		295458	957488	0.308577	8	7	7	33.4	29.4	29.4	33.637	0	10.443	21776000	37	NaN	NaN	NaN	NaN
P54652	HSPA2	Heat shock-related 70 kDa protein 2	1505900	1415600	1824400		1170900	1379500	0	0		2234900	2100500	1946400	6537600	4616700	5743000	2156800	1877500	3122700	1.04233e+06	3.37068e+06	0.309234	21	11	11	37.2	23.5	23.5	70.02	0	20.681	40199000	65	NaN	NaN	NaN	NaN
O14579	COPE	Coatomer subunit epsilon	797070	568390	717690	0	0		0	0	0	698660	721960	819490	833840		777250	946809	935670	923530	260394	832151	0.312916	5	5	5	24	24	24	34.482	0	10.451	11092000	47	NaN	NaN	NaN	NaN
Q9P2R3	ANKFY1	Rabankyrin-5	1444700	1061400	1143800	0	0	0	0	0	0	1196800	1311700	1464600	858150	1126000	1209600	1605400	1410400	1366000	405544	1.28318e+06	0.316046	7	7	7	10	10	10	128.4	0	26.482	17834000	48	NaN	NaN	NaN	NaN
Q96JP5	ZFP91	E3 ubiquitin-protein ligase ZFP91		1623500	1634400		0	0	0		0	1432600	1414300	1146600	2850100	1968700			1420500	1770400	542983	1.71474e+06	0.316656	4	4	4	12.3	12.3	12.3	63.444	0	16.194	32120000	52	NaN	NaN	NaN	NaN
Q16881	TXNRD1	Thioredoxin reductase 1, cytoplasmic	2241100	2245600	1926200	1473000	1077500	565690	1005100		295590	2411600	2656800	2446900	1151600	1156400	740810	12274000	8850300	6582700	1.35372e+06	4.25235e+06	0.318347	11	11	10	27.9	27.9	25.6	70.905	0	37.654	56096000	72	NaN	NaN	NaN	NaN
Q8N3D4	EHBP1L1	EH domain-binding protein 1-like protein 1	1113700	778880	774560	0	0	0	0	0	0	1143700	917050	767450	1159500	783360		872390	865360		296349	929830	0.318713	10	10	9	11.5	11.5	10.8	161.85	0	12.087	11677000	42	NaN	NaN	NaN	NaN
Q9NZ63	C9orf78	Uncharacterized protein C9orf78	0	0	0	0	0	0	982821	1096000		0		0	1461300	1443200		964921	967940		259853	806227	0.322307	3	3	3	20.1	20.1	20.1	33.688	0	4.1742	13830000	29	NaN	NaN	NaN	NaN
P32320	CDA	Cytidine deaminase	0	0	0	0	0	0	1771700	1790500	2083000	0	0	0	3903400	4565700	4240500	1316500	1477000	1923800	627244	1.93632e+06	0.323936	6	6	6	63.7	63.7	63.7	16.185	0	10.523	23198000	29	NaN	NaN	NaN	NaN
P50851	LRBA	Lipopolysaccharide-responsive and beige-like anchor protein	649450	714810	772870	0	0	0	0	0	0	727980	637160	1131200	606640	701040		592660	750040	712180	237459	732362	0.324237	5	5	5	2.6	2.6	2.6	319.1	0	6.7149	8866700	36	NaN	NaN	NaN	NaN
Q16836	HADH	Hydroxyacyl-coenzyme A dehydrogenase, mitochondrial	3738100	3301200		0	0	0	0	0	0	5167500	4939400	4387600	0	0	0	4009400	3145800	2669300	879912	2.70211e+06	0.325639	6	6	6	37.6	37.6	37.6	34.293	0	14.798	43636000	32	NaN	NaN	NaN	NaN
Q96S66	CLCC1	Chloride channel CLIC-like protein 1		0	0		1334100	1081900	0	0		1389500	1225900	1622800	937890	972640		1194200	1339500	1188100	402667	1.23382e+06	0.326359	8	8	8	20.1	20.1	20.1	62.022	0	13.753	20761000	41	NaN	NaN	NaN	NaN
Q93052	LPP	Lipoma-preferred partner	1271100	2114600	1532400	0	0	0	1173900		1683000	1744000	1579700	1714100	3124100	4071100	3479300	3696300	3746600	3541100	971875	2.96626e+06	0.327644	11	11	11	29.7	29.7	29.7	65.746	0	35.339	36131000	75	NaN	NaN	NaN	NaN
Q9UNK0	STX8	Syntaxin-8	418020	541100		0	0	0		0	0	0		0	546420	623840		799370	538970		137017	418100	0.327714	3	3	3	19.1	19.1	19.1	26.906	0	16.285	7937000	43	NaN	NaN	NaN	NaN
O43747	AP1G1	AP-1 complex subunit gamma-1		881500	801140	0	0	0	0	0	0	912041	875170	824680	0		0	834890	746510	929180	210330	640309	0.328482	4	4	4	6.7	6.7	6.7	91.35	0	4.681	9218700	26	NaN	NaN	NaN	NaN
Q16181	SEPT7	Septin-7	3916900	4183100	2672300	0		0	0	0	0	5045000	6669500	5762700	2798300	1808100		2479900	3375100	4404500	1.34654e+06	4.04289e+06	0.333063	16	16	16	38.2	38.2	38.2	50.679	0	14.883	60116000	80	NaN	NaN	NaN	NaN
P21926	CD9	CD9 antigen	0		0		19258000	12475000	0		0	27778000	15563000			19169000	16515000		12343000	3237800	5.28883e+06	1.57676e+07	0.335423	4	4	4	20.2	20.2	20.2	25.416	0	24.557	291460000	34	NaN	NaN	NaN	NaN
P35052	GPC1	Glypican-1	0	0	0	1060000		1260900	0	0	0	1001400	1370100	1822200	0		0	933010	867230		290112	856277	0.338807	4	4	4	10.8	10.8	10.8	61.68	0	6.3941	13631000	27	NaN	NaN	NaN	NaN
Q13033	STRN3	Striatin-3	704450	548000		0		0	0	0	0	757050	846030		0		0	776640	758750		178921	523078	0.342055	6	6	6	12.8	12.8	12.8	87.208	0	10.322	9384400	38	NaN	NaN	NaN	NaN
P04792	HSPB1	Heat shock protein beta-1	9719600	10247000	9759700	0	0	0	8925000	8038700	8480700	8116300	9587400	7807800	29960000	26192000	32536000	15511000	18269000	12751000	6.13008e+06	1.78589e+07	0.34325	9	9	9	61	61	61	22.782	0	144.05	225280000	94	NaN	NaN	NaN	NaN
Q8WUM0	NUP133	Nuclear pore complex protein Nup133	1588800		1174900	0	0		0	0	0	1403600		1201100	796510	864280		1120900	1367700	1295100	394814	1.14988e+06	0.343351	9	9	9	13.6	13.6	13.6	128.98	0	10.17	18703000	36	NaN	NaN	NaN	NaN
P48637	GSS	Glutathione synthetase	1743100	1916700		0	0		1331800	1447300	1356400	1635100	2273700	2505900	2282500	2726700		6011200	4342600	4155900	1.11361e+06	3241700	0.343528	12	12	12	38.8	38.8	38.8	52.384	0	20.501	42291000	61	NaN	NaN	NaN	NaN
P84098	RPL19	60S ribosomal protein L19	2069800	2594600			0	0	0	0	0	1966900	2045100	2033700	1638700	1977000		1964500		1894700	666343	1.93151e+06	0.344985	3	3	3	13.8	13.8	13.8	23.466	0	5.568	27655000	32	NaN	NaN	NaN	NaN
P54727	RAD23B	UV excision repair protein RAD23 homolog B	0	0	0	0	0		5507400	5837500	4682100	4016200	3974200	3386600	7894300	7456700	6993500	6911100	5090200	6280000	2003375	5.77809e+06	0.346719	10	10	10	45.5	45.5	45.5	43.171	0	14.695	95194000	68	NaN	NaN	NaN	NaN
Q9Y639	NPTN	Neuroplastin		2144500	2977200	0	0		0	0	0	3386600	2191800	2758800	0		0	2941700	2602600	2748700	731671	2078775	0.351972	3	3	3	10.8	10.8	10.8	44.387	0	5.0617	41969000	33	NaN	NaN	NaN	NaN
P17858	PFKL	ATP-dependent 6-phosphofructokinase, liver type	1451900		1920600	0	0	0	0	0	0	1733500		1190800	0	0	0	2004500	2763600	1800600	421562	1186625	0.355262	7	6	6	15.3	12.8	12.8	85.018	0	11.657	18566000	28	NaN	NaN	NaN	NaN
Q9UGI8	TES	Testin	2270000	4511600	4651700	0	0		2569500	3302600	2886500	2612100	2112300	3123600	10084000	10632000	13389000	7835800	7185200	6278600	2.52399e+06	7.02807e+06	0.35913	19	19	19	54.6	54.6	54.6	47.996	0	43.082	91829000	130	NaN	NaN	NaN	NaN
Q8IXH7	NELFCD	Negative elongation factor C/D	0	0		0	0	0		623400	604620	700450	601260	627110	0	0		677380	683100	617820	175431	488390	0.359204	5	5	5	12.5	12.5	12.5	66.246	0	25.112	9864100	35	NaN	NaN	NaN	NaN
P11169	SLC2A3	Solute carrier family 2, facilitated glucose transporter member 3	5640200	5232300	5431900	4463200		4049600	4094700		4326500	18665000	16192000	16477000	7640400	9213800			10295000	13790000	4.74834e+06	1.31819e+07	0.360217	4	4	4	10.3	10.3	10.3	53.924	0	37.049	151510000	42	NaN	NaN	NaN	NaN
Q9Y6W5	WASF2	Wiskott-Aldrich syndrome protein family member 2	899510	793880		0	0	0		898770	1072200	1134300		844370	1879100	1652000	2325800	1360000	1213500	1194400	523480	1.45043e+06	0.360913	4	4	4	11.2	11.2	11.2	54.283	0	6.2694	17499000	37	NaN	NaN	NaN	NaN
P25787	PSMA2	Proteasome subunit alpha type-2	2798300	2686900			0	0	0	0	0	2501400	3045600		0		0	3955000	3508000		783600	2.16833e+06	0.361384	8	8	8	54.3	54.3	54.3	25.898	0	13.218	36762000	31	NaN	NaN	NaN	NaN
P49711	CTCF	Transcriptional repressor CTCF		0	0	0		0	3577500	2747200		1963000	2685200		3128100	3356600		3045000	3316200		1.05412e+06	2.91568e+06	0.361533	7	7	7	19.1	19.1	19.1	82.785	0	12.461	37315000	50	NaN	NaN	NaN	NaN
Q8WTW3	COG1	Conserved oligomeric Golgi complex subunit 1		1175000	931440	0	0	0	0	0	0	1181600	1262400		0	0	0	1459200	1179600		263305	726114	0.362622	6	6	6	9.6	9.6	9.6	108.98	0	7.0996	13102000	29	NaN	NaN	NaN	NaN
P26440	IVD	Isovaleryl-CoA dehydrogenase, mitochondrial	0	0			1695200	2166600	0		0	2340700	2536600	2691200		1044500	1098300	1215100	1346400	1911800	643633	1773075	0.363004	8	8	8	21.6	21.6	21.6	46.65	0	8.3562	24912000	45	NaN	NaN	NaN	NaN
P48960	CD97	CD97 antigen	0	0			800240	792680	0		0	748170	729100	624210	769770	670280	711480	818140	746960	752850	265487	730107	0.363627	8	8	8	12.3	12.3	12.3	91.868	0	8.6638	12997000	43	NaN	NaN	NaN	NaN
Q8WUM4	PDCD6IP	Programmed cell death 6-interacting protein	959940	2279300	1102500	0	0	0	2989900	2975700	2862700	1760300	2112300	1659500	4903300	6327500	5938000	5331000	4393000	3628100	1.46334e+06	4.00589e+06	0.365297	20	20	20	32.5	32.5	32.5	96.022	0	32.579	52345000	107	NaN	NaN	NaN	NaN
P05187	ALPP	Alkaline phosphatase, placental type	5209900	5428800	4319700	11084000	12688000	12966000	17155000	17553000	15985000	34982000	33371000	33593000	46501000	46836000	42409000	14178000	13959000	14390000	11376600	3.11354e+07	0.365391	22	22	22	51.8	51.8	51.8	57.953	0	147.13	421100000	220	NaN	NaN	NaN	NaN
P35606	COPB2	Coatomer subunit beta	1735700	1651900	2109300	0	0	0	0	0		1815300	1745600	1811700	1678300	1539600	1215800	2554900	2235700	2237500	687112	1.87049e+06	0.367344	7	7	7	12.5	12.5	12.5	102.49	0	16.268	27669000	53	NaN	NaN	NaN	NaN
Q9P206	KIAA1522	Uncharacterized protein KIAA1522	680050	1042500	591950	663840	1065000	1190800		0	0	1039500	1203200	962920	4215100	2414700	2038300	1529100	1339300	1257200	654268	1.7777e+06	0.368041	13	13	13	19.6	19.6	19.6	107.09	0	17.619	21851000	62	NaN	NaN	NaN	NaN
P53992	SEC24C	Protein transport protein Sec24C	526180	753980		0	0	0	0	0	0	0		0	712820	541370		622540	730740		160020	434578	0.368219	8	8	8	9	9	9	118.32	0	8.9653	7759100	30	NaN	NaN	NaN	NaN
Q5T6F2	UBAP2	Ubiquitin-associated protein 2	1018900	937380		0	0	0	2012800	1049300	1162300	1068300	1036200	870870	4995600	3761300	3059800	1317100	1383500	1299000	772585	2.08796e+06	0.370018	13	13	13	23.5	23.5	23.5	117.11	0	14.695	24367000	51	NaN	NaN	NaN	NaN
Q96QC0	PPP1R10	Serine/threonine-protein phosphatase 1 regulatory subunit 10	465750	580330	512150	0	0	0		0	0	632750		520240		470620	442040	604280	498230	511020	194779	525597	0.370586	5	5	5	8	8	8	99.057	0	4.7686	8191100	34	NaN	NaN	NaN	NaN
P06737	PYGL	Glycogen phosphorylase, liver form	2087200	2204900	2517600	0	0	0	0	0	0	2360900	2120400	1931400		818900	836340	2764000	2791000	2709900	756633	2041605	0.370607	17	17	15	24.2	24.2	22.4	97.147	0	20.741	26812000	68	NaN	NaN	NaN	NaN
O00233	PSMD9	26S proteasome non-ATPase regulatory subunit 9	0	0		0	0	0	1379700	1214500	1584600	604950		868200	1904300	2054500	1480700	1058500	1939700	1277000	522350	1.39848e+06	0.373512	7	7	7	35.4	35.4	35.4	24.682	0	5.6663	18595000	49	NaN	NaN	NaN	NaN
Q06323	PSME1	Proteasome activator complex subunit 1	2542700	2774800		0	0		3801400	3245200	2891100	3144900	3509200		7548900	8210400	6470600	5720800	5553300	6404700	2.17931e+06	5820350	0.37443	11	11	11	43.8	43.8	43.8	28.723	0	24.289	79408000	77	NaN	NaN	NaN	NaN
Q6P587	FAHD1	Acylpyruvase FAHD1, mitochondrial	0	0	0		964560	862940	0	0	0	1048300	1048200	866030	0	0	0	899490	846910	771510	228438	608938	0.375141	3	3	3	19.6	19.6	19.6	24.843	0	4.2774	12299000	30	NaN	NaN	NaN	NaN
Q9Y266	NUDC	Nuclear migration protein nudC	0	0		0	0	0	1294400	1533200			0	0	1923600	1653000		1402300	1457200		403943	1.07268e+06	0.376572	6	6	6	23	23	23	38.242	0	11.316	19842000	31	NaN	NaN	NaN	NaN
Q8WUF5	PPP1R13L	RelA-associated inhibitor	1125000	1054700		0	0	0	0	0	0		0	0	981120		1133100	1106200		1085500	272462	717653	0.379658	6	6	6	12.1	12.1	12.1	89.09	0	17.105	11040000	29	NaN	NaN	NaN	NaN
P07099	EPHX1	Epoxide hydrolase 1	637220	536220		0	0		0	0	0	760790	625630	656070	0	0	0	614030		868520	167634	440630	0.380442	3	3	3	9.2	9.2	9.2	52.948	0	7.6777	8665400	39	NaN	NaN	NaN	NaN
P13797	PLS3	Plastin-3	8711600	9274600	9271400	4947800	4548100	5261000	4851600	4590000	5008900	9397000	8460600	8356200	14595000	16292000	15337000	25157000	24331000	25785000	6.27389e+06	1.64123e+07	0.382267	21	21	19	40.5	40.5	36.3	70.81	0	62.088	236010000	203	NaN	NaN	NaN	NaN
Q15691	MAPRE1	Microtubule-associated protein RP/EB family member 1	4273300	4105400	4418900	0	0	0	3966400	3847600	4220900	4154800	4617500	4490200	7350300	8561600	8324200	8562600	9105000	9395400	2.75917e+06	7.17351e+06	0.384633	11	11	11	60.8	60.8	60.8	29.999	0	53.916	102840000	84	NaN	NaN	NaN	NaN
P43307	SSR1	Translocon-associated protein subunit alpha	14759000	14429000		0		0	0		0	17502000		20997000		0	0		17287000	18498000	4.86467e+06	1.23807e+07	0.392924	4	4	4	21	21	21	32.235	0	60.818	234290000	36	NaN	NaN	NaN	NaN
Q9NYL4	FKBP11	Peptidyl-prolyl cis-trans isomerase FKBP11	4388000		4889500	0	0	0	0	0	0	5928500		5797800	0	0	0	4653900	4250500		1.15969e+06	2.94724e+06	0.393482	6	6	6	41.8	41.8	41.8	22.18	0	37.539	49228000	31	NaN	NaN	NaN	NaN
P08174	CD55	Complement decay-accelerating factor	0		0	5151900	5339000	3540500	3634800	4143000	4409200	5754000	5641300	5517700	13732000	16044000	13945000	5082500	4839400	4291200	3277300	8.31634e+06	0.394079	11	11	11	38.3	38.3	38.3	41.4	0	15.879	111710000	93	NaN	NaN	NaN	NaN
P61923	COPZ1	Coatomer subunit zeta-1	1236200	1597900	1373600	0	0		0	0	0		1253400	1055600		1714200	1175000	1189500	1516700	1390600	525962	1.32786e+06	0.396099	3	3	3	27.1	27.1	27.1	20.198	0	10.39	19200000	34	NaN	NaN	NaN	NaN
O75521	ECI2	Enoyl-CoA delta isomerase 2, mitochondrial		1175900	1354100		0	0	0	0	0	1474300	1426300	1457700	0	0	0	1357900	1578400		361429	911825	0.396379	7	7	7	23.9	23.9	23.9	43.585	0	26.018	14173000	27	NaN	NaN	NaN	NaN
P41227	NAA10	N-alpha-acetyltransferase 10	1824200	1830800	1932000	0	0	0		0	0	1558200	1094600		1505200	2112200		1997300	2027400	1979100	698375	1.75343e+06	0.398291	6	6	6	48.5	48.5	48.5	26.458	0	12.258	23187000	37	NaN	NaN	NaN	NaN
Q9Y2H5	PLEKHA6	Pleckstrin homology domain-containing family A member 6	0	0	0	0	0	0	753300	1014800	1079300		928790	1006400		734670	687400	700280		680420	316378	789660	0.400651	7	7	7	13	13	13	117.13	0	7.7819	9783200	40	NaN	NaN	NaN	NaN
Q9UL46	PSME2	Proteasome activator complex subunit 2	5542800	5436900	4822200		0	0	3201700	4041600	2788900	5033600	5527700	5293300	8769400	8810700	8027900	10878000	10334000	9575300	3.22926e+06	8.02777e+06	0.402262	10	10	10	49	49	49	27.401	0	27.531	126930000	82	NaN	NaN	NaN	NaN
Q92614	MYO18A	Unconventional myosin-XVIIIa	0	0	0	0	0	0	1071900	1185800		858230	865480			0	0		1003900	1479200	282212	701135	0.402508	5	5	5	5	5	5	233.11	0	12.873	12419000	25	NaN	NaN	NaN	NaN
Q5VT52	RPRD2	Regulation of nuclear pre-mRNA domain-containing protein 2		0	0	0	0			1740100	1125800	0		0	1873900	1464900	1297900	1398600	1749200	1674500	477650	1182375	0.403975	14	14	14	16.4	16.4	16.4	156.02	0	20.29	22065000	61	NaN	NaN	NaN	NaN
P62277	RPS13	40S ribosomal protein S13	1271700		1327200	0	0	0	0	0	0	1732200	1798600	1413300	0	0	0		723660	743730	324862	801436	0.40535	4	4	4	27.2	27.2	27.2	17.222	0	6.5286	12636000	18	NaN	NaN	NaN	NaN
Q86VS8	HOOK3	Protein Hook homolog 3		0	0	0	0	0	753210		965891	594320		745590	1110500	1173100		0	0		245586	603918	0.406654	6	6	6	12	12	12	83.125	0	5.0871	8618500	29	NaN	NaN	NaN	NaN
P34896	SHMT1	Serine hydroxymethyltransferase, cytosolic	1155500	1056700	1142200	0	0	0	0	0	0	1091600	1132000		0	0		1653900	1417600	1115900	372711	915857	0.406953	10	9	9	26.9	24	24	53.082	0	8.7814	13294000	44	NaN	NaN	NaN	NaN
P98196	ATP11A	Probable phospholipid-transporting ATPase IH	945750	722490	702020	0	0		0	0	0	1343300	955260	1023400	0	0	0	1216400		1258100	296282	724558	0.408915	6	6	6	10.9	10.9	10.9	129.75	0	10.171	11500000	30	NaN	NaN	NaN	NaN
P62304	SNRPE	Small nuclear ribonucleoprotein E		10367000	7377300	0	0	0	0	0		11911000	7992900	10164000	0		0		8499700	4737700	2534900	6.18647e+06	0.409749	4	4	4	56.5	56.5	56.5	10.803	0	87.174	104100000	23	NaN	NaN	NaN	NaN
P50395	GDI2	Rab GDP dissociation inhibitor beta	1779300	1577500	1703600	0	0		0	0		1112700		1482500	1263200	1475500		2014900	2084500	2902500	722914	1.76226e+06	0.410221	7	7	5	20.4	20.4	13.9	50.663	0	12.658	23086000	50	NaN	NaN	NaN	NaN
P62306	SNRPF	Small nuclear ribonucleoprotein F	2249400	2113900			1166300	1111100	0	0	0	2040100	1704400	1361100	2866300	2793800		2472100	3326400	1899000	948671	2307900	0.411054	3	3	3	24.4	24.4	24.4	9.7251	0	25.357	39464000	34	NaN	167	NaN	84
O76027	ANXA9	Annexin A9	0	0	0	1049100		979820	0	0	0	944390	903980	862440	0	0			725460	878620	253615	616413	0.411437	6	6	6	22.3	22.3	22.3	38.363	0	5.5533	8524500	27	NaN	NaN	NaN	NaN
O60271	SPAG9	C-Jun-amino-terminal kinase-interacting protein 4	788120	1059700	792340	0	0		0		0	741170	683900	792550	1156400	1140800	883600	1048400	984980	795750	377166	914172	0.412576	10	10	10	10.1	10.1	10.1	146.2	0	16.956	14507000	52	NaN	NaN	NaN	NaN
P58107	EPPK1	Epiplakin	5109100	4700500	4385800		1831700	2348100	1785100	1864100	2348900	4286300	4004800	4982600	12124000	14886000	11810000	5213700	4806200	4134100	3.04666e+06	7.36086e+06	0.413901	29	22	22	26	18.9	18.9	555.65	0	97.265	91315000	137	NaN	NaN	NaN	NaN
Q96M27	PRRC1	Protein PRRC1	1003000		1145600	0	0	0	1145200	973640		1167500	1415800	1214700	1845000	1459800	1621300	1477300	1211400	1800500	609634	1.46814e+06	0.415241	4	4	4	11.2	11.2	11.2	46.701	0	12.326	22736000	47	NaN	NaN	NaN	NaN
P10644	PRKAR1A	cAMP-dependent protein kinase type I-alpha regulatory subunit	1104700	976690	762760	0	0		0	0	0	815190	1207100	1000400	518770	740480		1002200	884260	674080	355519	855310	0.415661	7	7	7	21.8	21.8	21.8	42.981	0	6.9636	11923000	35	NaN	NaN	NaN	NaN
Q9NR50	EIF2B3	Translation initiation factor eIF-2B subunit gamma	612620	642550		0	0	0	0	0	0	842900	554740		0	0	0	671620	571000		156896	377180	0.415972	2	2	2	8.6	8.6	8.6	50.24	0	5.7439	6439800	25	NaN	NaN	NaN	NaN
P00167	CYB5A	Cytochrome b5		0	0	0	0	0	1319600	1112900		1558300	1719100	1414200	0	0	0	1024600	992000	803870	347500	834674	0.41633	3	3	3	35.8	35.8	35.8	15.33	0	6.1547	19144000	32	NaN	NaN	NaN	NaN
Q9HB71	CACYBP	Calcyclin-binding protein	0		0	0	0	0	3185300	3024700	3057800	1706000	1737700		3317300	4429300		2856000	2606800	2734500	1158475	2.76966e+06	0.418274	9	9	9	44.7	44.7	44.7	26.21	0	22.923	43182000	61	NaN	NaN	NaN	NaN
P37198	NUP62	Nuclear pore glycoprotein p62	4152900		4630000	0	0		7626700	6243900		5128200	6631000		12041000	11982000	9976700		6158400	10698000	3.77558e+06	8.94504e+06	0.422087	7	7	7	17.8	17.8	17.8	53.254	0	21.288	125620000	56	NaN	NaN	NaN	NaN
O15347	HMGB3	High mobility group protein B3	0	0		0	0	0	6344300	4256200	5276800	1397000	1501700	1972900	8517700	8500400	7172700	4111500	3880000	5199300	1.98466e+06	4694800	0.422736	8	8	8	36.5	36.5	36.5	22.98	0	21.439	60888000	64	NaN	NaN	NaN	NaN
Q9BPX5	ARPC5L	Actin-related protein 2/3 complex subunit 5-like protein	0		0		662940	514980	0	0	0	0	0	0	863050	839880		600600	474810		168274	396906	0.423965	3	3	3	21.6	21.6	21.6	16.941	0	6.0518	9541100	24	NaN	NaN	NaN	NaN
O60610	DIAPH1	Protein diaphanous homolog 1	1322000	1197300	1242200	0	0		0	0		1167000	1074400	1099100	1221700	1277600		1624800	1104700	1569300	537357	1267325	0.424009	8	8	8	9.1	9.1	9.1	141.35	0	12.519	19273000	43	NaN	NaN	NaN	NaN
P08574	CYC1	Cytochrome c1, heme protein, mitochondrial	5049200	4587500	2819000	0	0		0	0	0	5328900	4539900	7516100		0	0	3619000	3079700	5187900	1.55696e+06	3.65894e+06	0.425523	7	7	7	32.6	32.6	32.6	35.422	0	35.156	73716000	45	NaN	NaN	NaN	NaN
P33527	ABCC1	Multidrug resistance-associated protein 1		856170	857670	0	0		0	0	0		833410	1019000	0	0	0		1192300	947580	244834	570327	0.429287	4	4	4	4	4	4	171.59	0	6.631	8737500	20	NaN	NaN	NaN	NaN
Q9BYT8	NLN	Neurolysin, mitochondrial	0	0		1012600		1376700	0	0		1556100	1515900	1712800	0	0	0	1334300	1119400	1096900	398217	926156	0.429967	8	8	8	17	17	17	80.651	0	13.497	15942000	41	NaN	NaN	NaN	NaN
O00499	BIN1	Myc box-dependent-interacting protein 1	0	0		0	0		2554500		1634300	0	0		2403600	2565400	1873700	2073200	2171400	1864400	698133	1.61896e+06	0.431223	5	5	5	12.1	12.1	12.1	64.699	0	14.574	25506000	29	NaN	NaN	NaN	NaN
Q8NC56	LEMD2	LEM domain-containing protein 2	0	0			1046100	1048900	0	0	0	0		0	764890	469540		1424300	1285700	904850	299286	692754	0.432023	5	5	5	11.3	11.3	11.3	56.974	0	14.493	15646000	41	NaN	NaN	NaN	NaN
Q14558	PRPSAP1	Phosphoribosyl pyrophosphate synthase-associated protein 1	727190		828130	0	0	0	0	0	0	567220		839900	0	0	0		794350	946160	194415	449661	0.432359	4	4	4	17.7	17.7	17.7	39.393	0.0032321	1.582	7039000	14	NaN	NaN	NaN	NaN
Q8N3F8	MICALL1	MICAL-like protein 1	1512200	1308200	1077900	0	0	0	0	0	0		0	0	1606300	1564300	1065300	1295200	1044300	1431900	433144	1.00091e+06	0.43275	6	6	6	14.5	14.5	14.5	93.44	0	7.4029	15254000	31	NaN	NaN	NaN	NaN
Q9UIJ7	AK3	GTP:AMP phosphotransferase AK3, mitochondrial	0	0	0	0		0	1161100	896670	890620		0	0	1132900	1426300		1385400	1165000		368549	851600	0.432772	7	7	7	30	30	30	25.565	0	8.9476	15214000	35	NaN	NaN	NaN	NaN
Q15654	TRIP6	Thyroid receptor-interacting protein 6	0	0		0	0	0	907840	958460	856620		0	0	1133600	1094500	1142800	849780	945250	1111800	340365	784716	0.433743	7	7	7	28.6	28.6	28.6	50.287	0	9.5797	10862000	35	NaN	NaN	NaN	NaN
Q07812	BAX	Apoptosis regulator BAX	919840	800680	834740	0	0	0	1452500	1321500	1441800	961650	919620	1138800	1847600	1962500	1979200	2267000	1973800	2434100	752340	1.72047e+06	0.437286	5	5	5	30.7	30.7	30.7	21.184	0	12.129	26043000	59	NaN	NaN	NaN	NaN
P16949	STMN1	Stathmin	8328200		6052100	0	0	0	9648800	9444900	8529200		5393100	5540900	16521000	14647000	15878000	15801000	12487000	9470100	5250400	1.19673e+07	0.43873	7	7	4	30.2	30.2	18.8	17.302	0	11.249	154000000	69	NaN	NaN	NaN	NaN
P39060	COL18A1	Collagen alpha-1(XVIII) chain	1589200	890330		0	0		0	0	0	1139500	1496300	1598600	0	0	0		890770	1323900	354219	806134	0.439404	4	4	4	3.5	3.5	3.5	178.19	0	5.5232	12980000	28	NaN	NaN	NaN	NaN
Q9Y3C6	PPIL1	Peptidyl-prolyl cis-trans isomerase-like 1	1269300		1798800		0	0	0	0			1536800	1389700		0	0		2032300	2022700	511350	1.16358e+06	0.439461	4	4	4	33.1	33.1	33.1	18.237	0	5.1084	19767000	33	NaN	NaN	NaN	NaN
Q14694	USP10	Ubiquitin carboxyl-terminal hydrolase 10	1289100	1300000	1992900	0		0	0	0		1479200	1896100	1521300	1366000	1494800	954720	1478900	1227700	1963400	654571	1.4869e+06	0.440225	9	9	9	20.9	20.9	20.9	87.133	0	12.444	21886000	58	NaN	NaN	NaN	NaN
P06493	CDK1	Cyclin-dependent kinase 1	2346800	2024500	2330300	0	0		0	0	0	1470100		1483800		1783900	1512000	2265000	2419300	2363300	837700	1.89963e+06	0.440981	6	6	5	23.9	23.9	20.2	34.095	0	7.7485	28700000	46	NaN	NaN	NaN	NaN
Q8WVQ1	CANT1	Soluble calcium-activated nucleotidase 1		964760	978120	0	0	0		0	0	893310	988730		0		0	924840	969430		277554	629385	0.440993	4	4	4	15.2	15.2	15.2	44.839	0	5.2674	12821000	33	NaN	NaN	NaN	NaN
Q9HC38	GLOD4	Glyoxalase domain-containing protein 4	1874500	1700200	1356300	0	0	0	2578700	2248500		1436700	1346900		3389900	3098300	3125800	3172800	2967800	3565200	1219775	2762925	0.44148	6	6	6	30.7	30.7	30.7	34.793	0	9.3417	34905000	55	NaN	NaN	NaN	NaN
P17655	CAPN2	Calpain-2 catalytic subunit		1026800	1085800		0	0	0	0		850000	797500	861650	0	0	0	1755700	1394000	1476500	352100	792817	0.444113	7	7	7	13.4	13.4	13.4	79.994	0	61.962	17941000	39	246	NaN	275	NaN
Q9H223	EHD4	EH domain-containing protein 4	1357000	1084200	1295700	0	0	0	0	0		1027300	1006000	1014200	729930	1020200		1350500	1084500	1176600	467112	1.05115e+06	0.444381	7	7	7	18.3	18.3	18.3	61.174	0	13.225	14766000	41	NaN	NaN	NaN	NaN
Q8WUY8	NAT14	N-acetyltransferase 14	716200	878310		0	0	0	0	0	0	704770	713870		0	0	0	836880	871470		199314	446713	0.446179	2	2	2	14.6	14.6	14.6	21.65	0	6.6303	7509000	21	NaN	NaN	NaN	NaN
Q6ZXV5	TMTC3	Transmembrane and TPR repeat-containing protein 3	799810	846089	1066700	0	0	0	0	0	0	829180	938930	957200	0		0	1101900	881040		301400	672607	0.448107	5	5	5	6.9	6.9	6.9	104.01	0	7.4788	9418700	28	NaN	NaN	NaN	NaN
P07947	YES1	Tyrosine-protein kinase Yes		0	0	3121300	2408700		0	0	0	2940500	2570200		0		0	2302100	2750000		790000	1.76047e+06	0.448745	5	3	3	17.1	12.9	12.9	60.801	0	11.307	29870000	34	NaN	NaN	NaN	NaN
Q14203	DCTN1	Dynactin subunit 1	1051500	830900	1179700	0	0	0	1202000	1357100	1561000	1762800	1922800	1824000	2198300	2573600	2456300	675180	1258700	1281200	798022	1.77254e+06	0.450213	20	20	20	21.8	21.8	21.8	141.69	0	22.897	27456000	108	NaN	NaN	NaN	NaN
Q9Y5K5	UCHL5	Ubiquitin carboxyl-terminal hydrolase isozyme L5	1260800	1201100	1523500	0	0	0	0	0		1046500	1048800	958140	988960	1115600	1090300	1228600	1151000	1264900	498175	1099200	0.453216	10	10	10	36.2	36.2	36.2	37.606	0	7.6098	19001000	55	NaN	NaN	NaN	NaN
P33992	MCM5	DNA replication licensing factor MCM5	1697200	1435400	1306100	0	0	0	578730	699410	865980	2057300	1894300	1776200	934390	1085900	1298600	1962300	2410800	1094900	731424	1.61274e+06	0.453528	12	12	12	23.6	23.6	23.6	82.285	0	14.891	27305000	70	NaN	NaN	NaN	NaN
P31939	ATIC	Bifunctional purine biosynthesis protein PURH	3401400	3393800	3637700	0	0	0	0	0	0	3503500	2659700	2701500	0	0	0	5089500	4586100	4458300	1.15921e+06	2555400	0.453632	16	16	16	43.2	43.2	43.2	64.615	0	42.073	49244000	44	NaN	NaN	NaN	NaN
Q9NY27	PPP4R2	Serine/threonine-protein phosphatase 4 regulatory subunit 2		0	0	0	0	0	2875600	2744200	2712500	1527100	1480800		3237900	3413700	2497900	2040200	2240400	1870100	1.04154e+06	2.28851e+06	0.455115	10	10	10	34.3	34.3	34.3	46.898	0	16.747	34793000	63	NaN	NaN	NaN	NaN
Q96CN9	GCC1	GRIP and coiled-coil domain-containing protein 1	0	0	0	1251200	607390		0		0	0	0	0	937450	891020	584660	886380	1342900	599230	265513	582404	0.455891	5	5	5	10.1	10.1	10.1	87.81	0	9.0471	9236400	37	NaN	NaN	NaN	NaN
P0DN79	CBS	Cystathionine beta-synthase	1696600	1816300	1053000	0	0	0	0	0	0	976439	934820	713880	963500	1003100	925141	1485000	1614600	1370600	507322	1.10968e+06	0.457181	5	5	5	16.7	16.7	16.7	60.586	0	15.925	16223000	46	NaN	NaN	NaN	NaN
Q15003	NCAPH	Condensin complex subunit 2	1828200	2211000	2169700	0	0	0	2620900	2474100	2922700	2252500	2116200	2606900	4802700	5121100	4850900	3269200	3092500	2959900	1.58073e+06	3.45243e+06	0.457861	12	12	12	22.9	22.9	22.9	82.562	0	25.148	50920000	119	NaN	NaN	NaN	NaN
Q9Y3E5	PTRH2	Peptidyl-tRNA hydrolase 2, mitochondrial	0		0	0	0	0	616270		624750		591510	529220	0	0	0	716870	581750	652230	177289	383948	0.461752	4	4	4	27.4	27.4	27.4	19.193	0	15.569	10065000	29	NaN	NaN	NaN	NaN
Q12769	NUP160	Nuclear pore complex protein Nup160	1204800	1181800	1202500		0	0	0	0	0	1629500	1698500	1519100	0	0	0	1252400	1207600	1384100	448638	965689	0.464578	9	9	9	9.7	9.7	9.7	162.12	0	9.5686	18691000	41	514	NaN	134	NaN
Q15075	EEA1	Early endosome antigen 1	878680		907990	0	0	0	3221600	3164800	2729000	1546500	1709600	1289500	4940800	5061900	4431300	2358400	2377400	2683800	1.36276e+06	2.93324e+06	0.464591	33	33	33	26.9	26.9	26.9	162.46	0	32.645	50975000	148	NaN	NaN	NaN	NaN
Q9Y285	FARSA	Phenylalanine--tRNA ligase alpha subunit	1719200	1637600	1713700	0	0	0	0	0	0	1797800	2168100	2222500	0	0	0	1891200	1589800		563389	1208675	0.466121	5	5	5	16.1	16.1	16.1	57.563	0	48.319	18390000	26	NaN	NaN	NaN	NaN
Q8WWI5	SLC44A1	Choline transporter-like protein 1		0	0	752420	1284700		0	0	0	676510	1042500			878920	1147700	0	0		291017	624272	0.466171	4	4	4	8.2	8.2	8.2	73.301	0	4.4751	10345000	26	NaN	NaN	NaN	NaN
P50995	ANXA11	Annexin A11	1622700	1604400	1772900	0	0	0	1599900	1597900	1837700		0	0	3489400	3351300	3497600	2775900	2773400	3235200	1.11506e+06	2390350	0.466482	9	9	9	23.6	23.6	23.6	54.389	0	14.201	33271000	67	NaN	NaN	NaN	NaN
P05386	RPLP1	60S acidic ribosomal protein P1	0	0	0	0	0			19903000	24400000	20447000	18311000	17537000		0	0	18802000	14297000	19051000	6329000	13555625	0.466891	4	3	3	71.1	56.1	56.1	11.514	0	34.821	372980000	40	NaN	NaN	NaN	NaN
Q01813	PFKP	ATP-dependent 6-phosphofructokinase, platelet type	3069900	2978200	3348300	0	0		0	0		3062200	3231800	3486400	0		0	3945400	3771200	5413200	1.34234e+06	2863775	0.468732	17	17	16	29.1	29.1	26.7	85.595	0	24.48	41800000	73	491	NaN	350	NaN
Q6NYC8	PPP1R18	Phostensin	0	0	0	0	0	0	1396900	1131800		0		0	1146900	1266000	943370	692110	668490		316088	673839	0.469085	3	3	3	8.2	8.2	8.2	67.942	0	10.504	11577000	27	NaN	NaN	NaN	NaN
Q9NQW7	XPNPEP1	Xaa-Pro aminopeptidase 1	617190	459200	653140	0	0	0	0	0	0	520050	436930		0	0	0	835790	844870	638010	192170	409456	0.46933	4	4	4	12.2	12.2	12.2	69.917	0	4.7508	5907600	19	NaN	NaN	NaN	NaN
Q9NSD9	FARSB	Phenylalanine--tRNA ligase beta subunit		1495000	1117900	0	0	0	0	0	0	1081000	1295900	1310300	0	0	0	867250	972640		326612	690886	0.472744	8	8	8	18.5	18.5	18.5	66.115	0	6.1117	10644000	28	NaN	NaN	NaN	NaN
Q96JY6	PDLIM2	PDZ and LIM domain protein 2	0		0	0	0	0	1886100	1856600	1682000	1272600	1132600	1268900	1576400	1438600	1802600	1451400	1455300	1478800	678088	1430800	0.473922	8	8	8	34.9	34.9	34.9	37.458	0	17.467	20666000	53	NaN	NaN	NaN	NaN
P22392	NME2	Nucleoside diphosphate kinase B	0		0	0		0	5819800	5592100	7284700	4812900		7210300	3723100	5073100	5905600	6310100	6259000	5666500	2.67094e+06	5620075	0.47525	6	6	3	50	50	25	17.298	0	8.0539	94694000	35	NaN	NaN	NaN	NaN
Q9NQT4	EXOSC5	Exosome complex component RRP46	1005600		1070600	0	0	0		0	0		0	0		958980	762450	862640	678780	1092200	296600	622150	0.476734	4	4	4	31.9	31.9	31.9	25.249	0	36.008	15070000	37	NaN	NaN	NaN	NaN
P55884	EIF3B	Eukaryotic translation initiation factor 3 subunit B	2432400	2556300	2253200	0	0		0	0	0	2401600	2025900	1289900	1621900	1869300	1509800		2048600	2372600	905238	1892450	0.478342	10	10	10	17.3	17.3	17.3	92.48	0	13.609	29564000	50	NaN	NaN	NaN	NaN
O95336	PGLS	6-phosphogluconolactonase	1018400	937559	842399	0	0	0	1102900		554510		0	0	910040	1086700		1766100	2435300	1928800	556971	1.16099e+06	0.479737	6	6	6	31	31	31	27.547	0	9.7497	15642000	37	NaN	NaN	NaN	NaN
O15143	ARPC1B	Actin-related protein 2/3 complex subunit 1B	2324400	1955500	1981100	0	0	0	0	0	0	3189000	2655900		0	0	0	1872700	2399100		695667	1.44524e+06	0.481349	7	7	7	30.9	30.9	30.9	40.949	0	22.43	30504000	38	35	NaN	52	NaN
P49023	PXN	Paxillin	1742000	1386300	1311400	0	0	0	1424100	1521600	1405800	1708900	1829600		2519400	2018500	2359700	1824400	2245500	1598600	976800	2013075	0.485228	5	5	5	13.4	13.4	13.4	64.505	0	22.233	26855000	45	NaN	NaN	NaN	NaN
Q01130	SRSF2	Serine/arginine-rich splicing factor 2	1127900	1265000	1260100	0	0	0	1910600	2034900	1694600	1369400	1289100	1071200	2443100	3957200	2472100	2204200	2264200	2023400	1.03257e+06	2.12154e+06	0.486705	5	5	4	15.8	15.8	15.8	25.476	0	63.04	30135000	42	NaN	182	NaN	72
Q16543	CDC37	Hsp90 co-chaperone Cdc37	2009300	2173600	1773700	0	0	0	1339500		1769000	1510700	1364100	1945300	2295600	2437400	2642900	3034400	2660000	3044300	1.13314e+06	2.32608e+06	0.487145	9	9	9	27	27	27	44.468	0	21.246	39622000	54	NaN	NaN	NaN	NaN
P22102	GART	Trifunctional purine biosynthetic protein adenosine-3	4070700	4230600	3659700	0	0	0		1738600	1636200	2461600	2547400	2750100	2831000	3278500	3014800	6714800	6026200	5720300	1916975	3.92719e+06	0.488129	15	15	15	24.2	24.2	24.2	107.77	0	25.035	57778000	81	274	NaN	622	NaN
Q8NBU5	ATAD1	ATPase family AAA domain-containing protein 1	1115600	1188000	1196900	0	0		0	0	0	1274900	1079400	1239100	0		0	1163900	1178200	1202200	437562	892212	0.490424	7	7	7	19.4	19.4	19.4	40.744	0	19.142	16325000	45	NaN	NaN	NaN	NaN
P20337	RAB3B	Ras-related protein Rab-3B	1235100	1377700	1280400	0	0	0	0	0	0	1919000		1467800	0	0	0		1333600	1450200	432578	881514	0.490721	2	2	2	11	11	11	24.758	0	10.294	14321000	23	NaN	NaN	NaN	NaN
P06744	GPI	Glucose-6-phosphate isomerase	4987100	3761700	6614200	0	0		0		0	4042800	4338200	4310000	3016500	3163400		4738300	6076900	5920700	2.19471e+06	4450850	0.4931	9	9	7	27.2	27.2	21.9	63.146	0	43.341	68343000	50	NaN	NaN	NaN	NaN
P40616	ARL1	ADP-ribosylation factor-like protein 1	1942300	1331700		0	0			1232600	1588200	2892800	2166300	2376800		1441200	1182100	2105400	2216200	2088700	1015800	2.05869e+06	0.493421	5	5	5	35.4	35.4	35.4	20.417	0	11.82	33972000	30	NaN	NaN	NaN	NaN
Q9H6T3	RPAP3	RNA polymerase II-associated protein 3	978620	986040	835100	0	0	0	980000	1360800		826340	853160	817580	1702200	2178200	1327800	1173200	1377600	1444700	642570	1.30009e+06	0.494252	8	8	8	19.2	19.2	19.2	75.718	0	14.954	19626000	55	652	NaN	592	NaN
P32119	PRDX2	Peroxiredoxin-2	1634400		1306400	0	0		1358700	1641900	1642200	1094200	1063200		1448400	1515700	2214800	2731800	3009800	4389900	1.08337e+06	2183475	0.496168	8	7	7	34.3	28.8	28.8	21.892	0	16.174	34279000	57	343	NaN	144	NaN
O75717	WDHD1	WD repeat and HMG-box DNA-binding protein 1	1102700	1356900	1797400	0	0	0	1369200		1370900	1910700	1607400	1406000	0		0	2872300	2628600	3655700	874638	1.76009e+06	0.496928	13	13	13	19.3	19.3	19.3	125.97	0	27.651	35400000	76	65	NaN	103	NaN
Q15056	EIF4H	Eukaryotic translation initiation factor 4H	0	0	0	0	0	0	2637800	2121700	1538100	0	0	0		2842700	2742100		2078600	2144500	699733	1.40113e+06	0.499407	4	4	4	20.2	20.2	20.2	27.385	0	7.0262	22979000	23	NaN	NaN	NaN	NaN
Q8N684	CPSF7	Cleavage and polyadenylation specificity factor subunit 7	4198600	4402700	3298200	0		0	0	0		6108800	4385200	4173700	1904000	2170600		2812300	2770900	2880100	1.69993e+06	3400700	0.499876	9	9	9	28.7	28.7	28.7	52.049	0	40.479	58238000	79	NaN	NaN	NaN	NaN
Q9Y696	CLIC4	Chloride intracellular channel protein 4	3170600	3765800	6369300	3901500		2260100	3764700		5165400	4129900	2872200	4994000	6740900	8349300		9669700	12589000	15458000	4.05677e+06	8100375	0.500813	14	14	14	70.8	70.8	70.8	28.772	0	27.867	117680000	74	NaN	NaN	NaN	NaN
Q8IXB1	DNAJC10	DnaJ homolog subfamily C member 10	897690	801270	1016300	0	0		0	0	0	1088300	1291700	1355100	0	0	0		766170	894780	339408	674506	0.503194	9	9	9	15.4	15.4	15.4	91.079	0	8.4077	10603000	33	NaN	NaN	NaN	NaN
P82673	MRPS35	28S ribosomal protein S35, mitochondrial		1151800	1218900	0		0	0	0	0	1117200	998741	1199900	0	0	0		1196400	869940	338671	672773	0.503397	5	5	5	31.3	31.3	31.3	36.844	0	7.0277	15398000	29	NaN	NaN	NaN	NaN
P43487	RANBP1	Ran-specific GTPase-activating protein	3509200	3266300	3133500	0	0	0	4768800	4920400	4936400	2513600	2534100	3034200	7171100	8711100	7531700	5254100	6092600	5689800	2.72607e+06	5.39248e+06	0.505531	8	8	8	56.2	56.2	56.2	23.31	0	16.348	83206000	91	NaN	NaN	NaN	NaN
P55060	CSE1L	Exportin-2	88089000	85282000	98586000		52338000	11703000	44531000	52881000	56612000	96490000	82158000	88300900	105170000	101740000	94845100	192230000	124970000	204400000	61252750	1.21145e+08	0.505616	13	13	13	14.1	14.1	14.1	110.42	0	37.333	1631200000	103	NaN	NaN	NaN	NaN
P43034	PAFAH1B1	Platelet-activating factor acetylhydrolase IB subunit alpha	2229700	1925600	2501600	0	0		0	0	0	1712900	1854200	1763500	1016800	1346800	1069400	2396700	1813300	1829200	832112	1.64476e+06	0.505919	6	6	6	20.7	20.7	20.7	46.637	0	15.011	26560000	46	NaN	NaN	NaN	NaN
P07437	TUBB	Tubulin beta chain	18447000	15470000	13560000	11660000	9915900		16442000		16641000	23433000	24006000	21353000	29238000	31150000	27782000	35523000	34773000	32051000	1.45908e+07	2.88121e+07	0.506414	24	5	4	57.7	16.4	13.1	49.67	0	18.658	410430000	82	NaN	NaN	NaN	NaN
P24844	MYL9	Myosin regulatory light polypeptide 9	417280	467600		0	0	0	1124800	1228000		1019500	725450	940630	798920	943930		924010	936950	1007400	462526	912099	0.5071	8	3	3	62.2	29.1	29.1	19.827	0	29.062	11882000	33	NaN	NaN	NaN	NaN
Q13641	TPBG	Trophoblast glycoprotein	1186700	1156700		0	0	0	0		0	1049900		784560	0		0	1139600	985480		334771	659923	0.507288	2	2	2	5	5	5	46.031	0.0032895	1.6682	16327000	31	NaN	NaN	NaN	NaN
O43776	NARS	Asparagine--tRNA ligase, cytoplasmic	2862000	2851800	1578100	0	0	0	0	0	0	2337600	2537700	1855600		0	0	2289600	2119000	1635400	810211	1.59686e+06	0.507377	9	9	9	22.3	22.3	22.3	62.942	0	26.703	25730000	43	NaN	NaN	NaN	NaN
Q9BR76	CORO1B	Coronin-1B	3351500	3403500	3099600	0	0	0	0	0		2459500	2611300	1764400	2454600	2578200	1918700	2869500	2449800	2693000	1231825	2.42211e+06	0.508575	7	7	7	21.1	21.1	21.1	54.234	0	28.648	39323000	55	NaN	NaN	NaN	NaN
Q13523	PRPF4B	Serine/threonine-protein kinase PRP4 homolog	685170	778880		0	0	0	0	0	0	888680	963709	1021100	0	0	0	0	0		183006	359186	0.509503	6	6	6	9.9	9.9	9.9	116.99	0	13.634	5916600	19	NaN	NaN	NaN	NaN
P13928	ANXA8	Annexin A8	4580400	4117100	4173500		2054800	1430300	2678100	2656300	3142100	5330600	4588900	4512900	5405900	6289500	5205000	7987600	7640600	7714300	3104075	6.07503e+06	0.510956	10	10	1	37	37	3.4	36.881	0	26.135	88929000	107	NaN	NaN	NaN	NaN
O95479	H6PD	GDH/6PGL endoplasmic bifunctional protein	0	0		1095800	1028800	1165800	0	0	0	1309300	1254100	1183500	0	0	0	1342500	1180300	962270	411300	803552	0.511852	7	7	7	12	12	12	88.892	0	8.581	13496000	32	NaN	NaN	NaN	NaN
Q9UMD9	COL17A1	Collagen alpha-1(XVII) chain	2110800	1537600	1848300	2686200	2537500	2390600	0	0	0	2969800	2888800	2354500	3652700	3360100	3187200	2528600	2313800	2339700	1.45678e+06	2.84391e+06	0.512244	10	10	10	9.6	9.6	9.6	150.42	0	12.987	41950000	64	NaN	NaN	NaN	NaN
P23786	CPT2	Carnitine O-palmitoyltransferase 2, mitochondrial	400260	376310	362260	0	0		0	0	0	427070		657060	0	0	0	268750	412350	453800	142354	277379	0.513211	3	3	3	5.5	5.5	5.5	73.776	0.0010446	2.0256	4763300	19	NaN	NaN	NaN	NaN
Q7Z406	MYH14	Myosin-14	21583000	20866000	20692000	20130000	21889000	20914000	2903600	3231200	7315100	18194000	17387000	18145000	46155000	51161000	46702000	25636000	23720000	24737000	1.55027e+07	3.02041e+07	0.513263	81	73	70	44.2	41.9	39.9	227.87	0	304.29	408510000	533	NaN	NaN	NaN	NaN
Q9UKL0	RCOR1	REST corepressor 1		0	0	0	0	0	625740		518360	0	0	0	619660	662930	497100		388960	369560	163443	317276	0.515144	3	3	3	7.6	7.6	7.6	53.327	0	3.6878	7666000	32	NaN	NaN	NaN	NaN
Q9BX68	HINT2	Histidine triad nucleotide-binding protein 2, mitochondrial		0	0	14394000	15954000	14494000		0	0	13110000	15665000	22952000		0	0	12274000	11894000	23551000	6406000	12430750	0.515335	4	4	4	41.7	41.7	41.7	17.162	0	75.897	275520000	33	NaN	NaN	NaN	NaN
Q8NCL4	GALNT6	Polypeptide N-acetylgalactosaminyltransferase 6	0	0			1220800	1245300	0	0	0	1033600		1054000	0	0	0	1114800	1282900	956589	352300	680236	0.517908	4	3	3	9.2	7.6	7.6	71.158	0	6.5993	11519000	25	NaN	NaN	NaN	NaN
P09211	GSTP1	Glutathione S-transferase P	13956000	13029000	13426000		9210500	8732000		9867500	8711500	18940000	14797000	18511000	20009000	21483000	19623000	28220000	22698000	25670000	1.09904e+07	2.11057e+07	0.52073	10	10	10	65.7	65.7	65.7	23.356	0	82.009	303460000	53	NaN	NaN	NaN	NaN
P49591	SARS	Serine--tRNA ligase, cytoplasmic	1458200	1437600	976950	0	0		0	0	0	1150600	1270200	1211300		0	0	1186500		1688400	484094	929571	0.520771	7	7	7	17.7	17.7	17.7	58.777	0	7.8688	14304000	33	NaN	NaN	NaN	NaN
Q9Y678	COPG1	Coatomer subunit gamma-1	4500400	3814000	3326800	0	0	0		1502500	1389700	3595200	3242800	3669900	2857200	3254900	1821500	4520900	4609200	3754100	1816675	3.48063e+06	0.521938	15	15	15	24.3	24.3	24.3	97.717	0	23.97	50130000	80	NaN	NaN	NaN	NaN
Q6IN85	SMEK1	Serine/threonine-protein phosphatase 4 regulatory subunit 3A	840920	797710		0	0	0	0		0	833300	800590		0	0	0	725790	777120		234090	448114	0.522389	5	5	4	9.1	9.1	7.7	95.367	0	4.09	10937000	28	NaN	NaN	NaN	NaN
P36543	ATP6V1E1	V-type proton ATPase subunit E 1	0	0		0		0	1314700	1292000		1073600	940021			0	0	1116000	1288900	1392100	434450	830089	0.523378	4	4	4	17.7	17.7	17.7	26.145	0	6.4414	16779000	35	NaN	NaN	NaN	NaN
P50151	GNG10	Guanine nucleotide-binding protein G(I)/G(S)/G(O) subunit gamma-10	0	0	0		0	0	969330	894910		864120	913750		0		0	668570	602430		266320	508145	0.524102	3	3	3	72.1	72.1	72.1	7.2053	0	6.6718	9862400	28	NaN	NaN	NaN	NaN
P09960	LTA4H	Leukotriene A-4 hydrolase	1776400	1269700	1763100	0	0			1430400	967190	1074500	1116300	1230300	1244300	1603200		3245300	2819600	3355000	1.02954e+06	1.96106e+06	0.524992	11	11	11	25.9	25.9	25.9	69.284	0	16.232	29002000	62	NaN	NaN	NaN	NaN
Q13547	HDAC1	Histone deacetylase 1	3525200	2965900	3059800	3778500	3779700	2502200		0	0	5284200	5287200	6218400	2438600	2744000	3999100	5346400	5274000	5410000	2.45141e+06	4.66688e+06	0.525279	9	9	7	36.5	36.5	31.5	55.102	0	20.302	80695000	71	NaN	NaN	NaN	NaN
P55263	ADK	Adenosine kinase	1652900	1418400	1288400	0	0	0	984630	1724200	1337200	1214100	1167400		1742200	1730700	1803700	2214300	2077100	2216700	933970	1770775	0.527436	6	6	6	20.2	20.2	20.2	40.545	0	12.616	25033000	37	NaN	NaN	NaN	NaN
P07384	CAPN1	Calpain-1 catalytic subunit	2797700	2438000	2262700	0	0	0	0	0	0	1894400	2010100	1970100	0		0	1757400	2104400	2883500	833156	1.57749e+06	0.528154	6	6	6	9.8	9.8	9.8	81.889	0	7.1733	25887000	33	NaN	NaN	NaN	NaN
P00558	PGK1	Phosphoglycerate kinase 1	31054000	27647000	29943000	10615000	9562900	11249000	45451000	47207000	44648000	24109000	23187000	21739000	78371000	80855000	71346000	62482000	63647000	60780000	2.85974e+07	5.40573e+07	0.52902	23	23	23	62.1	62.1	62.1	44.614	0	225.43	778350000	319	81	NaN	163	NaN
P30511	HLA-F	HLA class I histocompatibility antigen, alpha chain F	0	0	0	0		0	774090		978140	0	0		0	0	0	1736900		1568900	250319	472257	0.530047	6	4	4	20.5	17.1	17.1	39.061	0	9.9662	22204000	28	83	NaN	195	NaN
Q9H1B7	IRF2BPL	Interferon regulatory factor 2-binding protein-like		611780	609970	0	0		683690		701290	0	0	0	2482100	1453800	1106300	900960	563490	868230	434455	819431	0.530191	9	9	7	16.6	16.6	13.3	82.658	0	12.829	12925000	44	NaN	NaN	NaN	NaN
P16152	CBR1	Carbonyl reductase [NADPH] 1	1675300	1396300	1457700	0	0		1994100	1817500	1645100	1834300	1617100	1407300	1912300	2204100	1858600	3627400	2948700	3743700	1248250	2.35039e+06	0.531082	10	10	10	50.9	50.9	50.9	30.375	0	20.956	37030000	82	NaN	NaN	NaN	NaN
P40925	MDH1	Malate dehydrogenase, cytoplasmic	4637800	5475800	5693300	0	0	0	4114700	3681000	4088000	4846500	4777100	4397900	4403900	4288000	4819700	8118700	7842000	8538100	3.07673e+06	5.78132e+06	0.532185	9	9	9	34.7	34.7	34.7	36.426	0	17.377	96234000	77	NaN	NaN	NaN	NaN
O15231	ZNF185	Zinc finger protein 185	7820900	6765100	6497700	1862900	2337500	4674100	12715000	14162000	13278000	9411600	7845200	8372100	21540000	20826000	19655000	15166000	14510000	14409000	7.79036e+06	1.46372e+07	0.53223	23	23	23	48.9	48.9	48.9	73.525	0	70.094	211610000	229	NaN	NaN	NaN	NaN
P13639	EEF2	Elongation factor 2	18452000	18735000	22315000	7732300	2683100	6854700	5746800	8212600	7100900	15426000	14440000	14124000	13298000	14985000	13921000	32248000	34541000	30280000	1.08703e+07	2.03626e+07	0.533836	25	24	24	32.8	31.6	31.6	95.337	0	153.26	340800000	242	NaN	NaN	NaN	NaN
Q9UBQ5	EIF3K	Eukaryotic translation initiation factor 3 subunit K	1851200	1759800	1822800		1094900	889710	0	0	0	1398100	1543300		1857300	1617400	1623700	2488300	1546000	1803300	927301	1734675	0.534568	5	5	5	33.5	33.5	33.5	25.059	0	11.945	24108000	41	NaN	NaN	NaN	NaN
Q96FV9	THOC1	THO complex subunit 1	1516200	1780000	1862200	0	0			1275200	962020	1974900	2542600		0	0		2863700	2976600	3383000	1.05652e+06	1.96297e+06	0.538223	13	13	13	27.5	27.5	27.5	75.665	0	16.61	34162000	47	NaN	NaN	NaN	NaN
Q15021	NCAPD2	Condensin complex subunit 1	1324700	1689700	1465100	0	0		0	0		1526400	1522300	1281900	1028000	978220	727610	1196400	1200300	1224000	639929	1.18724e+06	0.539007	8	8	8	8.7	8.7	8.7	157.18	0	20.677	18410000	49	NaN	NaN	NaN	NaN
O00151	PDLIM1	PDZ and LIM domain protein 1	17336000	16427000	17064000	9906900	9318500	9701700	22420000	23430000	21656000	17654000	17037000	17976000	45745000	47473000	47217000	25622000	27931000	25455000	1.63622e+07	3.02344e+07	0.541179	19	19	19	82.7	82.7	82.7	36.071	0	77.995	435630000	232	NaN	NaN	NaN	NaN
O00170	AIP	AH receptor-interacting protein	921360	1080900	1097500	0	0		919471	843920	938360	1254500	752030	807740	1636000	1632600	1895200	1174600	1509000	1393200	725189	1339430	0.541416	6	6	6	25.8	25.8	25.8	37.636	0	9.2156	21564000	60	NaN	NaN	NaN	NaN
P50579	METAP2	Methionine aminopeptidase 2	1738800	1398500	1503100	0	0	0	0	0	0	1247600	1140800		624470	901071			960220	834070	515600	951372	0.541954	7	7	7	22.6	22.6	22.6	52.891	0	15.586	12778000	40	NaN	NaN	NaN	NaN
O95400	CD2BP2	CD2 antigen cytoplasmic tail-binding protein 2	0	0		0	0		2523200	2946900	2917500		1184200	1461700	2578600	2219300	2389100	2868700	2732100	2218600	1.19823e+06	2.20654e+06	0.543036	9	9	9	37	37	37	37.646	0	14.492	42104000	45	NaN	NaN	NaN	NaN
P26639	TARS	Threonine--tRNA ligase, cytoplasmic	2851200	3038900	2853400		743830	1110200	0	0		2446800	1866200	2096300	2815100	3044700	2310000	3612400	3692100	3178400	1.51393e+06	2.78467e+06	0.543668	11	11	11	19.6	19.6	19.6	83.434	0	15.431	45576000	108	NaN	NaN	NaN	NaN
P49327	FASN	Fatty acid synthase	10733000	10510000	10919000	1158400		1304600	1725500	1491100	2892600	5455000	4945200	4861400	10263000	13130000	9225300	12982000	11587000	11810000	5091775	9362100	0.543871	37	37	37	22.4	22.4	22.4	273.42	0	71.688	134650000	225	NaN	NaN	NaN	NaN
O60220	TIMM8A	Mitochondrial import inner membrane translocase subunit Tim8 A	0		0	0	0	0	2208600	2470900	2844100	1068100	1073500	1073000	1579200	1739600	2147600	2023700	1993800	2852600	940450	1727900	0.544273	5	5	5	55.7	55.7	55.7	10.998	0	7.3998	29754000	47	NaN	NaN	NaN	NaN
Q9H444	CHMP4B	Charged multivesicular body protein 4b	2105800	1926200	2089200	1995100		1865400	3510300	3815700		2715700	2424300	3143200	6200600	6361900		5549500	5266000	4678000	2.47253e+06	4542400	0.544322	4	4	4	22.8	22.8	22.8	24.95	0	10.886	64387000	45	NaN	NaN	NaN	NaN
P20810	CAST	Calpastatin	15175000	15128000	14471000	6856900	6752300	10463000	13053000	13735000	13082000	14048000	14649000	15499000	29433000	34370000	31730000	21785000	18564000	19516000	1.20796e+07	2.21771e+07	0.544687	26	26	26	56.6	56.6	56.6	76.572	0	128.13	365840000	232	NaN	NaN	NaN	NaN
P31946	YWHAB	14-3-3 protein beta/alpha	13929000	14852000	16729000	7637600	5173800	10143000	20757000	20310000	20631000	17319000	18991000	18660000	30679000	37305000	29253000	31321000	29049000	26376000	1.44625e+07	2.65503e+07	0.54472	16	14	12	52.4	48.4	48.4	28.082	0	93.189	417880000	188	NaN	NaN	NaN	NaN
P46109	CRKL	Crk-like protein	0	0	0	0	0	0	1636200		919950	0	0	0	1947800	2129500			0	0	319519	582471	0.548557	5	5	5	22.1	22.1	22.1	33.777	0	4.9531	13510000	28	NaN	NaN	NaN	NaN
P20073	ANXA7	Annexin A7	1904500	2179200	1791200		1394700	973830		894230	992020	1528500	1551400	1432700	2782800	2798900	2348600	3905400	3519000	3843500	1.4471e+06	2.63453e+06	0.54928	6	6	6	19.3	19.3	19.3	52.739	0	13.182	37390000	62	NaN	NaN	NaN	NaN
P17050	NAGA	Alpha-N-acetylgalactosaminidase	2502300	2251100	1981700	3267400	2436700	4203500	0	0	0	3201000	2150200	4581500	1515600	2503100		5019400	3811200	4148600	1.84919e+06	3366325	0.54932	9	9	9	29.2	29.2	29.2	46.564	0	29.237	47468000	65	NaN	NaN	NaN	NaN
O43175	PHGDH	D-3-phosphoglycerate dehydrogenase	36412000	37579000	42447000	18879000	20410000	24416000	14080000	13087000	13910000	27573000	29131000	29957000	50038000	53067000	54603000	51327000	50296000	56394000	24580000	4.47096e+07	0.549771	25	25	25	47.7	47.7	47.7	56.65	0	161.39	667790000	328	40	NaN	144	NaN
P46782	RPS5	40S ribosomal protein S5	20257000	25141000	24048000		0	0		0	0	25430000	22102000	18408000	16177000	19393000	6701800	19549000	16518000		9.92086e+06	18034850	0.550094	6	6	6	34.3	34.3	34.3	22.876	0	16.507	292710000	38	NaN	NaN	NaN	NaN
Q9Y490	TLN1	Talin-1	17290000	16992000	16580000	5118600	6816200	7524300	15695000	15030000	13574000	14275000	14279000	13791000	31195000	32794000	29402000	24943000	26363000	21191000	1.27356e+07	23137000	0.550442	60	60	60	35.1	35.1	35.1	269.76	0	155.83	341850000	553	NaN	NaN	NaN	NaN
Q14847	LASP1	LIM and SH3 domain protein 1	7372100	6984800	7080700	4123500	3891300	3696700	10299000	10261000	9409510	6334900	6115500	6370300	18540000	19836000	19532000	12285000	12114000	12811000	7.01318e+06	1.26599e+07	0.55397	11	11	11	34.1	34.1	34.1	29.717	0	61.052	180910000	81	NaN	NaN	NaN	NaN
Q9Y3U8	RPL36	60S ribosomal protein L36	1279900	1550900	1669800	0	0	0	0	0	0		1317800	1522700		1140600	1400200	0	0		500067	896883	0.55756	4	4	4	25.7	25.7	25.7	12.254	0	4.269	16014000	31	NaN	NaN	NaN	NaN
P25685	DNAJB1	DnaJ homolog subfamily B member 1	1267200	1004900	1070800	0	0	0		1788500	1534300		858670	1053900	2326900	2013100	1983200	1390400	1027400	1278600	833212	1.49152e+06	0.558633	7	7	6	19.4	19.4	19.4	38.044	0	8.6221	24569000	50	NaN	NaN	NaN	NaN
P29401	TKT	Transketolase	9745290	8321800	8266900	2135400	3507600	2256200	7402600	9189010	9230200	9816700	9949800	9793090	10122000	10636000	11124000	16295000	15785000	13871000	6.67278e+06	11932510	0.55921	16	16	16	43.7	43.7	43.7	67.877	0	103.22	214580000	155	309	NaN	484	NaN
Q9H4M9	EHD1	EH domain-containing protein 1	6258400	5263400	4783500	1354200	1618200	1855200	1766600	2363500	2250100	7616400	6796700	5973200	4928100	5867200	5226800	4093800	4464400	4112600	3.05701e+06	5.45324e+06	0.560586	16	16	15	40.1	40.1	38.4	60.626	0	34.213	86723000	139	NaN	NaN	NaN	NaN
P31150	GDI1	Rab GDP dissociation inhibitor alpha	1634900	1657700	1645900	0	0	0	0	0	0		0	0	0		0	2411100	2130800	2309100	548722	978714	0.560656	7	5	5	23.7	17.2	17.2	50.582	0	10.466	16984000	29	NaN	NaN	NaN	NaN
P31153	MAT2A	S-adenosylmethionine synthase isoform type-2	3197700	2797400	2578300	0	0	0	2146800	2153400	1991800	2646900	1933100		2798700	2502600	1968900	4149400	3414900	4078900	1.65171e+06	2936675	0.562443	5	5	5	16.5	16.5	16.5	43.66	0	7.6062	50409000	58	NaN	NaN	NaN	NaN
Q15370	TCEB2	Transcription elongation factor B polypeptide 2	0		0	0	0		2116700	2741100	2747200	951520	1377000		2143900	2180500	2790300	1720300	1991200	2285900	1.08643e+06	1.93008e+06	0.562894	10	10	10	90.7	90.7	90.7	13.133	0	17.289	30488000	54	NaN	NaN	NaN	NaN
Q96HC4	PDLIM5	PDZ and LIM domain protein 5	4147600	3812100	3408100	0	0		2857800	2770700	2375000	4229400	3408800	2783400	2864800	2947500	2890200	6430300	6963100	6189500	2.42141e+06	4.30078e+06	0.563017	21	21	21	47	47	47	63.944	0	31.931	69844000	100	NaN	NaN	NaN	NaN
Q8WVK2	SNRNP27	U4/U6.U5 small nuclear ribonucleoprotein 27 kDa protein	0	0	0	0	0		1339900		1423700	0	0	0		1255100	1103000	973220	978400	1293400	394800	700390	0.563686	4	4	4	29.7	29.7	29.7	18.86	0	7.3824	13932000	26	NaN	NaN	NaN	NaN
O95347	SMC2	Structural maintenance of chromosomes protein 2	3664400	2357400	3020600	0	0	0	1389900	1649100	934080	2820200	2802200	2899600	2029700	2510100	2020300	2496000	2642100	2763200	1.44616e+06	2.55371e+06	0.566299	23	23	23	21.5	21.5	21.5	135.65	0	32.474	43691000	114	NaN	NaN	NaN	NaN
Q5T4S7	UBR4	E3 ubiquitin-protein ligase UBR4	2843900	2162800	2216600	0	0	0	0	0	0	2015500	1880300	2290200	0	0	0	2248700	2249000	2053100	802589	1415200	0.56712	12	12	12	4.1	4.1	4.1	573.83	0	19.379	23471000	52	NaN	NaN	NaN	NaN
P23919	DTYMK	Thymidylate kinase	692230	839080		0	0	0		1042300	965210	693340	709130	907770	907191	852650	884510	969830	999879	1091800	505546	890678	0.567597	6	6	6	25	25	25	23.819	0	5.631	14169000	43	NaN	NaN	NaN	NaN
P62314	SNRPD1	Small nuclear ribonucleoprotein Sm D1	16486000	16617000	12238000	0	0		0	0	0	24866000	20930000	22097000	0	0	0	8076900	7137700	6533300	5667625	9960100	0.569033	3	3	3	37	37	37	13.281	0	7.3112	162060000	30	NaN	NaN	NaN	NaN
Q9Y6D9	MAD1L1	Mitotic spindle assembly checkpoint protein MAD1	0	0	0	681500	844771	1182900	1910700	1672400	1763700	1483200	1199800	1120600	1990000	1801300	1714400	1295000	1566500	1969100	895108	1571100	0.569733	19	19	19	31.6	31.6	31.6	83.066	0	22.124	32304000	90	701	NaN	276	NaN
O75150	RNF40	E3 ubiquitin-protein ligase BRE1B	450820		349550	0	0	0	2786100	5923600	880280	809320	463450		7221800	5715200	578020	503260	1351100	1527800	1.29879e+06	2.27124e+06	0.571843	22	22	19	34.2	34.2	32.5	113.68	0	25.798	33141000	84	NaN	NaN	NaN	NaN
P54105	CLNS1A	Methylosome subunit pICln	1912000	1971400	2771300	0	0	0	3947700	3465600	3104200		2039800	1949800	3694700	4677000	3062900	3470900	3529400	4217300	1.90802e+06	3330225	0.572941	4	4	4	38.4	38.4	38.4	26.215	0	15.638	46546000	47	NaN	NaN	NaN	NaN
O15382	BCAT2	Branched-chain-amino-acid aminotransferase, mitochondrial	1346400	1368100	1558500	1296800	1583300	1505300	0	0	0	1980400	1862400	2054900	689350	737580		2012000	1964600	2118500	962044	1.67747e+06	0.57351	3	3	3	12.8	12.8	12.8	44.287	0	7.8728	24945000	45	NaN	NaN	NaN	NaN
P53582	METAP1	Methionine aminopeptidase 1	1169700	1169600	1656100	0	0	0	0	0			1072700	1184100	1252700	1347200	1237200	0	0		499425	870557	0.573684	2	2	2	8	8	8	43.215	0	5.0121	15210000	24	NaN	NaN	NaN	NaN
P10619	CTSA	Lysosomal protective protein	0	0	0	5390200	5117900	4353100	2171400	2112100		4125800	3835900	3760200	2929500	4033000		5424300	4889200		2.39309e+06	4.14256e+06	0.577684	3	3	3	6.9	6.9	6.9	54.465	0	32.582	71933000	44	NaN	NaN	NaN	NaN
Q6Y7W6	GIGYF2	PERQ amino acid-rich with GYF domain-containing protein 2	1974400	1369200	1493600	0	0		1197500	1488000	1601300	0	0		3927300	3078600	3407500	1973000	1590000	1786900	1140500	1.97041e+06	0.578813	11	11	11	13.2	13.2	13.2	150.07	0	17.588	26655000	68	NaN	NaN	NaN	NaN
O95197	RTN3	Reticulon-3	0	0	0		0	0	2901900	2999600		0	0	0	2440500	3240000	3600800	997080	1364000		843071	1.4553e+06	0.579312	2	2	2	1.3	1.3	1.3	112.61	0	3.5429	40425000	30	NaN	NaN	NaN	NaN
O75347	TBCA	Tubulin-specific chaperone A	2508200	2766100	2907600	0	0	0	2501700	2328900	2979800	1452700	1516700	1693300	2569300	3245200	4240500	4786000	4341200	3656000	1.77692e+06	3.05566e+06	0.581519	5	5	5	47.2	47.2	47.2	12.855	0	6.0414	49008000	55	NaN	NaN	NaN	NaN
Q9Y2J4	AMOTL2	Angiomotin-like protein 2	1311500		1389700	0	0	0	1680100	1841600	1802900	1451500	1474400	1770800	1475300	1321000	1238900	2303700	2199200	2288900	1003225	1.72486e+06	0.581628	14	14	14	27.9	27.9	27.9	85.763	0	12.66	25306000	59	NaN	NaN	NaN	NaN
P46821	MAP1B	Microtubule-associated protein 1B	4438300	3502100	2863200	2164300	2515400	1933300	0	0	0		600550	910690	7942500	7035200	5020600	1745500	1837300	1511500	1.93518e+06	3325480	0.581924	22	22	22	13.6	13.6	13.6	270.63	0	28.745	39783000	89	NaN	NaN	NaN	NaN
Q9NTZ6	RBM12	RNA-binding protein 12	0	0	0	0	0	0	1614600	1239500	1544000		0	0	1002100		1322400	905030	1569300	1077600	488678	839490	0.582113	9	9	9	13.4	13.4	13.4	97.394	0	9.0194	16323000	43	NaN	NaN	NaN	NaN
O00264	PGRMC1	Membrane-associated progesterone receptor component 1	7183700	7707700	5223300	5979400	9495700	7058600	6755400	6285800	5990200	14715000	12907000	13078000	7843000	8337600	6710700	13058000	14677000	14486000	6.85331e+06	1.17569e+07	0.582917	8	8	7	40	40	35.4	21.671	0	55.052	178260000	134	NaN	NaN	NaN	NaN
P20618	PSMB1	Proteasome subunit beta type-1	5536500	5151100	4575400		2186400	3066800	2098800	2021300	2446700	7390200	5907300	5742900	2377500	3800500	3601100	8062500	7555700	7794200	3385375	5.80354e+06	0.583329	9	9	9	46.1	46.1	46.1	26.489	0	51.704	96948000	89	NaN	NaN	NaN	NaN
P51553	IDH3G	Isocitrate dehydrogenase [NAD] subunit gamma, mitochondrial	3103600	2819800	3300600	0	0		0	0		2967400	3403000	2821000	0		0	3156800	2842100	2833300	1.31771e+06	2252950	0.584884	7	7	7	32.8	32.8	32.8	42.794	0	15.842	38276000	51	NaN	NaN	NaN	NaN
P04075	ALDOA	Fructose-bisphosphate aldolase A	31859000	31911000	34999000	10378000	12296000	9704100	32240000	30054000	30208000	31426000	28020000	30548000	43134000	42209000	47266000	50726000	56039000	52325000	24849900	4.24103e+07	0.58594	28	28	26	83.5	83.5	75.8	39.42	0	293.67	687730000	190	NaN	42	NaN	165
P47897	QARS	Glutamine--tRNA ligase	1327100	1342500	1293000	0		0	0	0	0	1284700	1712100	1230900	0	0	0	1117700	1404700		495325	843762	0.587043	12	12	12	20.8	20.8	20.8	87.798	0	15.169	15638000	39	NaN	NaN	NaN	NaN
Q9NYB0	TERF2IP	Telomeric repeat-binding factor 2-interacting protein 1	0	0	0	0	0		1790100	1403800	1386800	616830	651550	718660	1426500	1237200	1389900	958310	943940	824630	572588	974169	0.58777	3	3	3	15	15	15	44.259	0	39.155	18260000	40	NaN	NaN	NaN	NaN
Q6PD62	CTR9	RNA polymerase-associated protein CTR9 homolog	690300	836750	713900	0	0	0	0	0	0	709280	688160		0	0	0	658400	753340	572580	248994	422720	0.589029	6	6	6	6.2	6.2	6.2	133.5	0	6.2793	7103600	24	NaN	NaN	NaN	NaN
Q6P4E1	CASC4	Protein CASC4	698830	822710		926030	912710	1039800	0	0	0	938970	813750	970880	720920	809290		1126700	1144400		550010	932130	0.590057	5	5	5	16.3	16.3	16.3	49.497	0	6.1794	13305000	39	NaN	NaN	NaN	NaN
Q8IZP0	ABI1	Abl interactor 1	0	0	0	0		0	1488100	1248400	1291400	0	0	0	1954700	2772900	2098000	0		0	503488	853200	0.590117	6	6	6	15.9	15.9	15.9	55.08	0	17.65	15040000	44	NaN	NaN	NaN	NaN
O14497	ARID1A	AT-rich interactive domain-containing protein 1A	0		0	2099800	1905100		2061600	1986900	1701900	1706600	1464800		1870900	2186000	2771700	2241900	2538400	4069000	1.39361e+06	2.35616e+06	0.591476	18	18	18	11.9	11.9	11.9	242.04	0	26.564	39179000	91	NaN	NaN	NaN	NaN
P50552	VASP	Vasodilator-stimulated phosphoprotein	1911000	2091700		0		0	1201600	1041200		1274000	1233000	1109300	3316100	2170900		1762800	1452900		1.04092e+06	1.75986e+06	0.591478	9	9	9	31.8	31.8	31.8	39.829	0	23.146	23829000	55	NaN	NaN	NaN	NaN
P08865	RPSA	40S ribosomal protein SA	12190000	12249000	13362000	7039700	6413600	6582700	7690900	8321700	7598300	11988000	10615000	10963000	18216000	17218000	16570000	19583000	17436000	15096000	9.04977e+06	1.52983e+07	0.591552	8	8	8	42.7	42.7	42.7	32.854	0	29.483	235310000	99	NaN	NaN	NaN	NaN
Q8NHV4	NEDD1	Protein NEDD1	1057700	1333900		0	0	0	0	0	0		879850	890160	0	0			607170	654340	298950	505253	0.591683	2	2	2	5.9	5.9	5.9	71.965	0	5.3143	8866200	23	NaN	NaN	NaN	NaN
O95831	AIFM1	Apoptosis-inducing factor 1, mitochondrial	10114000	9843410	8421400	8826200	9071700	7581300	3978200	4216200	4461400	14773000	15071000	13522000	5031100	5021800	4670700	18387000	18205000	17401000	7.39042e+06	1.24536e+07	0.593436	18	18	18	31.8	31.8	31.8	66.9	0	55.25	206960000	203	NaN	NaN	NaN	NaN
O60232	SSSCA1	Sjoegren syndrome/scleroderma autoantigen 1		1820700	1578600	0	0		1993500	1668900			0	0	3750600	4317200	3451900	1729900	1571300	1044300	1176950	1983150	0.593475	5	5	5	38.7	38.7	38.7	21.474	0	11.342	29842000	50	NaN	NaN	NaN	NaN
Q96QK1	VPS35	Vacuolar protein sorting-associated protein 35	3230800	3309700	2765000	0	0		1393500	912440		2872300	2328000	2790600	2413300	2325300	2061300	3633900	3687100	2994000	1.65878e+06	2.78953e+06	0.594643	6	6	6	13.8	13.8	13.8	91.706	0	32.135	45697000	53	NaN	NaN	NaN	NaN
Q71U36	TUBA1A	Tubulin alpha-1A chain	95264000	89193000	84167000	56494000	56798000	53144000	68310000	73715000	67074000	99323000	95652000	93017000	113400000	123100000	101190000	160930000	141810000	153670000	7.15732e+07	1.20232e+08	0.59529	23	23	0	62.7	62.7	0	50.135	0	145.77	1901900000	384	NaN	177	NaN	302
O60832	DKC1	H/ACA ribonucleoprotein complex subunit 4	1656800	1673800	1631300	0	0	0	0	0	0	1988100	1593900	1739100	0	0	0	1169300	1094100	749630	551322	926014	0.595371	8	8	8	24.5	24.5	24.5	57.673	0	12.233	15376000	41	NaN	NaN	NaN	NaN
P09525	ANXA4	Annexin A4	2588500	2290800	2371500	0	0		1737800	1903600	1976700	1969400	2052800	1829300	2695000	3161400	2686400	3039700	3665900	3080200	1.60861e+06	2.68668e+06	0.598737	9	9	9	34.8	34.8	34.8	35.882	0	16.461	43324000	77	NaN	NaN	NaN	NaN
Q92900	UPF1	Regulator of nonsense transcripts 1	2594300	2835100	3197600	0	0		0	0		3277700	3836700	2872200	1212000	1230200	428310	1845000	1754600	2047100	1.23243e+06	2.05598e+06	0.599436	18	18	18	25.2	25.2	25.2	124.34	0	25.323	32788000	107	NaN	NaN	NaN	NaN
O43242	PSMD3	26S proteasome non-ATPase regulatory subunit 3	1458100	1341800	1483700	0	0	0	0	0	0	1483100	1114600	1194800	0	0	0	1170800		1363300	475956	790825	0.601847	7	7	7	17.4	17.4	17.4	60.977	0	10.994	17279000	33	NaN	NaN	NaN	NaN
Q14160	SCRIB	Protein scribble homolog	1100900	1217000	1355700	1559100	1704100	1844200	0	0	0	1109700	1373800	1960400	1642700	2006800	1971300	1418500	1463000	1635700	975667	1.62021e+06	0.602185	14	14	12	15.3	15.3	13.9	174.88	0	16.154	28422000	65	NaN	NaN	NaN	NaN
P46379	BAG6	Large proline-rich protein BAG6	997051	940640	1462500	661310		788700	2697800	2607400	1886300	1779600	1675100	1436100	3062100	3989000	3188000	2489400	2565300	2282200	1.50521e+06	2.49631e+06	0.602975	11	11	11	16.9	16.9	16.9	119.41	0	26.194	38423000	93	NaN	NaN	NaN	NaN
Q5T0W9	FAM83B	Protein FAM83B	1106100	1215700	1347200	0	0		741660		1371600	1054100	1448500	1427600	1756300	1586200		1116700	1216100	1330400	826037	1.36699e+06	0.604276	8	8	8	12.8	12.8	12.8	114.8	0	9.5979	21826000	51	NaN	NaN	NaN	NaN
P62258	YWHAE	14-3-3 protein epsilon	33742000	37133000	39125000	7948200	22838000	8158800	30158000	25738000	28608000	27028000	38604000	31432000	54714000	45395000	39644000	40775000	49565000	59093000	2.59388e+07	4.29167e+07	0.604399	18	16	16	63.5	56.5	56.5	29.174	0	98.001	690560000	156	443	166	147	33
Q02252	ALDH6A1	Methylmalonate-semialdehyde dehydrogenase [acylating], mitochondrial		0	0	2234700	2037200	2289200	0	0	0	2368400	2083100	1697700	0	0	0	2271200	1994700	1771100	820138	1.35402e+06	0.605705	12	12	12	28.8	28.8	28.8	57.839	0	14.229	25167000	49	NaN	NaN	NaN	NaN
Q9C0C2	TNKS1BP1	182 kDa tankyrase-1-binding protein	30493000	29361000	27586000	19425000	21124000	20756000	15065000	15245000	13483000	18425000	19428000	18689000	64608000	63385000	57104000	24908000	26252000	25036000	2.13931e+07	35315000	0.60578	57	57	57	47.1	47.1	47.1	181.79	0	225.42	519320000	542	648	NaN	252	NaN
Q9NP97	DYNLRB1	Dynein light chain roadblock-type 1	1360100	1454700	1326300	0	0	0	2238500	1592700		1108600	944400	822160	2548000	2723400	2157500	1562500	1337400	1593200	996538	1.64413e+06	0.606119	3	3	3	33.3	33.3	33.3	10.921	0	11.649	23163000	48	NaN	NaN	NaN	NaN
Q9BQE3	TUBA1C	Tubulin alpha-1C chain	7234600	7743400	6485200	4006900	4858700	3844900	4474700	5187000	4774200	6763600	7561200		8665900	10138000	7127500	11459000	9741600	9784200	5.40107e+06	8905125	0.606512	22	2	2	58.4	9.1	9.1	49.895	0	17.518	126200000	60	NaN	NaN	NaN	NaN
P12931	SRC	Proto-oncogene tyrosine-protein kinase Src	1609200	1819800	1688600		1739500	2297500	0	0	0	2656400	2279300	2891800	1197100	1343000	988530	1800700	2046800	1766500	1144325	1885570	0.606885	6	6	4	16.8	16.8	12.5	59.834	0	7.1324	29811000	54	NaN	NaN	NaN	NaN
Q13439	GOLGA4	Golgin subfamily A member 4		330640	631720	881750	979140	1092900	1187600	978000	812170	0	0	0	2882100	2406900	4673800		763610	622440	861740	1.41861e+06	0.607455	24	24	24	13.4	13.4	13.4	261.14	0	20.789	17026000	72	NaN	NaN	NaN	NaN
O43719	HTATSF1	HIV Tat-specific factor 1	3547500	3989600	4191600	3816900	2336000	3625900	8348600	8091100	7427900	5601000	4410600	5250100	11523000	10328000	9204400	9217600	9820000	9334300	5.04168e+06	8.29878e+06	0.607521	15	15	15	28.6	28.6	28.6	85.852	0	59.301	142220000	142	NaN	NaN	NaN	NaN
O75436	VPS26A	Vacuolar protein sorting-associated protein 26A	824640		904760	0	0	0	0	0	0	0	0			0	0	759780	875240	854430	216175	355636	0.607855	4	4	4	18.3	18.3	18.3	38.169	0	6.3662	8120200	21	NaN	NaN	NaN	NaN
P68371	TUBB4B	Tubulin beta-4B chain	89922900	84487000	84208000	50986000	51636000	53492000	68933000	66269000	69746000	87178000	82772000	88990000	115710000	125730000	116060000	137800000	128210000	134480000	6.88533e+07	1.12992e+08	0.609363	26	26	2	61.8	61.8	3.6	49.83	0	323.31	1802200000	410	NaN	NaN	NaN	NaN
Q13492	PICALM	Phosphatidylinositol-binding clathrin assembly protein	3721700	5077600		0	0	0	9212600	4676500		5568600	7020900	7105200	4242500	3226800		5573500	4431300		3241200	5.30983e+06	0.610415	8	8	8	20.6	20.6	20.6	70.754	0	43.398	86587000	40	NaN	NaN	NaN	NaN
O75844	ZMPSTE24	CAAX prenyl protease 1 homolog	3420900	2760600			0	0	0	0	0	2876400	2444200		0	0	0	2299900	2494500		883071	1445000	0.611122	6	6	6	14.5	14.5	14.5	54.812	0	7.9171	44735000	49	NaN	NaN	NaN	NaN
Q92621	NUP205	Nuclear pore complex protein Nup205	3212200	2606900	3500100	0	0		0	0	0	2918100	3548800	3850100	0	0	0	2153500	2235900	2424700	1164900	1.90346e+06	0.611992	16	16	16	10.6	10.6	10.6	227.92	0	27.937	38007000	89	NaN	NaN	NaN	NaN
O60341	KDM1A	Lysine-specific histone demethylase 1A	1082100	827570	917440	988330	969020		0		0	860830	927700	1057500	1146700	1229800		1238700	1049900	1390900	683494	1.11275e+06	0.614237	11	11	11	22.3	22.3	22.3	92.902	0	13.147	18316000	61	NaN	NaN	NaN	NaN
P50895	BCAM	Basal cell adhesion molecule	20826000	21368000	19248000	25430000	28054000	25368000	11851000	11739000	10483000	21798000	22728000	22181000	47341000	51567000	45317000	26025000	23749000	22955000	1.93741e+07	3.15179e+07	0.614702	24	24	24	44.1	44.1	44.1	67.404	0	133.04	457180000	289	NaN	NaN	NaN	NaN
O00148	DDX39A	ATP-dependent RNA helicase DDX39A	0	0	0	0	0	0	2187000	2038600	1835800	1568300	1481500	1192000	0	0			1805600	1613200	673489	1.09437e+06	0.615412	9	2	2	27.6	7.3	7.3	49.129	0	4.6078	27589000	25	NaN	NaN	NaN	NaN
Q02487	DSC2	Desmocollin-2	900680		1177200		0	0	1337000	1106400		1021900	967680		1614800	1880000	1238200	1011500	1133900	918880	753547	1.22336e+06	0.615966	7	7	7	14.9	14.9	14.9	99.961	0	20.118	18706000	57	NaN	NaN	NaN	NaN
P48643	CCT5	T-complex protein 1 subunit epsilon	26988000	25360000	28387000	8957200	11323000	17276000	24530000	22950000	25002000	24200000	29947000	31401000	31644000	36894000	38210000	35755000	34161000	47439000	2.1197e+07	3.44057e+07	0.616091	22	22	22	55.3	55.3	55.3	59.67	0	130.84	621200000	261	NaN	NaN	NaN	NaN
P12081	HARS	Histidine--tRNA ligase, cytoplasmic	1304200	1469100		743050		690100	0	0	0	1336000		951270	0	0	0	1771000	1826500	1909200	600921	974246	0.616807	7	7	5	18.9	18.9	14.9	57.41	0	11.035	17269000	53	NaN	NaN	NaN	NaN
P05362	ICAM1	Intercellular adhesion molecule 1	4787400	4273900	4853100	3794200	3701800	3833900	0		0	5034900	5330900	4641600	5221300	4111000	5064800	5323200	6132900	5167200	3.15554e+06	5114200	0.617015	10	10	10	22	22	22	57.825	0	54.905	82599000	121	NaN	NaN	NaN	NaN
O00487	PSMD14	26S proteasome non-ATPase regulatory subunit 14	3638400		3508000		0	0	1469600	1488600		3028900	2867400			2200600	1632500	3283100	2633100	3441600	1684100	2.72674e+06	0.617623	4	4	4	21.6	21.6	21.6	34.577	0	3.893	39181000	35	NaN	NaN	NaN	NaN
P18669	PGAM1	Phosphoglycerate mutase 1	7372200	7749600	8812400	3313600	3227300	4577600	8408500	8448300	7900000	6923200	6321700	6124900	11936000	10212000	13383000	12519000	15359000	14017000	6645500	1.07551e+07	0.617894	16	16	16	66.5	66.5	66.5	28.804	0	24.105	179950000	126	NaN	NaN	NaN	NaN
Q9UPN9	TRIM33	E3 ubiquitin-protein ligase TRIM33	649950	685160	733050	0	0	0	844580	789170	732620	542710	717240	761050	752350	981710	731280	835550	1011300	831720	492726	796101	0.618923	6	6	6	6.9	6.9	6.9	122.53	0	6.5471	15551000	51	NaN	NaN	NaN	NaN
P43246	MSH2	DNA mismatch repair protein Msh2	1964300	1911300	1498900	0	0	0	1927200	1759800	2032400	1531100	1647600	1710100	2253500	1774900	2268500	2214100	2542000	1979600	1.23266e+06	1.99127e+06	0.619031	16	16	16	19.8	19.8	19.8	104.74	0	15.013	35878000	103	NaN	NaN	NaN	NaN
P31947	SFN	14-3-3 protein sigma	12368000	15136000	17198000	7814900	4096100	8470700	12778000	13238000	18372000	8735000	8157200	7954900	29396000	32010000	32723000	17903000	17805000	22088000	1.21635e+07	1.96413e+07	0.619282	16	14	14	66.1	62.1	62.1	27.774	0	49.128	313410000	121	NaN	NaN	NaN	NaN
P46063	RECQL	ATP-dependent DNA helicase Q1	710910	725420	749110	0	0	0		0	0		798590	890540	0	0	0		751270	647090	273180	441070	0.619357	6	6	6	15.6	15.6	15.6	73.457	0	5.7542	9319800	28	NaN	NaN	NaN	NaN
P18206	VCL	Vinculin	14731000	14766000	13469000	7491800	6876800	8737300	11622000	10582000	11612000	11590000	11157000	12812000	19554000	19107000	18709000	22146000	22040000	23654000	1.10987e+07	1.78632e+07	0.621313	43	43	43	46.6	46.6	46.6	123.8	0	89.024	285070000	353	NaN	NaN	NaN	NaN
Q8WXI9	GATAD2B	Transcriptional repressor p66-beta		1121900	1582000	0	0	0	1614000	1849500		1014400	1248400		1770200	2172800	1645600	964720	1104600		881057	1.41725e+06	0.621669	9	8	8	25.1	23.3	23.3	65.26	0	14.169	22192000	56	NaN	NaN	NaN	NaN
P30041	PRDX6	Peroxiredoxin-6	10811000	10807000	10577000	4708800		5579100	9795500	9922300	8284900	10040000	10500000	9368600	14196000	16647000	12041000	21762000	17499000	15351000	8810700	1.41561e+07	0.622397	15	15	15	62.9	62.9	62.9	25.035	0	43.026	249400000	140	314	NaN	17	NaN
Q9H1E3	NUCKS1	Nuclear ubiquitous casein and cyclin-dependent kinase substrate 1		2208000	2403500	0	0	0	5118500	6263600	5626400	4207400	3046300	3087800	5686500	5254000	5051400	4189800	4017500	4524700	2702500	4340600	0.62261	9	9	9	32.5	32.5	32.5	27.296	0	25.125	70182000	72	NaN	NaN	NaN	NaN
P30876	POLR2B	DNA-directed RNA polymerase II subunit RPB2	3146300	3237300	2457200	0	0		0	0	0	3228300	2813000	2194700	0	0	0	2545500	2567200	2620200	1105100	1.77432e+06	0.622829	12	12	12	17.4	17.4	17.4	133.9	0	24.526	32871000	63	NaN	NaN	NaN	NaN
Q99613	EIF3C	Eukaryotic translation initiation factor 3 subunit C	3356000	3724200	4288400	645510		488030		0	0	3875800	4245800	2348400	1937600	2250100	1448800	3037100	3862700	2789000	1786020	2.86614e+06	0.623144	18	18	18	26.1	26.1	26.1	105.34	0	28.302	44946000	103	NaN	NaN	NaN	NaN
O60664	PLIN3	Perilipin-3	8271500	7580500	8123090	4949500	5571200	4356400	11344000	10491000	11815000	5960700	6260800	5771000	17833000	18743000	17329000	16036000	14910000	13326000	8.0558e+06	1.29077e+07	0.624107	13	13	13	38.9	38.9	38.9	47.074	0	165.12	205730000	185	NaN	NaN	NaN	NaN
O00299	CLIC1	Chloride intracellular channel protein 1	11256000	11348000	11742000	5013400	4556700	6831700	9672800	9345000	10187000	7490400	8117000	8465400	16820000	16135000	16996000	16293000	18211000	19495000	8.88362e+06	1.42248e+07	0.624518	11	11	11	52.7	52.7	52.7	26.922	0	54.737	233610000	156	NaN	NaN	NaN	NaN
Q9BTD8	RBM42	RNA-binding protein 42		0	0	0	0	0	1541400	1378900		0	0	0	1352300	1190100		1018500	791490	978410	417186	666350	0.626076	3	3	3	9	9	9	50.413	0	4.8237	17893000	30	NaN	NaN	NaN	NaN
O14773	TPP1	Tripeptidyl-peptidase 1	0	0		2341100	2335900	2387500	0	0	0	1333500		1249100	1220300	1413200		1453400	1515200	1687000	883062	1.41024e+06	0.626178	2	2	2	5	5	5	61.247	0.00081433	3.2685	20594000	29	NaN	NaN	NaN	NaN
P50502	ST13	Hsc70-interacting protein	9458800	10560000	9729100	4766300	5298400	4894800	11695000	11784000	12127000	8073600	7898900	7275400	22137000	22896000	19903000	12804000	13586000	13552000	8.92371e+06	1.42362e+07	0.626832	12	12	12	24.9	24.9	24.9	41.331	0	30.925	218890000	149	NaN	NaN	NaN	NaN
E9PAV3	NACA	Nascent polypeptide-associated complex subunit alpha, muscle-specific form		4631600	3797600	0	0			5136900	5583100	0	0			6553600	9478500	7348500		7119900	3.19153e+06	5.08342e+06	0.627832	8	8	8	3.6	3.6	3.6	205.42	0	279	90900000	52	NaN	NaN	NaN	NaN
Q14204	DYNC1H1	Cytoplasmic dynein 1 heavy chain 1	28456000	22037000	24758000	5135100	4543500	8224300	3591900	3543000	7767700	27265000	24570000	25707000	11491000	10424000	9690400	21238000	20795000	20869000	1.20063e+07	19116600	0.628055	83	83	83	23.5	23.5	23.5	532.4	0	130.43	313640000	490	534	NaN	2430	NaN
P23526	AHCY	Adenosylhomocysteinase	4215300	3883200	3950200	1352700	787920	1911600	3958600	3722600	4044100	3770400	3813300	4361900	4212200	4680500	4593100	5425200	6730800	6601100	3.0918e+06	4.90983e+06	0.629716	10	10	10	22.9	22.9	22.9	47.716	0	20.618	92912000	121	NaN	NaN	NaN	NaN
P52209	PGD	6-phosphogluconate dehydrogenase, decarboxylating		1300900	1303900	0	0	0	1002800	1268700	1114400		1881300	1381700	0	0	0	2174300	1897300	2176800	748838	1188925	0.629844	5	5	5	18	18	18	53.139	0	8.5088	21700000	37	NaN	NaN	NaN	NaN
Q9H9E3	COG4	Conserved oligomeric Golgi complex subunit 4	1090700	1452400	1457600	0	0			0	0	1036600	1288500	1053400		0	0	1328000	1272700	1275000	571529	906775	0.630287	12	12	12	19.6	19.6	19.6	89.082	0	17.398	19664000	68	NaN	NaN	NaN	NaN
O00410	IPO5	Importin-5	1490200	1651700	1526000	0	0	0	1649600	1847600	2160400	1833500	1799800	1374800	995670	1585500	1820800	2299500	2651400	1977200	1.14728e+06	1.81535e+06	0.631986	17	17	17	23.3	23.3	23.3	123.63	0	16.097	29790000	75	NaN	NaN	NaN	NaN
Q15369	TCEB1	Transcription elongation factor B polypeptide 1	1993500	1754000		0	0	0	1700200	1808500	1712600	1595600	1534400	1892100	1562400	1467300	1518500	2049200	2200800	2139200	1121100	1.77328e+06	0.632219	4	4	4	42	42	42	12.473	0	8.585	35041000	52	NaN	NaN	NaN	NaN
Q96GC5	MRPL48	39S ribosomal protein L48, mitochondrial	489470	443800		0	0	0	0	0	0	620050	444720	587310	0	0	0	0	0	0	116659	183564	0.635519	2	2	2	11.8	11.8	11.8	23.934	0	3.6827	3504700	13	NaN	NaN	NaN	NaN
P11908	PRPS2	Ribose-phosphate pyrophosphokinase 2	802830	1128500	1159800	0	0		0	0	0		0	0	0	0		1377700	1253800	1612100	386391	606229	0.637369	5	5	3	26.7	26.7	17	34.769	0	5.4636	13446000	29	NaN	NaN	NaN	NaN
P17987	TCP1	T-complex protein 1 subunit alpha	17868000	16199000	16023000	1170200	6187900	3595600	9868700	8916690	8903800	17154000	16612000	15759000	11887000	13256000	12381000	16904000	18268000	16896000	9859210	1.54574e+07	0.637829	24	24	24	57.4	57.4	57.4	60.343	0	50.508	289560000	237	247	NaN	492	NaN
Q9UJU6	DBNL	Drebrin-like protein	3142600	3408300	3340500		1423600	1705900	3693100	3967400	3377300	2559000	2499300	2589900	7377400	7102500	6832100	4329200	4762900	4364300	3.00734e+06	4.71296e+06	0.6381	11	11	11	29.8	29.8	29.8	48.207	0	29.186	70006000	117	NaN	NaN	NaN	NaN
Q53H12	AGK	Acylglycerol kinase, mitochondrial	948431	980980		0		0	0	0	0	1310700	1077300	1066200	0	0	0		0	0	275630	431775	0.638365	4	4	4	16.8	16.8	16.8	47.137	0	4.5082	8885400	27	NaN	NaN	NaN	NaN
P30622	CLIP1	CAP-Gly domain-containing linker protein 1	2390700	2274400	2422400	1869600	1930500	1439200	1810500	2111000	2438100	1991100	2033000	1872600	4870900	4881600	4765500	3319100	2728000	2790700	2.07627e+06	3.25028e+06	0.638797	24	24	23	24.3	24.3	23.2	162.24	0	41.03	49968000	143	330	NaN	135	NaN
P51151	RAB9A	Ras-related protein Rab-9A	0	0		0	0			791700	596210	0	0		0	0		846930	756780	928890	231318	361800	0.639354	3	3	3	18.4	18.4	18.4	22.837	0	5.0054	11747000	29	NaN	NaN	NaN	NaN
P62495	ETF1	Eukaryotic peptide chain release factor subunit 1	842380	810080	856450	0	0	0	0	0	0		504620	722320	0	0	0		871400	953040	278768	435911	0.639506	2	2	2	7.6	7.6	7.6	49.03	0	4.4688	7041700	18	NaN	NaN	NaN	NaN
P30046	DDT	D-dopachrome decarboxylase	0	0	0	0	0	0	1809900	1699300	1789900	675430		995400		1084800	932320	958340	874850		588789	920190	0.639856	4	4	4	30.5	30.5	30.5	12.712	0	6.7627	14876000	33	NaN	NaN	NaN	NaN
P49915	GMPS	GMP synthase [glutamine-hydrolyzing]	3400500	3659300	2936500	0	0	0	3884400	2443100	4123900	2310600	1845000	2234400	3339500	3648300	3209500	5677500	5148300	4502200	2.27197e+06	3.54614e+06	0.640686	16	16	16	35.1	35.1	35.1	76.715	0	21.707	70538000	105	403	NaN	298	NaN
Q8WXH0	SYNE2	Nesprin-2	6141000	5870000	4795700	8542000	8663800	7583900	0	0	0	8128700	8448600	8321900	6500200	6239000	5971600	7277500	6681700	7327500	4.62182e+06	7.21074e+06	0.640963	54	54	54	11	11	11	796.43	0	65.459	106270000	276	NaN	NaN	NaN	NaN
Q9NY33	DPP3	Dipeptidyl peptidase 3	1992600	2426600	1900600	0	0		1421100		1275200	1892800	1458000	1317200	1647300	2356100	1989300	2144700	1903300	3375200	1.28801e+06	2.00932e+06	0.641019	7	7	7	16.4	16.4	16.4	82.588	0	22.208	36599000	62	NaN	NaN	NaN	NaN
Q96TA1	FAM129B	Niban-like protein 1		1683300	1842400	0	0		2272700	2605600		2125300	2077000		1888900	2577400			1729000	2704900	1.40067e+06	2183750	0.641404	9	9	9	19.2	19.2	19.2	84.137	0	7.7205	23931000	37	NaN	NaN	NaN	NaN
Q68E01	INTS3	Integrator complex subunit 3	762590	952020	946460		0	0	0		0	696670	665350			0	0	927190	816070	1038700	380153	591997	0.642153	4	4	4	5.9	5.9	5.9	118.07	0	34.59	12834000	43	NaN	NaN	NaN	NaN
P00390	GSR	Glutathione reductase, mitochondrial	2316600	2540300	2826100	2475800		2418600	1977400	2106500	2095100	3282500	2681200	2633800	2558900	2383300	2717100	6154900	4925200	5517900	2344550	3.65053e+06	0.642249	10	10	10	31.8	31.8	31.8	56.256	0	28.037	59859000	103	NaN	NaN	NaN	NaN
P50991	CCT4	T-complex protein 1 subunit delta	22140000	20473000	19464000	7432800	7093300	7506100	10665000	10867000	12168000	19356000	20003000	19908000	14890000	14975000	16095000	26466000	24405000	27248000	1.30899e+07	2.03718e+07	0.642551	21	21	21	51.6	51.6	51.6	57.924	0	103.58	368990000	189	405	NaN	368	NaN
Q9UK76	HN1	Hematological and neurological expressed 1 protein		950090	1018100	0	0	0	1527800	1519700	1504400	0	0		2061400	1050300	2589700		1718300	1451200	815011	1.26727e+06	0.643123	3	3	3	37.7	37.7	37.7	16.014	0	15.281	18487000	33	NaN	NaN	NaN	NaN
Q15435	PPP1R7	Protein phosphatase 1 regulatory subunit 7	1330600	1353400	1331400	0	0	0	1522500	1226300	1436900	0		0	2259300	2155600	2086200	1767800	1356500	1708100	911233	1.41669e+06	0.643214	8	8	8	27.5	27.5	27.5	41.564	0	27.538	23771000	52	NaN	NaN	NaN	NaN
P07339	CTSD	Cathepsin D	55827000	55091000	55721000	47928000	49114000	53876000	22021000	21787000	25567000	61229000	62487000	62882000	64082000	74047000	72366000	69595000	63036000	69058000	4.29924e+07	6.65313e+07	0.646198	20	20	20	55.1	55.1	55.1	44.552	0	130.63	1054600000	215	NaN	NaN	NaN	NaN
Q86W42	THOC6	THO complex subunit 6 homolog	1014600	913170	1065400	1094700		1638300	0	0	0	986000	1396900	1332900	0		0	1673800	1775900	1689800	715771	1.10691e+06	0.646638	8	8	8	27.9	27.9	27.9	37.535	0	7.0616	16630000	33	NaN	NaN	NaN	NaN
P29692	EEF1D	Elongation factor 1-delta	19666000	21515000	23424000	15939000	14791000	18750000	22362000	24492000	24924000	18787000	15830000	19292000	56580000	48812000	61784000	21990000	19974000	24048000	2.06514e+07	3.18997e+07	0.647387	13	13	13	58.4	58.4	58.4	31.121	0	161.68	536560000	139	310	119	30	29
Q9HD26	GOPC	Golgi-associated PDZ and coiled-coil motif-containing protein	1511300	1354100	1332800	0		0	2331200	2297700	2229300	1464800	1366600	1733300	3248500	2490000	3028600	2142700	1708100	1993000	1382050	2.13062e+06	0.64866	9	9	9	25.1	25.1	25.1	50.519	0	18.054	34714000	68	NaN	NaN	NaN	NaN
Q06830	PRDX1	Peroxiredoxin-1	16479000	13950000	16309000	6592500	7742100	7881000	22147000	21930000	23273000	13356000	12453000	13438000	26743000	27517000	29242000	28601000	29837000	28931000	1.51448e+07	2.33464e+07	0.6487	14	14	12	60.8	60.8	49.2	22.11	0	79.672	398150000	163	343	NaN	145	NaN
P52566	ARHGDIB	Rho GDP-dissociation inhibitor 2	0		0	0	0		2042300	2097600	2545500	0	0	0	1839900	3445900	2873700	2060700	1423600	1593900	955057	1.47086e+06	0.649321	7	7	7	45.8	45.8	45.8	22.988	0	9.0979	21943000	38	NaN	NaN	NaN	NaN
P53618	COPB1	Coatomer subunit beta	2051500	2714500	2363700		1268800	1231100	1316500		1143600	2691500	2287200	2379800	2408500	2916900	2506000	3077900	3007900	2661200	1727100	2.65966e+06	0.64937	11	11	11	20	20	20	107.14	0	18.687	42169000	95	NaN	NaN	NaN	NaN
Q96KP4	CNDP2	Cytosolic non-specific dipeptidase	809290		840731	0	0	0	0	0	0		0	0	0	0	0	892470	860370	787950	206253	317599	0.649413	5	5	5	14.9	14.9	14.9	52.878	0	3.5716	7549100	20	NaN	NaN	NaN	NaN
P49368	CCT3	T-complex protein 1 subunit gamma	22366000	21795000	23051000	6985800	7454900	9281400	9405900	10497000	10380000	21140000	21925000	19916000	14975000	15566000	15326000	25527000	24591000	27469000	1.34686e+07	20715000	0.650184	20	20	20	47.7	47.7	47.7	60.533	0	41.768	363020000	220	NaN	NaN	NaN	NaN
P61981	YWHAG	14-3-3 protein gamma	5964600	6801100	6823300	2926500	3779200	4659900	4510000	4585200	4841700	5269500	5396000	5452300	7438200	8711600	8009000	9556600	9475700	9668790	4.98794e+06	7.66419e+06	0.650812	11	7	7	45.3	34.8	34.8	28.302	0	20.657	124290000	70	NaN	NaN	NaN	NaN
P07686	HEXB	Beta-hexosaminidase subunit beta	9201410	8748600	7677200	13602000	14818000	13248000	3384100	3717300	3602400	15254000	14264000	14670000	8695000	8864600	7885200	17994000	14821000	17317000	8.66656e+06	13307200	0.651268	11	11	11	23.2	23.2	23.2	63.111	0	22.877	210740000	102	NaN	NaN	NaN	NaN
P55786	NPEPPS	Puromycin-sensitive aminopeptidase	3663800	4360300	3800800	2364100	1908600	2317100	2062200	1856400	2301300	3192900	3704100	3757900	3819000	4642900	3715200	5051300	5289700	4622000	2.73718e+06	4.19944e+06	0.651795	21	21	21	31.6	31.6	31.6	103.28	0	24.77	66089000	134	NaN	NaN	NaN	NaN
Q6P2E9	EDC4	Enhancer of mRNA-decapping protein 4	2442200	3581300	2176500	2369200	1971400	2053600	1936500	1372000	1357100	2889600	3166200	3440500	3396900	4699400	3198500	3232100	2829000	2682500	2.13998e+06	3.28163e+06	0.652108	18	18	18	23.3	23.3	23.3	151.66	0	54.754	54580000	108	NaN	NaN	NaN	NaN
P35269	GTF2F1	General transcription factor IIF subunit 1		0	0	0	0	0	4104200	4223100	3197000		1155100	908890	3681000	2905100	2397700	2141700	1923200	2545300	1.44054e+06	2.20725e+06	0.652639	13	13	13	29.6	29.6	29.6	58.24	0	28.728	40783000	85	NaN	NaN	NaN	NaN
Q15019	SEPT2	Septin-2	17094000	16984000	16446000	10561000	9200300	11051000	8734100	9924700	10099000	22398000	22140000	25177000	13457000	15553000	16295000	17220000	16342000	20108000	1.22327e+07	1.87433e+07	0.652642	16	16	16	66.2	66.2	66.2	41.487	0	107.28	309180000	229	NaN	NaN	NaN	NaN
P57740	NUP107	Nuclear pore complex protein Nup107		1231800	1281300		1469000	866880	0		0	1327200	1184600	1259300	878520		846150	1649800	1511700		808163	1.23675e+06	0.653456	6	6	6	13.3	13.3	13.3	106.37	0	9.5866	19100000	36	NaN	NaN	NaN	NaN
Q9Y262	EIF3L	Eukaryotic translation initiation factor 3 subunit L	2569900	2501100	2682600		0	0	1157900		852660	2077500	2168800	1812800	1756400	2054200	990220	3044700	2946700	2318400	1394880	2.12997e+06	0.654883	7	7	7	15.6	15.6	15.6	66.726	0	20.936	34085000	70	NaN	NaN	NaN	NaN
P50990	CCT8	T-complex protein 1 subunit theta	24236000	21238000	24924000	10640000	10271000	10901000	17904000	18266000	19015000	22417000	22631000	22913000	24497000	26447000	27022000	32243000	31031000	31120000	1.74883e+07	2.67023e+07	0.654937	28	28	28	56.6	56.6	56.6	59.62	0	92.336	475140000	309	NaN	NaN	NaN	NaN
P55327	TPD52	Tumor protein D52	1865400		2038900	0	0	0	2913500	3132000	2431800	0	0	0	5005000	4073800	5752300	2709800	1481500	2181500	1547700	2.35599e+06	0.656922	10	10	10	50.9	50.9	50.9	24.327	0	20.466	46607000	49	NaN	NaN	NaN	NaN
Q9BTT0	ANP32E	Acidic leucine-rich nuclear phosphoprotein 32 family member E	6534700	7112000	5897300	0	0		19359000	17950000	17836000	6379100	6744200	6533200	23957000	24792000	25060000	12127000	9943010	12330000	9336125	1.42073e+07	0.657137	6	6	6	29.1	29.1	29.1	30.692	0	111.54	233680000	76	NaN	NaN	NaN	NaN
Q9NR56	MBNL1	Muscleblind-like protein 1	0	0	0	0	0	0		1300400	1918300	0		0		1777000	1893300	0		0	402338	611717	0.657719	4	4	2	18.3	18.3	13.4	41.817	0	22.719	16263000	24	NaN	NaN	NaN	NaN
P55209	NAP1L1	Nucleosome assembly protein 1-like 1	9710400	9815800	10034000	5465300	6115200	5543900	8963800	8496100	8472800	7626800	7192300	6244600	15013000	16632000	15442000	13626000	14324000	14221000	8.06859e+06	1.2258e+07	0.658232	9	9	7	30.7	30.7	27.9	45.374	0	17.649	196630000	111	NaN	NaN	NaN	NaN
O43815	STRN	Striatin	1239800	1306100		1574100	1627500			0	0	1845100	1014700	849790	1653700	1665500		1655900	1584400	1357200	957917	1.45329e+06	0.659138	10	10	10	20.5	20.5	20.5	86.131	0	14.719	22082000	65	NaN	NaN	NaN	NaN
Q13586	STIM1	Stromal interaction molecule 1	1198900	1447000	916440	0		0	831570		797990	1350000	1722500	1260500	725010	661170	671760	1198800	1407500		741700	1124655	0.659491	8	8	8	17.1	17.1	17.1	77.422	0	14.743	21905000	46	NaN	NaN	NaN	NaN
P55196	MLLT4	Afadin	4030800	2430100	5430800		1699000	2626500	2622600	4187500	5039200	5259600	3618800	3219300	7036100	6970800	6218400	5391000	4875600	5276400	3.50831e+06	5.31844e+06	0.65965	25	25	25	23.1	23.1	23.1	206.8	0	42.816	83691000	181	NaN	NaN	NaN	NaN
Q13442	PDAP1	28 kDa heat- and acid-stable phosphoprotein	2140600	2507700	1854000	0	0		2950200	3002800	2604200	1204900		1502200	4274600	3653000	3713700	2807900	3122300	2550900	1.88244e+06	2.85369e+06	0.659651	9	9	9	31.5	31.5	31.5	20.63	0	11.662	44169000	62	NaN	NaN	NaN	NaN
Q15631	TSN	Translin		1045300	991950	0	0	0	770020	924510	988790	785750	807870	686900	687940	820980	799550	1161300	1130200	1147300	590071	891977	0.661532	4	4	4	21.9	21.9	21.9	26.183	0	9.3854	15731000	37	NaN	NaN	NaN	NaN
O15355	PPM1G	Protein phosphatase 1G	2463000	2174400	1795700	0	0	0	4304200	6214700	7356800	1867400		3085200	4582400	4692700	4499700	4354000	4162000	5402800	2.70098e+06	4080775	0.661879	11	11	11	35.2	35.2	35.2	59.271	0	65.022	78347000	77	36	NaN	187	NaN
P28340	POLD1	DNA polymerase delta catalytic subunit	2217300	1672800	1587600	0	0		0	0	0	1700900	1328700	1229300		0	0	1299100	1360300	1355800	684712	1.03426e+06	0.66203	12	12	12	13.7	13.7	13.7	123.63	0	15.158	19102000	56	NaN	NaN	NaN	NaN
Q13868	EXOSC2	Exosome complex component RRP4	1237100	1096800	1177500	0	0	0	0	0	0	942490	880820	1008600	0	0	0		903391	978000	390156	589163	0.66222	6	6	6	25.3	25.3	25.3	32.789	0	9.5723	11483000	39	NaN	NaN	NaN	NaN
P04632	CAPNS1	Calpain small subunit 1	2216800	2874100	2935200	1484200	1865700	1828200	2014300	2026700	1823600	2398400	2675600	2666100	3612600	3308100	3977500	2612000	3899700	3615900	2.11876e+06	3.19621e+06	0.662896	6	6	6	29.1	29.1	29.1	28.315	0	45.165	51756000	75	NaN	NaN	NaN	NaN
Q15154	PCM1	Pericentriolar material 1 protein	1317000	707980	886010	1340400	1023200	1484900	1449000	1647100	2210800	2054800	2047400	2906700	2082300	1893200	1865100	2005800	1735300	1600900	1340710	2.02128e+06	0.663298	18	18	18	15.6	15.6	15.6	228.54	0	21.384	35127000	96	NaN	NaN	NaN	NaN
P37837	TALDO1	Transaldolase	3476100	3572800	4238200		1786700	2531200	7335700	7269900	7468300	3919800	4245900	4909200	9108500	8155000	9664000	6934000	7753500	9192300	4.70986e+06	7.09802e+06	0.663546	10	10	10	34.7	34.7	34.7	37.54	0	13.675	119100000	118	NaN	NaN	NaN	NaN
P40227	CCT6A	T-complex protein 1 subunit zeta	25888000	25444000	25910000	5834300	7733600	9893300	12343000	10311000	11154000	22500000	22587000	22323000	17956000	16822000	17078000	28681000	27550000	26969000	1.49457e+07	2.24962e+07	0.664364	19	19	17	44.4	44.4	40.1	58.024	0	66.656	404650000	178	NaN	NaN	NaN	NaN
Q9C002	NMES1	Normal mucosa of esophagus-specific gene 1 protein	6309500	5628100	4466100	8953700	9519200	6612200	3387600	3336000		8520000	8281000	7924800	7527400	8213890	5836400	12183000	11757000	11328000	6026550	9.0635e+06	0.664925	5	5	5	53	53	53	9.6172	0	35.383	163210000	72	NaN	NaN	NaN	NaN
P54578	USP14	Ubiquitin carboxyl-terminal hydrolase 14	3838600	4284100	3419800	2584400	2473000	2252300	3344100	3114200	3137000	4017800	3929700	3875900	4213700	4111500	3627900	6589500	6405500	5933900	3.16083e+06	4.74504e+06	0.666134	13	13	13	36.6	36.6	36.6	56.068	0	48.969	84842000	98	413	NaN	65	NaN
P33176	KIF5B	Kinesin-1 heavy chain	5758000	5852600	6021700	3365400	2931800	4139400	4028800	4147000	3857500	5256600	5406000	5150300	7902400	7783000	7798500	7117300	6592100	7152200	4455800	6.68427e+06	0.66661	24	24	24	34.1	34.1	34.1	109.68	0	45.243	110010000	219	NaN	NaN	NaN	NaN
P61026	RAB10	Ras-related protein Rab-10	12866000	11407000	13085000		4482900	7189100	5952500		9811000	21450000	18817000	9667500	10039000		9302700	9444200	18354000		9.25621e+06	1.38678e+07	0.667462	5	4	4	24	18.5	18.5	22.541	0	11.549	198770000	33	NaN	NaN	NaN	NaN
P24534	EEF1B2	Elongation factor 1-beta	23374000	26866000	21877000	10850000	14219000	13039000	25893000	27534000	27879000	18261000	18542000	18593000	50596000	52600000	53617000	26188000	24449000	23973000	2.12812e+07	3.18688e+07	0.667777	7	7	7	57.3	57.3	57.3	24.763	0	40.101	544370000	106	NaN	NaN	NaN	NaN
P05141	SLC25A5	ADP/ATP translocase 2	15659000	16812000	14746000	14806000	13739000	14454000	10043000	10194000	11817000	21679000	23033000	22166000	8791400	10555000	10820000	28544000	26619000	30838000	1.35856e+07	2.03384e+07	0.667976	13	13	7	32.6	32.6	16.8	32.852	0	44.862	353910000	184	NaN	NaN	NaN	NaN
P09669	COX6C	Cytochrome c oxidase subunit 6C	1586300	1466400	1282500	0		0		0	0	1986200		1789800	0	0	0	1456300		1250900	619314	926171	0.668682	2	2	2	17.3	17.3	17.3	8.7813	0	3.5846	19883000	28	NaN	NaN	NaN	NaN
Q92896	GLG1	Golgi apparatus protein 1	14128000	15884000	16652000	20805000	20488000	21702000	8772800	8056100	10170000	21432000	22480000	22349000	11911000	12206000	11768000	40075000	30813000	31295000	1.51842e+07	2.27032e+07	0.668813	32	32	32	38.9	38.9	38.9	134.55	0	280.43	399590000	287	NaN	NaN	NaN	NaN
Q9HCE1	MOV10	Putative helicase MOV-10	1832300	1674000		0	0	0	0	0	0	1644100	1844700	1749400	0	0	0	0	0		438288	654775	0.669371	5	5	5	6.7	6.7	6.7	113.67	0	5.2438	19817000	28	NaN	NaN	NaN	NaN
P11182	DBT	Lipoamide acyltransferase component of branched-chain alpha-keto acid dehydrogenase complex, mitochondrial	0	0	0	664540	764220	852670	0	0	0	725830	621120		0	0	0	693530		608940	253492	378489	0.669749	6	6	6	18.5	18.5	18.5	53.486	0	8.2676	7483700	33	NaN	NaN	NaN	NaN
O14745	SLC9A3R1	Na(+)/H(+) exchange regulatory cofactor NHE-RF1	0	0	0	0	0	0	3115400	3551300	3663100	1347900	1006300	1235600	2653200	2197300	2126200	1321300	1857100	1640300	1.14776e+06	1.70947e+06	0.671411	7	7	7	33.8	33.8	33.8	38.868	0	16.613	30459000	64	NaN	NaN	NaN	NaN
O75083	WDR1	WD repeat-containing protein 1	10120000	9107900	9053200	2905500	4364500	4389900	5014400	5290500	5539100	8479900	7807100	7461900	5086200	5588500	5545400	14473000	13759000	14705000	6.19833e+06	9.21178e+06	0.67287	18	18	18	50.8	50.8	50.8	66.193	0	76.549	156500000	190	NaN	NaN	NaN	NaN
Q9Y2D5	AKAP2	A-kinase anchor protein 2	2182700	2157600	2109500	0	0	0	2106800	2523300	2732100	1937700	1746700	1423200	2851500	3662500	3082400	2177800	1940500	1662300	1.53467e+06	2.27607e+06	0.674263	13	13	13	27.8	27.8	27.8	94.659	0	41.201	35299000	69	NaN	NaN	NaN	NaN
O60831	PRAF2	PRA1 family protein 2	2417400	1973600	1485000	0	0	0	0	0	0	3319100	4421200		0	0	0	0	0	0	652889	967538	0.674794	3	3	3	16.9	16.9	16.9	19.258	0	5.1734	22332000	22	NaN	NaN	NaN	NaN
Q9UMX0	UBQLN1	Ubiquilin-1	1946900	2379500	2241200		1775300	2189400	3523300	2346100	3065000		1977300	2328600	4739100	4927000	4881000	3989800	3546000	2387400	2.43334e+06	3597025	0.676486	7	7	2	19.2	19.2	9.2	62.518	0	22.648	51480000	49	NaN	NaN	NaN	NaN
P00403	MT-CO2	Cytochrome c oxidase subunit 2	3184300	3368100	2710400	0	0		2145200	2066200		4952100	3974600	3029700	0		0	3977900	3977000		1.92489e+06	2.84447e+06	0.676711	4	4	4	16.3	16.3	16.3	25.565	0	17.262	52185000	40	NaN	NaN	NaN	NaN
P22061	PCMT1	Protein-L-isoaspartate(D-aspartate) O-methyltransferase	1858200	1719600		0	0	0	2967200	3616700	3610200	2214800	2204500	2030800	3338300	2910700	3180500	2379800	2011000	2622200	1.72149e+06	2.54362e+06	0.676786	9	9	9	58.6	58.6	58.6	24.636	0	13.621	42643000	56	NaN	NaN	NaN	NaN
Q9Y2Z0	SUGT1	Suppressor of G2 allele of SKP1 homolog	1081600	988730		0	0	0	1927700	2098800			0	0	2046100	2258500		1695800	1718700		870976	1.28652e+06	0.677003	4	4	4	18.6	18.6	18.6	41.024	0	5.4138	21522000	29	NaN	NaN	NaN	NaN
Q14764	MVP	Major vault protein		962780	924340	664040		816420	0	0	0	0	0	0	1137100	1210900		1124900	1014300	1196700	481083	710488	0.677117	9	9	9	14.4	14.4	14.4	99.326	0	12.549	10768000	29	NaN	NaN	NaN	NaN
Q5UCC4	EMC10	ER membrane protein complex subunit 10	0	0	0	0	0	0	1037500	949650	928170	0	0	0	1357200	1508000	1423000	0	0	0	323924	476467	0.679847	3	3	3	11.1	11.1	11.1	27.347	0	4.9397	15157000	33	NaN	NaN	NaN	NaN
Q9UH99	SUN2	SUN domain-containing protein 2	4950700	5197200	5276800	6340400	6358400	5738200	2463200	1881300	2302700	8940800	8846900	7597700	4232200	4409300	4825600	6806900	6429100	7442300	4.50099e+06	6.61453e+06	0.68047	14	14	14	28.3	28.3	28.3	80.31	0	109.7	110040000	156	NaN	NaN	NaN	NaN
Q00610	CLTC	Clathrin heavy chain 1	63253000	62716000	61978000	60268000	63888000	60527000	50216000	51608000	49681000	101670000	101630000	98503100	63866000	68171000	62629000	93106000	88525000	91441000	5.82372e+07	8.55046e+07	0.681101	63	63	63	38.7	38.7	38.7	191.61	0	323.31	1502500000	793	NaN	NaN	NaN	NaN
Q15366	PCBP2	Poly(rC)-binding protein 2	8435000	7755700		0	0		9549700	9249200	10598000	8321800	7487400	10438000	11324000	9980500		10888000	8199700	9809100	6.51251e+06	9.55606e+06	0.681506	7	5	4	26.3	17.8	14	38.58	0	9.3753	147010000	33	424	158	140	137
P51665	PSMD7	26S proteasome non-ATPase regulatory subunit 7	2917000	2992800	3629300	2398300	2198300	1989900	1925100		2024700	3435400	3316800	3458600	2858800	3489500	4047900	3967700	3642900	4836600	2509425	3.67269e+06	0.683266	5	5	5	26.2	26.2	26.2	37.025	0	28.977	63272000	89	NaN	NaN	NaN	NaN
P14618	PKM	Pyruvate kinase PKM	162990000	161340000	133980000	70334000	78327000	73109000	105990000	97535900	90389000	159980000	149440000	145710000	121410000	119200000	102730000	214720000	216220000	194290000	1.08222e+08	1.58189e+08	0.684129	39	39	39	69.5	69.5	69.5	57.936	0	323.31	2671300000	474	224	NaN	199	NaN
Q9UNZ2	NSFL1C	NSFL1 cofactor p47	6214700	5488500	5849900	3538200	3471400	3473200	10754000	10656000	10219000	4962900	5048000	4896100	13238000	15007000	13053000	10802000	9408500	10776000	6.62943e+06	9.68794e+06	0.684297	12	12	12	42.7	42.7	42.7	40.572	0	80.88	161420000	165	NaN	NaN	NaN	NaN
P00338	LDHA	L-lactate dehydrogenase A chain	25988000	27590000	29129000	9790100	8076500	10252000	15029000	14628000	16607000	24632000	23790000	28722000	12543000	12070000	18412000	34033000	38126000	37180000	17454400	2.55009e+07	0.684462	19	19	18	48.8	48.8	45.2	36.688	0	103.39	469170000	188	NaN	NaN	NaN	NaN
Q5VYK3	ECM29	Proteasome-associated protein ECM29 homolog	915930	1026800	1053000	0	0	0	0	0	0	692460	719910		0	0	0	1116000	875010		332859	486197	0.684617	9	9	9	7.7	7.7	7.7	204.29	0	10.725	8219100	28	NaN	NaN	NaN	NaN
Q15738	NSDHL	Sterol-4-alpha-carboxylate 3-dehydrogenase, decarboxylating	1141800	1137800	962870	1351800	1504700	1904800	0	0		1534700	970331	1640000	859740	951310			2409200	1864000	1.00047e+06	1.46133e+06	0.684633	6	6	6	20.6	20.6	20.6	41.9	0	13.798	24434000	57	NaN	NaN	NaN	NaN
P28070	PSMB4	Proteasome subunit beta type-4	4601000	4783900	4689800		2346800	2874500	1740800	1983900		5088600	5708600	4598500	2895700	2969300	2909700	6576400	6013500	6444900	3.28867e+06	4.80058e+06	0.685057	6	6	6	41.3	41.3	41.3	29.204	0	86.25	82080000	65	NaN	NaN	NaN	NaN
Q9Y618	NCOR2	Nuclear receptor corepressor 2	0	0		0	0	0	992200	1217500	1169300		0	0	945430	988811	901600		705570	772250	422375	616237	0.68541	9	9	9	5.4	5.4	5.4	273.65	0	12.421	12040000	44	NaN	NaN	NaN	NaN
P50897	PPT1	Palmitoyl-protein thioesterase 1	11085000	13385000	13819000	12596000	13800000	13800000	0	0		15107000	15939000	11983000	12906000	15441000	13099000	16343000	11764000	15892000	9810625	1.42749e+07	0.687265	6	6	6	22.5	22.5	22.5	34.193	0	26.013	216520000	67	NaN	NaN	NaN	NaN
P22234	PAICS	Multifunctional protein ADE2	5305800	5124400	4263500	2503800		1505200	2411200	1351600	1661000	4751400	3491500	3295100	2917200	3696300	1611100	6910600	7172500	5643200	3.01581e+06	4.38766e+06	0.68734	9	9	9	26.6	26.6	26.6	47.079	0	21.819	69991000	94	NaN	NaN	NaN	NaN
O75376	NCOR1	Nuclear receptor corepressor 1	0		0	873150		859861	1075400	1154700	947680	981750	795560	834250	1148600	1222400	1391300	880190	1040000	891350	701542	1020600	0.687382	7	7	7	5.2	5.2	5.2	270.21	0	16.051	17658000	76	NaN	NaN	NaN	NaN
P62633	CNBP	Cellular nucleic acid-binding protein	1714000	2249100	2520800	0	0	0	2588600	2804900	3352800	1270300	1205500	1403300	4015900	3788700	3830800	1769500	2221300	2635400	1.69224e+06	2.46008e+06	0.687882	7	7	7	44.1	44.1	44.1	19.463	0	20.038	38921000	66	NaN	NaN	NaN	NaN
P55795	HNRNPH2	Heterogeneous nuclear ribonucleoprotein H2	2486800		2439600	0	0		3612100	3707000	4032200	2977400	3286700	3455500		0	0	5735200	5635900	5926100	2.32539e+06	3377100	0.688575	9	5	5	32.5	20	20	49.263	0	31.174	63617000	40	341	NaN	109	NaN
Q15365	PCBP1	Poly(rC)-binding protein 1	16269000	14351000	14156000	13271000	10424000	12577000	19519000	19344000	18927000	16301000	13886000	15705000	27075000	26649000	27928000	25833000	24229000	23702000	1.54264e+07	2.23676e+07	0.689679	10	10	8	52.5	52.5	43.8	37.497	0	80.45	373250000	125	424	158	140	137
O00754	MAN2B1	Lysosomal alpha-mannosidase	914260	668630	640240	1110700	945530			630630	903311	1065600	1293200	1334100	1272800	1044700		1212200	1049200	1317800	830472	1198700	0.69281	4	4	4	6.8	6.8	6.8	113.74	0	24.261	17134000	54	NaN	NaN	NaN	NaN
Q9BQ67	GRWD1	Glutamate-rich WD repeat-containing protein 1	0		0	0	0		2509000	2072000	3125300	1384800		1170800	1852000	2243600	1705000	1271500	1558100	1507400	1100900	1586650	0.693852	8	8	8	32.7	32.7	32.7	49.419	0	23.883	28585000	62	NaN	NaN	NaN	NaN
P61081	UBE2M	NEDD8-conjugating enzyme Ubc12		1024900	652910	0	0	0	0		0	0	0	0	0		0	1176700	1238400		239687	345014	0.694717	4	4	4	16.9	16.9	16.9	20.9	0	3.6371	7393800	19	NaN	NaN	NaN	NaN
O43660	PLRG1	Pleiotropic regulator 1	1595600	1722600	1598400		0	0	1481800	1314700		1552400	1361400	1457800	1040900	1486500		1854900	1997900	1932100	1.10187e+06	1.58549e+06	0.694973	8	8	8	32.9	32.9	32.9	57.193	0	25.633	28733000	47	42	NaN	29	NaN
O15042	U2SURP	U2 snRNP-associated SURP motif-containing protein	1802800	1561800	1321700	0	0	0	0	0	0	1028900	1368200	929230		0	0	746330	1165700		520700	748337	0.695809	5	5	5	11.1	11.1	11.1	118.29	0	12.341	13745000	43	NaN	NaN	NaN	NaN
P63104	YWHAZ	14-3-3 protein zeta/delta	43864000	41362000	44586000	20264000	23062000	24280000	40908000	38795000	41087000	35717000	35967000	34768000	55392000	54726000	53858000	60269000	54155000	70200000	3.53564e+07	5.05613e+07	0.699278	20	20	18	68.6	68.6	64.5	27.745	0	323.31	902190000	204	452	169	38	22
P22570	FDXR	NADPH:adrenodoxin oxidoreductase, mitochondrial	3391400	3070100	4134200	3544400	3690600	3985300	0	0		4540600	4172300	6127900	1684200	2170200	2026400	4307800	4602300	5390900	2727000	3891400	0.700776	14	14	14	39.3	39.3	39.3	53.836	0	35.414	69563000	98	NaN	NaN	NaN	NaN
P0DMV9	HSPA1B	Heat shock 70 kDa protein 1B	164990000	160060000	164140000	104020000	109810000	120080000	152800000	155160000	156430000	165510000	159590000	165500000	254100000	272240000	254640000	187710000	184970000	192180000	1.43054e+08	2.04049e+08	0.701079	41	41	26	61.9	61.9	39.5	70.051	0	323.31	3457000000	558	NaN	NaN	NaN	NaN
O43809	NUDT21	Cleavage and polyadenylation specificity factor subunit 5	2118500	2175800	1756000	1603500	2304000	1994400		0	0	2954500	2971800	2640100	1064700	1156600		2123900	2060500	2059800	1494025	2.12899e+06	0.701754	6	6	6	30.4	30.4	30.4	26.227	0	6.5457	35184000	46	NaN	NaN	NaN	NaN
Q6UX04	CWC27	Peptidyl-prolyl cis-trans isomerase CWC27 homolog	0	0	0	0	0	0	1923500	1583800	1746400	381990	545010		1112900	1554200	1147100	643620	642060	626920	583744	831725	0.701848	6	6	6	21.6	21.6	21.6	53.846	0	7.2711	14650000	45	NaN	NaN	NaN	NaN
O95299	NDUFA10	NADH dehydrogenase [ubiquinone] 1 alpha subcomplex subunit 10, mitochondrial		1592600	1383800	0		0	0	0	0	1695300	1939600		0		0	0		0	425200	605817	0.701862	5	5	5	15.2	15.2	15.2	40.75	0	6.1689	16709000	29	NaN	NaN	NaN	NaN
O15511	ARPC5	Actin-related protein 2/3 complex subunit 5		5730100	5619500	0	0	0	7063500	7843600	6632100	5588200	5120300	4959100	6260100	7390700	6034500	5338400	5998100	5962100	4111100	5.85017e+06	0.702732	7	7	7	66.9	66.9	66.9	16.32	0	37.809	112800000	62	39	NaN	101	NaN
Q96RN5	MED15	Mediator of RNA polymerase II transcription subunit 15		346460	344630	0	0	0	438160		551350	220730	318110		406380		484030	339080	278420		240086	341125	0.703806	6	6	6	7.5	7.5	7.5	86.753	0	4.9715	5501300	35	NaN	NaN	NaN	NaN
P54577	YARS	Tyrosine--tRNA ligase, cytoplasmic	3722900	4255300	3243000	1595300		1151400		1668800	1172700	2865000	1363400	2185900	3677700	3927400	2960400	4119000	4761400	4832100	2.40134e+06	3.41026e+06	0.704153	13	13	13	33.3	33.3	33.3	59.143	0	16.336	54120000	86	NaN	NaN	NaN	NaN
Q15427	SF3B4	Splicing factor 3B subunit 4	2117900	2200800	4075700	0		0	3447500	3924800		3362300	3656100	5153000	1799200	1905900		3258000	3242500		2.25239e+06	3.19671e+06	0.704594	2	2	2	9	9	9	44.385	0	4.9974	69636000	37	NaN	NaN	NaN	NaN
Q99832	CCT7	T-complex protein 1 subunit eta	20920000	20662000	17652000	7837500	7005900	6182300	11424000	8827900	10596000	17436000	18951000	17681000	13172000	12239000	11670000	21612000	23185000	21597000	1.23453e+07	1.75048e+07	0.705253	22	22	22	51.6	51.6	51.6	59.366	0	128.58	320830000	211	NaN	NaN	NaN	NaN
Q12972	PPP1R8	Nuclear inhibitor of protein phosphatase 1	0		0	627420	614180	675560	1316000	1320300		704170	780590	644510	921410	1102800	844370	1180500	1191000	931020	650494	922263	0.705324	3	3	3	15.4	15.4	15.4	38.478	0	6.5872	19141000	40	NaN	NaN	NaN	NaN
P33991	MCM4	DNA replication licensing factor MCM4	12363000	11291000	12056000	3903300	2133700	4582900	7985800	8087400	6713200	11956000	13162000	10354000	7201900	8727600	7770000	13169000	13374000	12109000	7.67959e+06	1.08693e+07	0.706541	25	25	25	41.6	41.6	41.6	96.557	0	90.022	207900000	215	NaN	NaN	NaN	NaN
P07919	UQCRH	Cytochrome b-c1 complex subunit 6, mitochondrial	5934900	7609800	7111700	0	0		8726500	7617100	9133500	7283500	7473900	7493300	10148000	9920800	9793000	7823500	7051800	6355300	5.76669e+06	8.14923e+06	0.707636	3	3	3	58.2	58.2	58.2	10.739	0	66.456	160620000	48	NaN	NaN	NaN	NaN
P53367	ARFIP1	Arfaptin-1	1186100	1424800		1217900		1315500	950100	1112600	1244500	1562500	1415400	967321	1624100	1581700	2409000	1919200	2070800	1799000	1.20736e+06	1.70545e+06	0.707942	11	11	11	45.8	45.8	45.8	41.738	0	12.995	28536000	68	NaN	NaN	NaN	NaN
Q92769	HDAC2	Histone deacetylase 2	1956800	1913000	2037600	0		0	2087900	2290700		3321200	2466300	2671800	0		0	2418200	2830600	2876000	1.46943e+06	2.07301e+06	0.708837	8	6	6	29.9	25	25	55.364	0	19.258	42294000	47	NaN	NaN	NaN	NaN
P36871	PGM1	Phosphoglucomutase-1	1390500	1725900	1525300	0	0		775270		944680	1029600	1169800	908179	994550		1118800	1656400	1693800	1679700	908807	1.28135e+06	0.709256	10	10	10	23.8	23.8	23.8	61.448	0	14.989	19594000	54	NaN	NaN	NaN	NaN
Q14677	CLINT1	Clathrin interactor 1	1980700	1591800	1617400	1280400	1146300	1342900	2713200	2738700	3167600	2022600	1686800	2124000	3657400	3919200	3882300	2357600	2569800	2546800	1.95322e+06	2.75183e+06	0.709789	11	11	11	19.4	19.4	19.4	68.259	0	21.071	47124000	94	NaN	NaN	NaN	NaN
P49588	AARS	Alanine--tRNA ligase, cytoplasmic	11256000	10152000	9321900		2334900	4221000	3185300	3789000	2948200	6529700	6124900	6221400	5995400	7497300	5720300	12691000	11875000	12126000	5.90104e+06	8309000	0.710198	23	23	23	31.6	31.6	31.6	106.81	0	57.262	139730000	189	NaN	NaN	NaN	NaN
Q92817	EVPL	Envoplakin	8774000	8993400	9377300	12269000	12162000	13310000	7008400	7035600	7489500	8842700	8423600	8474100	22987000	25714000	23071000	7852100	7713200	8596900	9.60213e+06	13519400	0.710248	48	48	48	33.4	33.4	33.4	231.6	0	118.86	197900000	397	NaN	NaN	NaN	NaN
P25205	MCM3	DNA replication licensing factor MCM3	17941000	17756000	18026000	11165000	9491400	9694500	15765000	15160000	15877000	18053000	17123000	17702000	19904000	22684000	20979000	23033000	22020000	22693000	1.45418e+07	2.04657e+07	0.710544	29	29	29	40.2	40.2	40.2	90.98	0	170.34	388890000	279	NaN	NaN	NaN	NaN
P08581	MET	Hepatocyte growth factor receptor		0	0	0	0	0		607540	589030		757060	926760	0	0	0	0	0		170939	240546	0.710628	4	4	4	4.7	4.7	4.7	155.54	0	4.8816	6298200	20	NaN	NaN	NaN	NaN
O75190	DNAJB6	DnaJ homolog subfamily B member 6	0	0	0	0	0	0	833830	712650	664920	0	0	0	559490		759420	461150	633100		245711	344737	0.712749	2	2	2	7.4	7.4	7.4	36.087	0.0007654	2.7303	8478000	30	NaN	NaN	NaN	NaN
O14818	PSMA7	Proteasome subunit alpha type-7	9069300	8106200	8041200	4779600	4097900	4752700	3862400	4329200	3289400	7847300	8030000	8003200	5468800	5728900	5231500	10059000	9731300	10510000	5.59199e+06	7.84556e+06	0.712759	10	10	10	49.6	49.6	49.6	27.887	0	31.523	148490000	112	NaN	NaN	NaN	NaN
P25788	PSMA3	Proteasome subunit alpha type-3	3465600	3585200	3849500		2401200	2429300	1913800	1795000	2322600	3486000	3517000	3808400	3144000	2911300	2860200	3991300	4948200	5657800	2720275	3813800	0.713272	6	6	6	27.5	27.5	27.5	28.433	0	7.5356	66680000	65	NaN	NaN	NaN	NaN
P10253	GAA	Lysosomal alpha-glucosidase	1072100	1249100	1614900		1654800	2191100	0	0	0	1502200	1874600			0	0	2057700	2000800	2108000	972750	1.36333e+06	0.713511	9	9	9	14.6	14.6	14.6	105.32	0	13.146	25793000	38	NaN	NaN	NaN	NaN
Q01518	CAP1	Adenylyl cyclase-associated protein 1	7527100	6614200	8550600	3303200	3155200	4112100	4413900	4273700	4115400	6839100	5545300	6391900	6477800	6343100	5849900	8464600	9541600	9047400	5.11838e+06	7.16674e+06	0.714184	19	19	19	49.7	49.7	49.7	51.901	0	110.38	130480000	126	NaN	NaN	NaN	NaN
O00231	PSMD11	26S proteasome non-ATPase regulatory subunit 11	3589000	3723500	3715500	0	0		1726900	1739700	1447100	2879300	3211100	3024200	1965800	2375100	1900600	3071200	3457400	3207800	1.99271e+06	2.78806e+06	0.714732	12	12	12	36.7	36.7	36.7	47.463	0	14.643	53360000	96	NaN	NaN	NaN	NaN
P56192	MARS	Methionine--tRNA ligase, cytoplasmic	4039600	3503000	3531700	2307000	2191800	2887700	0	0		5482200	3280400	3766100	1492700		1167700	3507900	3304300	3826600	2307600	3.22849e+06	0.714762	13	13	13	23.3	23.3	23.3	101.11	0	20.364	55886000	89	NaN	NaN	NaN	NaN
Q96CM8	ACSF2	Acyl-CoA synthetase family member 2, mitochondrial	5741100	6377600	7255000	8053300	7194900	7908000	2280800	2058400	1963600	10545000	10702000	9992300	3347400	3625700	3961400	8594300	8565500	8940000	5.42586e+06	7.58596e+06	0.71525	16	16	16	36.3	36.3	36.3	68.124	0	54.922	130370000	169	NaN	NaN	NaN	NaN
Q92575	UBXN4	UBX domain-containing protein 4	1434300	1671200	2543400	0	0	0	0	0		2258900	2356500	3282000	0	0	0	0		0	706112	987175	0.715286	4	4	4	14.4	14.4	14.4	56.777	0	7.823	26677000	39	NaN	NaN	NaN	NaN
Q9H488	POFUT1	GDP-fucose protein O-fucosyltransferase 1	1524500	1297500	1772700	1754700	1798600	1830400	1058300	1256400	1580400	2552600	2182000	2713900	1213200	1069000		2302300	2599400	2606600	1541500	2154875	0.715355	8	8	8	32	32	32	43.955	0	10.234	38262000	67	NaN	NaN	NaN	NaN
P12830	CDH1	Cadherin-1	24404000	21611000	15825000	27195000	27452000	19622000	21861000	20514000	16303000	20914000	18414000	15291000	43307000	57135000	38958000	28328000	25948000	23890000	21643000	3.02428e+07	0.715642	20	18	18	32	30.6	30.6	97.455	0	125.61	515350000	193	214	NaN	785	NaN
Q9UHB9	SRP68	Signal recognition particle subunit SRP68	1063000	843780	1052800	0	0		0	0	0	896970	824160	996910	0	0	0	718030	697630		369948	516712	0.715964	6	6	6	14.7	14.7	14.7	70.729	0	12.722	9462600	28	NaN	NaN	NaN	NaN
Q6YHK3	CD109	CD109 antigen	4483400	4142400	4057800	5662900	6929100	6117900	0		0	5061000	5058500	4725700	4476400	4840400	4915500	6910900	6805700	6522600	3.92419e+06	5.47963e+06	0.716141	19	19	19	16.8	16.8	16.8	161.69	0	27.73	85386000	139	NaN	NaN	NaN	NaN
P35237	SERPINB6	Serpin B6	918820	1229100	759490	0	0	0	0	0	0	0	0	0	0	0	0	1405200	1270300	1374100	323046	449956	0.71795	8	8	8	30.6	30.6	30.6	42.621	0	11.57	9281500	26	NaN	NaN	NaN	NaN
P41208	CETN2	Centrin-2	0	0	0	0	0		1324300	1040400	1390900	0	0		0		0	1148000	1571500	1849800	469450	652757	0.71918	4	4	4	33.7	33.7	33.7	19.738	0	5.7083	16565000	32	NaN	NaN	NaN	NaN
P78371	CCT2	T-complex protein 1 subunit beta	28422000	28099000	28417000	12493000	13369000	14380000	20882000	19547000	21514000	28418000	28876000	27763000	24933000	29110000	24554000	33537000	30215000	32523000	2.07914e+07	28881000	0.7199	29	29	29	58.3	58.3	58.3	57.488	0	155.72	525310000	289	NaN	NaN	NaN	NaN
P25786	PSMA1	Proteasome subunit alpha type-1	7234900	8196600	5730200	4219100	3305900	3317000	3842400	4057800	3495100	5732100	7308400	5795300	5781600	5721500	4794400	7954800	8963500	8232000	4.82211e+06	6.69818e+06	0.719914	9	9	9	36.9	36.9	36.9	29.555	0	20.207	114910000	111	NaN	NaN	NaN	NaN
Q92508	PIEZO1	Piezo-type mechanosensitive ion channel component 1	1429600	1208000		0	0	0	0	0	0	1590500	1614100		0	0	0	0		0	329700	457800	0.720183	5	5	5	3.9	3.9	3.9	286.79	0	9.7716	10339000	19	NaN	NaN	NaN	NaN
P18084	ITGB5	Integrin beta-5	1357000	1012000	1236800		1492000	1364700	0	0	0	1659700	1581300	1638300		0	0	1209000	1609000	1275000	807812	1.12154e+06	0.720272	10	10	10	20.5	20.5	20.5	88.053	0	17.763	24248000	48	249	NaN	73	NaN
P04083	ANXA1	Annexin A1	36018000	35437000	33633000	15149000	16835000	16431000	22628000	23378000	22117000	23872000	22593000	23330000	34505000	34981000	33631000	44890000	43845000	46023000	2.46251e+07	3.41856e+07	0.720337	22	22	22	69.9	69.9	69.9	38.714	0	162.61	598500000	260	NaN	NaN	NaN	NaN
P62701	RPS4X	40S ribosomal protein S4, X isoform	2440700	2231300		0	0		0	0	0	1502600	1723100	1991800	0	0	0	830810	963839	1313600	667429	925083	0.721479	4	4	4	19	19	19	29.597	0	4.9338	17504000	33	NaN	NaN	NaN	NaN
P08238	HSP90AB1	Heat shock protein HSP 90-beta	62548000	58232000	60580000	24961000	28564000	26455000	53477000	54207000	53771000	51651000	50409000	49369000	64364000	77992000	69220000	75549000	67693000	79258000	4.69772e+07	6.50561e+07	0.722103	44	28	25	55.5	39.9	35.8	83.263	0	315.2	1292500000	314	NaN	71	NaN	466
O75923	DYSF	Dysferlin	0		0	0	0	0	737130	658370		997070	714320	772770	0	0	0	0	0	0	199357	276018	0.722262	5	4	4	3.8	3.1	3.1	237.29	0	3.6928	6774600	19	NaN	NaN	NaN	NaN
P62081	RPS7	40S ribosomal protein S7	12340000	8541300	13464000	0	0	0	0		0	10720000	7092500	8319500	0	0	0	9331400	8983300	9029400	4.29316e+06	5.94179e+06	0.722537	5	5	5	35.1	35.1	35.1	22.127	0	12.463	105140000	32	NaN	NaN	NaN	NaN
Q13111	CHAF1A	Chromatin assembly factor 1 subunit A	0		0	696150	981039		904009	1126300	611970	854820	427900	651390	903700	1222400	939411		820690	1009400	617067	853714	0.722803	9	9	9	15.8	15.8	15.8	106.91	0	13.986	20657000	50	NaN	NaN	NaN	NaN
P49736	MCM2	DNA replication licensing factor MCM2	19518000	19470000	18794000	11910000	5468100	12785000	18030000	17999000	17553000	20160000	17843000	18930000	20528000	22472000	19571000	24778000	25552000	25914000	1.57252e+07	2.17498e+07	0.723007	34	34	34	44.5	44.5	44.5	101.89	0	98.547	429430000	412	NaN	NaN	NaN	NaN
Q9BRP8	WIBG	Partner of Y14 and mago	1666700	1755200	1599600	0		0	1837800		1214600	0		0	2961900		3108600		1833500	1664500	1.15341e+06	1594750	0.723257	5	5	5	50.5	50.5	50.5	22.655	0	8.4648	26823000	50	NaN	NaN	NaN	NaN
P20645	M6PR	Cation-dependent mannose-6-phosphate receptor	5707100	5963400	5833100	9932500		14223000		0	0	7491500	8396300	7575900		9607600	9709300	7037200	6325100	9633400	5951300	8.22204e+06	0.723823	6	6	6	27.1	27.1	27.1	30.993	0	10.05	128070000	48	NaN	NaN	NaN	NaN
O95758	PTBP3	Polypyrimidine tract-binding protein 3	2456900	2708000	1908400	2219200	1750900	1581200	0	0		3220300	2746800	2835200	1338500	1853800	1310800	2405500	2104600	1797600	1578075	2.17923e+06	0.724142	9	7	7	27.4	23.7	23.7	59.689	0	33.617	37077000	64	NaN	NaN	NaN	NaN
P48735	IDH2	Isocitrate dehydrogenase [NADP], mitochondrial	4790900	4411500	5267800	5762800	5066700	6479900	2082000	1847700	1992400	9037200	10144000	9421610	0		0	5154400	6238000	6257000	4.18908e+06	5.78153e+06	0.724563	13	13	13	34.3	34.3	34.3	50.909	0	74.266	96855000	136	NaN	NaN	NaN	NaN
P16278	GLB1	Beta-galactosidase	2199800	1827900	1585500	2065600	2196000	2393600	1108300	1020000	1039000	2785700	2332900	2498300	2025300	2257800	2056000	2713000	2127500	2490100	1.71508e+06	2.36518e+06	0.725137	7	7	7	14	14	14	76.074	0	13.711	36768000	86	NaN	NaN	NaN	NaN
P39748	FEN1	Flap endonuclease 1	1315600	1332400	1284400	0	0	0		0	0	1275500	1236000	1614600	0	0	0	570350	745940	654000	491550	677377	0.725667	8	8	8	26.3	26.3	26.3	42.592	0	12.333	14378000	43	NaN	NaN	NaN	NaN
Q14152	EIF3A	Eukaryotic translation initiation factor 3 subunit A	4170900	4867200	5484000	0	0		1712800		1197600	4302700	3434900	3782100	2501000	2680500	2460500	3303100	4344300	4051900	2.49036e+06	3429000	0.726263	19	19	19	16.7	16.7	16.7	166.57	0	24.482	55659000	119	NaN	NaN	NaN	NaN
Q14157	UBAP2L	Ubiquitin-associated protein 2-like	3848800	4168500	3754100	1480400	1695200	1688200	6539100	5931300	5508800	4200100	3964400	3458900	7661300	7993300	7034600	4764300	4418900	4041400	3.84604e+06	5.28191e+06	0.728154	13	13	13	23	23	23	114.53	0	35.63	89335000	151	533	NaN	76	NaN
P31948	STIP1	Stress-induced-phosphoprotein 1	18848000	22005000	23728000	9138100	9960800	9193700	33814000	39129000	33559000	18745000	20486000	18887000	51348000	45240000	51730000	24314000	21406000	20980000	2.21528e+07	3.03484e+07	0.72995	42	42	42	57.8	57.8	57.8	62.639	0	119.32	523400000	315	NaN	NaN	NaN	NaN
P29144	TPP2	Tripeptidyl-peptidase 2	866510		1059200	0	0		1564600		1410300	1122100	1237200	1364400	955000	1184700	1101400		1090600	893260	816768	1.11858e+06	0.730182	10	10	10	12.4	12.4	12.4	138.35	0	12.146	18213000	52	308	NaN	160	NaN
Q9UBT2	UBA2	SUMO-activating enzyme subunit 2	2345700	2085500	1779700	0	0	0	2624700	3040000	2510700	1730100	1136900	1302600	2229100	2431300	2207000	2747900	3122200	2793900	1.59848e+06	2189000	0.730232	10	10	10	24.7	24.7	24.7	71.223	0	10.795	40496000	69	NaN	NaN	NaN	NaN
P33993	MCM7	DNA replication licensing factor MCM7	11890000	10809000	12393000	5310600	5335400	5968400	8311000	7552400	7430300	11518000	10757000	11148000	9118700	10340000	9102000	14006000	12662000	13991000	8.33334e+06	1.14047e+07	0.730691	25	25	25	42.1	42.1	42.1	81.307	0	117.03	218620000	254	NaN	NaN	NaN	NaN
Q04917	YWHAH	14-3-3 protein eta	3887500	4073100	4199700		2861400	2582200	2903700	3332600	4486300	5134900	4152700	4096700	5098600	4589100	4705100	4797200	5754800	5232100	3.54081e+06	4.84013e+06	0.731553	8	6	6	35	30.9	30.9	28.218	0	14.472	81457000	86	NaN	NaN	NaN	NaN
Q14011	CIRBP	Cold-inducible RNA-binding protein	1135400	1340600	1362900	0	0		2195000	3106400	1635400	865990	1155200		2878800	3312600	2939700	1220600	1499400	844830	1.34696e+06	1839640	0.732188	6	6	6	32.6	32.6	32.6	18.648	0	15.023	31619000	51	NaN	NaN	NaN	NaN
Q08170	SRSF4	Serine/arginine-rich splicing factor 4		5898600	7111100	0	0	0	12654000	11630000	12291000	4591600	5686400		10326000	9859100	12327000	8605300	7785800		6.19809e+06	8.45446e+06	0.733115	10	10	8	17	17	12.8	56.678	0	18.884	151130000	52	NaN	NaN	NaN	NaN
A5YKK6	CNOT1	CCR4-NOT transcription complex subunit 1	634360		649480	0	0	0	0	0	0	726730	621120	621950	0	0	0	0	0	0	160480	218867	0.733232	9	9	9	4.5	4.5	4.5	266.94	0	5.3771	4676400	21	NaN	NaN	NaN	NaN
Q9UKY7	CDV3	Protein CDV3 homolog	6815400	5665700	6002500	2624400	3417800	3090300	7564500	7820500	10229000	4908800	3914700	3848300	11861000	12375000	10266000	8334710	9020000	8058200	5.91446e+06	8065190	0.733331	7	7	7	58.5	58.5	58.5	27.335	0	64.963	139430000	74	NaN	NaN	NaN	NaN
P21333	FLNA	Filamin-A	209540000	200090000	188880000	138940000	137850000	136600000	265520000	267710000	260410000	244420000	239010000	232800000	301150000	305890000	297950000	276630000	290230000	270900000	2.00616e+08	273220000	0.734264	124	122	119	59.1	58.5	57.2	280.74	0	323.31	4822800000	1581	NaN	NaN	NaN	NaN
P52788	SMS	Spermine synthase	2373800	2633000	3346900	0		0	1892800	1953000	2166300	2485800	2897800	2518200	0		0	3822300	3747100	4069400	1795725	2442575	0.735177	4	4	4	21.3	21.3	21.3	41.268	0	42.555	45815000	55	NaN	NaN	NaN	NaN
Q9BWD1	ACAT2	Acetyl-CoA acetyltransferase, cytosolic	1363900	1520400	1654900	0	0		1345300	1402300	1354300	1127500	1063400	1089500	1566400	1801400	1562000	1750200	1794400	1463600	1.08014e+06	1.46871e+06	0.735432	6	6	6	24.7	24.7	24.7	41.35	0	12.642	26799000	57	NaN	NaN	NaN	NaN
P17980	PSMC3	26S protease regulatory subunit 6A	14062000	13697000	13781000	10316000	10927000	9708190	16819000	16869000	16644000	13166000	10118000	11439000	25097000	33861000	24065000	18617000	14576000	16048000	1.3647e+07	1.85541e+07	0.735525	21	21	21	59.2	59.2	59.2	49.203	0	84.523	319770000	197	NaN	NaN	NaN	NaN
Q9UNH7	SNX6	Sorting nexin-6	2591100	2278100	2612600	0	0		1132600		1622000	1814000	2294700	1760500	1442700	1110000	1484900	2066400	2201200	3708800	1.46234e+06	1.98702e+06	0.735947	10	10	10	34.2	34.2	34.2	46.648	0	19.281	33699000	63	NaN	NaN	NaN	NaN
Q9UHD8	SEPT9	Septin-9	10941000	11669000	10794000	8021300	7277900	7935700	6133500	6527400	6100200	13547000	13556000	13385000	9668400	10896000	9211200	9735400	11724000	10650000	8.37778e+06	1.13748e+07	0.736522	23	23	23	47.4	47.4	47.4	65.401	0	85.494	191330000	237	NaN	NaN	NaN	NaN
Q9UBQ7	GRHPR	Glyoxylate reductase/hydroxypyruvate reductase	4338700	4471600	3905800	3366100	3368800	3819500	2106200	2628200	2711900	5090600	5452100	5334900	3357100	3263300	2703700	5023400	5743800	5732300	3.41298e+06	4.63347e+06	0.736593	7	7	7	37.8	37.8	37.8	35.668	0	35.808	81193000	95	NaN	NaN	NaN	NaN
P45974	USP5	Ubiquitin carboxyl-terminal hydrolase 5	2095700	1965900	2567700	1176100		1189300	1855100	1755600	1732300	1818600	1457700	1382700	3002300	2699200	2523000	3365600	2999300	2646900	1.79221e+06	2.43281e+06	0.736684	9	9	9	14	14	14	95.785	0	33.895	42206000	85	NaN	NaN	NaN	NaN
P46937	YAP1	Transcriptional coactivator YAP1	11198000	7942500	8811400	4388900	4688500	7196300	38089000	34381000	37446000	16812000	18804000	17069000	23166000	27155000	21599000	26775000	28846000	28711000	1.71268e+07	2.32152e+07	0.737742	16	16	16	55.4	55.4	55.4	54.461	0	260.41	375750000	186	NaN	NaN	NaN	NaN
Q9NTJ3	SMC4	Structural maintenance of chromosomes protein 4	3391900	3321900	3331300	1639000	1564900	2584900	1888000	1864300	1911800	3581900	3506200	3817100	3090300	2073300	2091500	4319500	3585700	3073400	2.38867e+06	3.23766e+06	0.737777	22	22	22	22.7	22.7	22.7	147.18	0	33.231	57696000	130	664	NaN	115	NaN
Q92804	TAF15	TATA-binding protein-associated factor 2N	7529500	4789800	5614200	5534300	6061400	4939300	12949000	12084000	12570000	7741400	5758700	7580000	15015000	14862000	12361000	11360000	10942000	12034000	8.00794e+06	1.08505e+07	0.738028	6	4	4	18.6	16.2	16.2	61.829	0	13.325	189170000	63	NaN	NaN	NaN	NaN
P04181	OAT	Ornithine aminotransferase, mitochondrial	3960000	4652900	4033400	1673900	3061400	2892000	1877000	3281600	3086500	7589400	6873600	6230800		0	0	4697700	4378000	4567200	3.16874e+06	4.29209e+06	0.738276	12	12	12	32.1	32.1	32.1	48.534	0	25.793	91682000	116	NaN	NaN	NaN	NaN
Q8NI35	INADL	InaD-like protein		1032000	842150	999310	1110500	1193200	0	0	0	1324400	1229800	1117500	0		0	1141900	1140800	1056500	647145	876362	0.738444	16	16	16	15.7	15.7	15.7	196.37	0	27.07	17294000	61	NaN	NaN	NaN	NaN
O95470	SGPL1	Sphingosine-1-phosphate lyase 1	2047600	1999600		0		0		0	0	1595100	1973500	1584000	0	0	0	1198100	775910	1082100	674533	912079	0.739556	6	6	6	17.4	17.4	17.4	63.523	0	17.547	17215000	32	NaN	NaN	NaN	NaN
Q13561	DCTN2	Dynactin subunit 2	3776700	3600900	4154100	4071100	3298700	3032500	5737500	5780600	6080100	5033000	4731100	4854000	7972900	7936700	7235200	5345500	5307300	5027900	4.39247e+06	5.93818e+06	0.739699	16	16	16	46.9	46.9	46.9	44.23	0	35.884	103320000	172	NaN	NaN	NaN	NaN
P83731	RPL24	60S ribosomal protein L24	0	0	0	0	0	0	985300	977890		0	0	0	1500600		1150200	0	0	0	245399	331350	0.740603	4	4	4	22.3	22.3	22.3	17.779	0	5.1834	13609000	30	NaN	NaN	NaN	NaN
O14929	HAT1	Histone acetyltransferase type B catalytic subunit	1486100	1477300	1582400	0	0	0	1754900	1850200	1683200	1301400	1223100	1213800	1086100	1425400	1137700	1821500	2053500	1979200	1.09268e+06	1471300	0.742661	6	6	6	19.8	19.8	19.8	49.512	0	13.541	31029000	52	NaN	NaN	NaN	NaN
P27348	YWHAQ	14-3-3 protein theta	8693100	7813500	10293000	4145000	4276500	4733000	7698400	6406500	9225000	6507100	6521400	6428200	9968400	9814200	10994000	11813000	10146000	13000000	7.03156e+06	9.46581e+06	0.742837	13	11	11	42.4	38.4	38.4	27.764	0	78.239	165190000	112	300	NaN	38	NaN
Q13283	G3BP1	Ras GTPase-activating protein-binding protein 1	6828000	7822200	9270300	6538300	7043200	7592200	9873800	9915100	10388000	7774400	8062900	7367300	16990000	18384000	17348000	7915900	8579200	8879900	8.36346e+06	1.12557e+07	0.74304	14	14	13	43.3	43.3	40.8	52.164	0	125.17	197580000	205	522	NaN	48	NaN
P78406	RAE1	mRNA export factor	2452900	2357700	2016200		1255600	1159900	2697100	3066800	3239900	3249800	3153700	2581300	2501700	2973300	2726100	3323900	3469500	3623500	2.28076e+06	3.06698e+06	0.743651	8	8	8	33.4	33.4	33.4	40.968	0	22.677	50796000	107	NaN	NaN	NaN	NaN
Q96AQ6	PBXIP1	Pre-B-cell leukemia transcription factor-interacting protein 1	868310	1382300	956720	1734100	1485200	1357500	0	0	0		1088400	874340	1336500	839900	1882300	1047000	1021600	1214000	864903	1163005	0.74368	7	7	7	12.4	12.4	12.4	80.642	0	8.4286	18639000	65	NaN	NaN	NaN	NaN
P63244	GNB2L1	Guanine nucleotide-binding protein subunit beta-2-like 1	7556700	6925500	7797100	2531600		2778500	4114100	4281900	3074000	6019300	6167300	5881900	5051400	5777800	4946800	7846300	8970300	8355800	4882425	6.55743e+06	0.744563	12	12	12	47.6	47.6	47.6	35.076	0	19.38	111130000	108	NaN	NaN	NaN	NaN
Q86TX2	ACOT1	Acyl-coenzyme A thioesterase 1	435660	668200	610580		527570	596090	0	0	0	860430	836200	791020	0	0	0	642040	555230	599330	354762	476028	0.745256	3	3	3	9.7	9.7	9.7	46.277	0	4.935	9125400	36	NaN	NaN	NaN	NaN
Q9P258	RCC2	Protein RCC2	3928600	3436500	2792200	0	0	0	3159700	3041200	2654600	2968400	2833300	2066500	2285800	2503300	1691600	4070600	3674800	3355100	2.11253e+06	2.82771e+06	0.747082	13	13	13	33	33	33	56.084	0	42.599	49753000	108	674	NaN	18	NaN
P40121	CAPG	Macrophage-capping protein	3266900	2564100	2734600	1874300	1342600	1457900	2841300	2556300	2213200	1693200	1873400	2014800	4941800	4251900	3622700	2530200	3791700	3154400	2316800	3.09712e+06	0.748049	6	6	6	29.9	29.9	29.9	38.498	0	40.691	46057000	75	NaN	NaN	NaN	NaN
P11586	MTHFD1	C-1-tetrahydrofolate synthase, cytoplasmic	14919000	13716000	13514000	6475800	6103000	6173200	5639700	5252400	5447700	14473000	14142000	13615000	8671000	8097300	7859300	13367000	11729000	11073000	8.58231e+06	11447400	0.749717	24	24	24	32.6	32.6	32.6	101.56	0	66.003	202000000	287	NaN	NaN	NaN	NaN
Q8NBJ5	COLGALT1	Procollagen galactosyltransferase 1	5365000	5369100		5780000	6488900	6016300		2149000	1713700	10164000	8652600	9196910	1658800	1932000		5603600	5943700	6963800	4.69743e+06	6.26443e+06	0.749858	12	12	12	28.6	28.6	28.6	71.635	0	31.854	102310000	84	NaN	NaN	NaN	NaN
Q13347	EIF3I	Eukaryotic translation initiation factor 3 subunit I	2731300	3586300	3355900	1839900		1760200	2209300	1870500	2044200	2815500	2797300	3116800	4575700	3431200	4354500	2376100	3018200	2592000	2424700	3.23081e+06	0.750493	12	12	12	53.8	53.8	53.8	36.501	0	45.051	54463000	100	NaN	NaN	NaN	NaN
Q13232	NME3	Nucleoside diphosphate kinase 3	717160	690080	823730	0	0		0	0	0	1110900	950830	904820	0	0	0	0	0		278871	370819	0.752042	5	5	5	30.8	30.8	30.8	19.015	0	4.399	10133000	29	NaN	NaN	NaN	NaN
P27708	CAD	CAD protein	1132600		1550500	0	0	0	0	0	0	1331800	1141700	1091800	0	0	0	0	0		335388	445662	0.752559	10	10	10	6.7	6.7	6.7	242.98	0	10.183	9128500	28	NaN	NaN	NaN	NaN
P30153	PPP2R1A	Serine/threonine-protein phosphatase 2A 65 kDa regulatory subunit A alpha isoform	10878000	11058000	12890000	6470500	5662300	6757700	7014900	6651700	8922800	11338000	10770000	10933000	9136900	9480110	10442000	12697000	12440000	14109000	8.47843e+06	1.12607e+07	0.752925	21	21	19	40.1	40.1	35.8	65.308	0	67.997	202550000	211	NaN	NaN	NaN	NaN
P53396	ACLY	ATP-citrate synthase	3702400	3944100	3614400	1027700	667120	1206300	1285900	905940	1858000	2779100	3314900	3427700	1485700	1467300	1533900	3146500	3378800	3614300	2023540	2.68313e+06	0.75417	18	18	18	24.3	24.3	24.3	120.84	0	29.55	51124000	123	NaN	NaN	NaN	NaN
Q9Y2R0	COA3	Cytochrome c oxidase assembly factor 3 homolog, mitochondrial	0	0		0	0	0		850240	766660		709960	710510		379690	342110	0	0	0	230986	306039	0.75476	3	3	3	27.4	27.4	27.4	11.731	0.00077489	2.8171	10136000	30	NaN	NaN	NaN	NaN
P55036	PSMD4	26S proteasome non-ATPase regulatory subunit 4	10563000	10256000	10180000	8895500	7251300	8371000	12049000	12355000	12541000	9266400	8635800	8425300	16336000	18069000	17851000	15625000	14210000	13980000	1.02735e+07	1.35998e+07	0.755416	12	12	12	43.8	43.8	43.8	40.736	0	130.52	249000000	169	416	NaN	161	NaN
Q9Y5Q9	GTF3C3	General transcription factor 3C polypeptide 3	866190	1240300	1513700	0	0		0	0	0	1248700	840121	905180	0	0	0		892510	904850	452524	598920	0.755566	6	6	6	9.7	9.7	9.7	101.27	0	5.7377	11687000	29	NaN	NaN	NaN	NaN
Q5JWF2	GNAS	Guanine nucleotide-binding protein G(s) subunit alpha isoforms XLas	3800800	3720600	3726700		3677600	3938400	0	0	0	3901200	3587200	3569500	2807100	2084700	2899500	3000900	3101000	3130700	2.35801e+06	3120200	0.755725	11	10	10	11.1	10	10	111.02	0	38.727	57235000	60	NaN	NaN	NaN	NaN
P04637	TP53	Cellular tumor antigen p53	5600100	5222900	4064500	6153800	7169800	6074900	10461000	8911500	9183100	6930300	7011800	6538500	13736000	13455000	13028000	7062200	8573500	6759800	6982400	9.23279e+06	0.756261	16	16	16	55.7	55.7	55.7	43.653	0	97.838	193830000	143	741	NaN	192	NaN
Q12841	FSTL1	Follistatin-related protein 1	1500300	1826600	1377000	2499200	2817600	2124900	1737400	1444500	1422700	2557900	2352800	2623600	3167100	3220400	2917900	1739500	1642300	1911100	1.86113e+06	2.45918e+06	0.756811	8	8	8	35.4	35.4	35.4	34.985	0	25.463	40367000	77	NaN	NaN	NaN	NaN
Q92878	RAD50	DNA repair protein RAD50	7264400	6700600	5466200	4081000	1257100	4399400	4944900	5134200	3043900	7018000	5309200	5328100	3283400	3931600	2617800	8431900	8830000	11101000	4.69908e+06	6.20567e+06	0.757224	44	44	44	35.3	35.3	35.3	153.89	0	114.09	139270000	225	NaN	NaN	NaN	NaN
P51610	HCFC1	Host cell factor 1	5044400	5082700	4758600	4866300	5422100	6543300	9665600	8687100	7992600	6343700	5972900	7500800	10000000	10354000	9345100	8227700	8177800	10737000	6.45141e+06	8.51767e+06	0.757415	17	17	17	12.9	12.9	12.9	208.73	0	26.418	152780000	132	NaN	NaN	NaN	NaN
Q9Y3D9	MRPS23	28S ribosomal protein S23, mitochondrial	0		0	0	0		1447900	1162400	1208200	777140	590590	708640	839590	849431	770880		666460	553740	545500	719559	0.758103	6	6	6	27.9	27.9	27.9	21.77	0	3.5626	14147000	43	NaN	NaN	NaN	NaN
Q6P2Q9	PRPF8	Pre-mRNA-processing-splicing factor 8	5103300	4849500	4593000		3177500	2549200	0	0	0	5983800	7690700	5883400	0	0	0	3568500	3804800	3139900	2.53406e+06	3.34123e+06	0.758421	29	29	29	14.9	14.9	14.9	273.6	0	58.858	61925000	146	NaN	NaN	NaN	NaN
O94776	MTA2	Metastasis-associated protein MTA2	506100	561460	857619	788720	732700		0	0	0	613320	749590	1224900	0		0		581650	806170	430825	567947	0.758565	7	7	6	13.9	13.9	12.4	75.022	0	7.9261	10680000	41	NaN	NaN	NaN	NaN
O75937	DNAJC8	DnaJ homolog subfamily C member 8	3182900	2177000		0	0	0	5936000	6139400	5066000	2464700	2239900		5436000	4975100	4355500	4599900	2989000	2569100	2.81266e+06	3703650	0.75943	9	9	9	41.9	41.9	41.9	29.841	0	24.185	56682000	57	NaN	NaN	NaN	NaN
Q00341	HDLBP	Vigilin	6582300	6643300	7330100	3935600	5296900	5442200	5617100	5329400	5377800	6784500	7162800	6931500	9024800	9304700	9327400	6700800	5982900	6624100	5728300	7.53817e+06	0.759906	20	20	20	26.4	26.4	26.4	141.45	0	47.17	130190000	251	NaN	NaN	NaN	NaN
Q15942	ZYX	Zyxin	2393700	2568500	2348100	0	0		1940400	2821600	3669700	1511800	1648600	1225400	3770300	3417700	3257300	2822200	2838700	2808600	1967750	2.58896e+06	0.760056	12	12	12	39	39	39	61.277	0	26.023	44807000	89	NaN	NaN	NaN	NaN
Q86VP6	CAND1	Cullin-associated NEDD8-dissociated protein 1	3165300	3105700	3466400	0	0	0	4962600	4465900	4661200	3038300	2783300	3032000	2896100	3171600	3175000	4709000	4090400	4431700	2.64746e+06	3.48082e+06	0.760583	22	22	22	23.5	23.5	23.5	136.37	0	32.999	70939000	138	589	NaN	61	NaN
Q6NZY4	ZCCHC8	Zinc finger CCHC domain-containing protein 8	4207100	3871300	3786900	3503400	5235300	4730800	7305000	6648800	7479100	5033800	4390400	4401200	9135300	10187000	8899300	6607600	5946500	6786700	5.19641e+06	6.82087e+06	0.76184	21	21	21	38.9	38.9	38.9	78.576	0	94.923	123470000	161	NaN	NaN	NaN	NaN
P12268	IMPDH2	Inosine-5-monophosphate dehydrogenase 2	1961100	2216500	1881000	0	0	0	2963900	2945800	3048000	1834300	1798200	1689500	1560800	2160300	2176700	2809400	2771800	2907600	1.66848e+06	2.18984e+06	0.761916	10	10	10	28.2	28.2	28.2	55.804	0	19.465	38988000	97	NaN	NaN	NaN	NaN
P04406	GAPDH	Glyceraldehyde-3-phosphate dehydrogenase	104790000	119060000	123840000	76513000	82821000	72280000	121040000	116490000	83498000	135500000	134690000	135920000	115570000	141020000	119140000	126270000	141460000	131600000	1.00037e+08	1.31241e+08	0.762237	25	25	25	71.6	71.6	71.6	36.053	0	323.31	2318800000	252	NaN	NaN	NaN	NaN
P00441	SOD1	Superoxide dismutase [Cu-Zn]	5334000	4528800	3317200	1799400		1680300	11622000	11631000	9280700	4177900	3941800	4033300	9599300	10278000	7934900	12414000	10909000	9303100	6149175	8065700	0.762386	8	8	8	86.4	86.4	86.4	15.936	0	62.152	143310000	85	76	NaN	27	NaN
Q8NC51	SERBP1	Plasminogen activator inhibitor 1 RNA-binding protein	1179800	2039900		0	0	0	1936200	2178300		0	0		3861600	4296700	2812600	0	0	0	1.04774e+06	1.37136e+06	0.764016	6	6	6	23.8	23.8	23.8	44.965	0	35.932	32715000	42	595	NaN	64	NaN
Q8IXM2	BAP18	Chromatin complexes subunit BAP18	1488700		1794200	0	0		4602100	4380600	3685400	1775500	1749800	1426800	4517000	4405700	3993700	3409200	3179400	2378500	2.27871e+06	2.98173e+06	0.764225	8	8	8	78.5	78.5	78.5	17.9	0	17.377	51843000	95	NaN	NaN	NaN	NaN
Q96JB5	CDK5RAP3	CDK5 regulatory subunit-associated protein 3	1563600	1618100		1587200		1297300	0	0	0	949930	1123900	1346300	800840	991229		1286900	1517700	1044800	866600	1.1327e+06	0.765075	7	7	7	16.8	16.8	16.8	56.92	0	7.3489	18556000	44	NaN	NaN	NaN	NaN
P15311	EZR	Ezrin	35263000	36293000	37752000	10350000	15168000	13981000	22517000	20634000	20716000	31012000	30053000	27825000	23685000	26717000	22190000	38131000	41354000	37011000	2.36304e+07	3.08864e+07	0.765075	21	21	16	37	37	28.3	69.412	0	227.18	564500000	193	NaN	NaN	NaN	NaN
O14737	PDCD5	Programmed cell death protein 5	1424300	1634600	1261700	0	0		1761100	1911000	1837500	791350	725110	781840	2151900	2414400	2238700	1924200	1573100	1849600	1228775	1.60558e+06	0.765316	5	5	5	37.6	37.6	37.6	14.285	0	27.549	25986000	72	NaN	NaN	NaN	NaN
O60763	USO1	General vesicular transport factor p115	9115600	9447500	8478600	7275500	6708400	6463300	7636200	7695100	8150200	9857710	9621500	9221300	10995000	11085000	9434390	11422000	9874810	11131000	7885600	1.02936e+07	0.766066	21	21	21	32.1	32.1	32.1	107.89	0	60.921	174850000	200	729	NaN	707	NaN
Q8WWM7	ATXN2L	Ataxin-2-like protein	2953700	2751600	2721600	3194000	1153000	2689900	4865100	4171400	2840300	2833000	2767900	2631900	6925200	6014200	5313100	2871300	3198300	3120200	3.03784e+06	3963900	0.766378	16	16	16	18.6	18.6	18.6	113.37	0	16.528	66894000	96	NaN	NaN	NaN	NaN
O15027	SEC16A	Protein transport protein Sec16A	2232800	2404300	2434500	3217100	4917900	4450100	1358500	1862800	1906200	1659000	2837200	1526000	4135500	3528400	7092900	4568800	3235200	3693600	2753800	3.58629e+06	0.767869	22	22	22	20.1	20.1	20.1	251.89	0	38.284	55856000	132	NaN	NaN	NaN	NaN
O14639	ABLIM1	Actin-binding LIM protein 1	0		0	1096400		935780	0	0	0	1128800	1063800	1208900	0	0	0	0	0	0	290311	377944	0.768133	7	7	7	13.8	13.8	13.8	87.687	0	7.8618	7960900	29	NaN	NaN	NaN	NaN
O75531	BANF1	Barrier-to-autointegration factor	0	0	0	0		0	2516600		2162400	0	0	0	1443100	1664100	1987700	1078400		785850	668429	869894	0.768403	5	5	5	51.7	51.7	51.7	10.058	0	15.397	15635000	29	NaN	38	NaN	15
Q53F19	C17orf85	Uncharacterized protein C17orf85	752860	813060			0	0	1723200	1593300	1656800	905509	883210		1440700	1735900	1471200	1044900	998040		934174	1.21135e+06	0.771184	6	6	6	10.8	10.8	10.8	70.592	0	7.0265	20795000	54	NaN	NaN	NaN	NaN
Q9NZ08	ERAP1	Endoplasmic reticulum aminopeptidase 1	16612000	18553000	17159000	25351000	28529000	29513000	9179300	9842900	6968700	27886000	26662000	32981000	9667400	9817210	4653400	31542000	32283000	34090000	1.79675e+07	23286890	0.771573	25	25	25	30	30	30	107.23	0	40.36	447460000	232	668	NaN	901	NaN
A0AV96	RBM47	RNA-binding protein 47	652200	718530		0	0	0	0	0	0	711840	838930		0	0	0	0		0	171341	221539	0.773415	4	4	4	9.6	9.6	9.6	64.098	0	5.6974	6651900	18	NaN	NaN	NaN	NaN
Q8TEM1	NUP210	Nuclear pore membrane glycoprotein 210	4984200	4682300	5058800	5731100	6572900	6373600	3208200	2739800	2974800	5118800	5378100	5178100	7065600	7411200	7250900	5829200	5650700	5805700	4.70286e+06	6.07648e+06	0.773944	18	18	18	14.4	14.4	14.4	205.11	0	38.789	97149000	156	NaN	NaN	NaN	NaN
Q7Z5K2	WAPAL	Wings apart-like protein homolog	864540		935740	892620		1002800	933900	1205000		960170		1039400	1301300	1621100	1421100	1346600	1358600	997430	972433	1.25571e+06	0.774408	11	11	11	16.1	16.1	16.1	132.94	0	12.249	20868000	66	NaN	NaN	NaN	NaN
Q9Y4K1	AIM1	Absent in melanoma 1 protein	0	0		0	0		938450	921970	1011900	815530	821470	809000	0	0		693410	454800	639310	410331	529190	0.775395	7	7	7	7.1	7.1	7.1	188.67	0	16.018	13922000	48	NaN	NaN	NaN	NaN
Q16762	TST	Thiosulfate sulfurtransferase		744520	875410	1087700	1493700	1107000	0	0	0	955400	949380	1122700		0	0	1313300	1258000	1246500	663541	855660	0.775473	4	4	4	14.8	14.8	14.8	33.429	0	7.0454	15558000	38	NaN	NaN	NaN	NaN
Q92973	TNPO1	Transportin-1	3673700	3650200	5089600	2105000	1516100	2585000	3017600		2809600	3801300	3951500	3272100	4296900	3860600	3553100	4717100	3890400	4106100	3055850	3.93879e+06	0.775835	10	10	10	16.6	16.6	16.6	102.35	0	24.104	67274000	109	NaN	NaN	NaN	NaN
O15031	PLXNB2	Plexin-B2	11442000	11046000	9719300	16560000	16348000	16200000	9479800	8439200	7198900	16285000	15266000	15088000	13452000	15878000	14151000	15488000	16855000	14553000	1.18259e+07	15224000	0.776794	34	34	34	27.7	27.7	27.7	205.12	0	160.14	270000000	351	NaN	NaN	NaN	NaN
Q9NZ45	CISD1	CDGSH iron-sulfur domain-containing protein 1	4104300	3791500	5520300	6546600	5016400	5367100	1160400	1097600	2246800	6146500	6437300	7920200	2152700	2332100	2301800	5756000	5532600	6254400	3.87233e+06	4.98151e+06	0.777341	5	5	5	54.6	54.6	54.6	12.199	0	31.048	80908000	70	NaN	NaN	NaN	NaN
Q14966	ZNF638	Zinc finger protein 638	848700		899400	0	0	0	1033800	898360	1300900		0	0	1163000	1194000		1042900	1054800	1144300	622645	799857	0.778445	8	8	8	7.2	7.2	7.2	220.62	0	16.54	16196000	46	NaN	NaN	NaN	NaN
P49419	ALDH7A1	Alpha-aminoadipic semialdehyde dehydrogenase	9143900	8578700	8929000	9626100	8303700	9476900	7578000	7394100	7879900	14096000	14504000	14367000	6689200	6949500	6512500	11670000	11386000	12558000	8.54559e+06	1.09702e+07	0.778979	24	24	24	51.8	51.8	51.8	58.486	0	76.785	221790000	268	NaN	NaN	NaN	NaN
Q9Y520	PRRC2C	Protein PRRC2C	2636700	1339500	1336400	3499400	2477200	2212400	2864000	4260100	3393900	2619800	2516700	2141900	5512100	4627600	4373800	2721600	3426100	2832800	2.66884e+06	3.41916e+06	0.780557	21	21	21	12.5	12.5	12.5	316.91	0	25.58	56897000	111	NaN	NaN	NaN	NaN
P13489	RNH1	Ribonuclease inhibitor	3519400	2696000	2443200		1326700	1327300	3101400	3482200	3483100	2381800	2273800	2384800	3291500	3422100	3046300	4879800	4624100	4505700	2.67241e+06	3.42332e+06	0.780649	12	12	12	37.1	37.1	37.1	49.973	0	30.347	60599000	124	NaN	NaN	NaN	NaN
P33121	ACSL1	Long-chain-fatty-acid--CoA ligase 1	2265600	1954800	1854000	2180500	2368600	1786400	0	0	0	2276500	2230100	1955800	977660	900050		1741100	1811500	2231600	1.37888e+06	1.76554e+06	0.780995	10	10	10	19.3	19.3	19.3	77.942	0	11.568	27487000	54	344	NaN	105	NaN
P28066	PSMA5	Proteasome subunit alpha type-5	12528000	13696000	13047000	8651100	9116500	8377300	15497000	15904000	13481000	11146000	12518000	10495000	22697000	21431000	17946000	15387000	15663000	13896000	1.22553e+07	1.56866e+07	0.781263	9	9	9	53.5	53.5	53.5	26.411	0	19.543	293260000	105	NaN	NaN	NaN	NaN
Q14574	DSC3	Desmocollin-3	1423300	1618700	1250000	1492400	1228600	1543600	1631100	1293000		1768600	1504000	1210800	2875700	2739900	2376400	1345300	1261900	1438500	1.43509e+06	1.83568e+06	0.781775	10	10	10	14.8	14.8	14.8	99.968	0	14.484	30232000	89	NaN	NaN	NaN	NaN
Q9Y2V7	COG6	Conserved oligomeric Golgi complex subunit 6		605480	471240	0	0	0	0	0	0	0	0		0	0	0		656510	546330	134590	171834	0.783255	6	6	6	10.5	10.5	10.5	73.278	0	3.6294	5134800	18	NaN	NaN	NaN	NaN
Q15417	CNN3	Calponin-3	1895600	2061600	2938500	0	0		4248600	4610300	3812100	1527900	2121500	2172100	4521600	4258800	5099900	2704300	3255000	2422900	2.44584e+06	3.12044e+06	0.783811	7	7	7	30.1	30.1	30.1	36.413	0	15.808	48178000	60	NaN	NaN	NaN	NaN
P28074	PSMB5	Proteasome subunit beta type-5	2021300	2062500	2092400	1128000	924020		1114900	1125600	1195700	1862100	2183000	2040100	1290200	1269300	1129600	2246100	2392100	2307600	1.45805e+06	1.85779e+06	0.784832	10	10	10	36.5	36.5	36.5	28.48	0	15.553	35748000	81	NaN	NaN	NaN	NaN
Q13438	OS9	Protein OS-9	0	0		1259300		1127700	0	0		994230		705020	0	0	0		908620	937100	397833	506424	0.785573	4	4	4	10.9	10.9	10.9	75.561	0	6.6724	13937000	30	NaN	NaN	NaN	NaN
Q05519	SRSF11	Serine/arginine-rich splicing factor 11		2317700	2727900	0	0		4836500	4680700	4529100	2727500		2668100	4036000	4434400		3811700	3034500	3589600	2.72741e+06	3.47169e+06	0.785617	5	5	5	17.6	17.6	17.6	53.542	0	10.435	58549000	48	NaN	NaN	NaN	NaN
P60903	S100A10	Protein S100-A10	4048800	4434900	4740000	2562100	3707900	2986200	5131300	5358100	5861700	6455200	5990500	6024900	5846900	6504500	7311000	3615400	3711400	3915300	4.31456e+06	5.48612e+06	0.786449	5	5	5	63.9	63.9	63.9	11.203	0	17.861	96246000	100	NaN	NaN	NaN	NaN
Q01650	SLC7A5	Large neutral amino acids transporter small subunit 1	10650000	11207000	13745000	17456000	11099000	11147000	4098600	6788300		18300000	16325000	18403000	7114000		9743800		21051000	4955900	1.07739e+07	1.3699e+07	0.786473	4	4	4	8.5	8.5	8.5	55.01	0	185.75	224030000	66	NaN	NaN	NaN	NaN
P26641	EEF1G	Elongation factor 1-gamma	22541000	23191000	25222000	9788000	10943000	10988000	8209200	7873900	8070700	18470000	18019000	20029000	18789000	17931000	18145000	15873000	16330000	17638000	1.40919e+07	1.79138e+07	0.78665	13	13	13	33.4	33.4	33.4	50.118	0	291.66	328430000	141	NaN	117	NaN	263
Q9BT78	COPS4	COP9 signalosome complex subunit 4	1595000	1781700	1451500	0	0		1986000	1325400	1120300	1398600	1189500	1322900	1332000		1478600	1634900	1801200	1585600	1.15749e+06	1.46791e+06	0.788526	13	13	13	46.6	46.6	46.6	46.268	0	14.97	27978000	71	NaN	NaN	NaN	NaN
P09012	SNRPA	U1 small nuclear ribonucleoprotein A	2222100	2224000	1597000		2536600	2032700	1973600	1969000	1995400	2308400	2991100	2599900	1924800	2916200	2191200	3215400	2946700	2517900	2068800	2.62351e+06	0.788562	6	6	6	30.5	30.5	30.5	31.279	0	41.139	48563000	96	NaN	NaN	NaN	NaN
O00462	MANBA	Beta-mannosidase	578200	658960	575090	1093800	867641	1245700	0	0	0	1010900	1065700	1099500		0	0	807620	831540	841510	557710	707096	0.788733	5	5	5	8.2	8.2	8.2	100.89	0	6.2558	10954000	35	NaN	NaN	NaN	NaN
Q8TAQ2	SMARCC2	SWI/SNF complex subunit SMARCC2	5856100	5686400	3228000	5338800	6677000	5586800	6271500	5504500	7852500	6602600	7021500	7037300	6240100	7489100	9267500	7768200	7043500	7371000	5.77796e+06	7.31564e+06	0.789808	19	19	15	22.6	22.6	18.9	132.88	0	135.98	138690000	135	NaN	NaN	NaN	NaN
Q7KZF4	SND1	Staphylococcal nuclease domain-containing protein 1	9998790	9493600	8387900	1755300	2611200	2999200	3754000	3430800	4085000	8481800	8575300	8887900	3873600	3619700	3237100	7293600	7504000	7413400	5.16842e+06	6.54293e+06	0.789924	23	23	23	32.7	32.7	32.7	102	0	46.957	122670000	205	NaN	NaN	NaN	NaN
Q8NHH9	ATL2	Atlastin-2	2567600	2402800	2128600		2215200	2116400	0	0		2691500	2948300	2494700		1135300	918020	2125900	2129200	2074600	1.63294e+06	2064690	0.79089	4	4	4	14.2	14.2	14.2	66.228	0	15.433	35180000	44	NaN	NaN	NaN	NaN
Q9NVA2	SEPT11	Septin-11	3142300	3037200	3621400	2284500	3308200	2555000	2720700	2823400	2439300	4246900	4072800	4409500	4619400	3469000	4225400	2443400	2721800	2565000	2.88133e+06	3.64147e+06	0.791256	10	9	8	25.2	20.7	20.7	49.398	0	59.276	62859000	89	NaN	NaN	NaN	NaN
Q06210	GFPT1	Glutamine--fructose-6-phosphate aminotransferase [isomerizing] 1	8640900	5863700	7697900	730590	1796500	1727700	696310		411850	5376200	4406200	3723300	1812200	2124400	783990	5201200	7034600	8729400	3.44568e+06	4354610	0.791272	13	13	12	27.9	27.9	25	78.806	0	56.078	72832000	119	NaN	NaN	NaN	NaN
P37108	SRP14	Signal recognition particle 14 kDa protein	6270400	6604000	7507200	6382400	7068600			0	0	6143300	6307300	5165300	6899100	7917300		5665500	4787500	5951500	4.83323e+06	6104600	0.791736	5	5	5	54.4	54.4	54.4	14.57	0	54.46	108900000	40	NaN	NaN	NaN	NaN
P52565	ARHGDIA	Rho GDP-dissociation inhibitor 1	5700500	6389300	4658100	3221400	4117400	3443800	7485600	5551100	6814100	3790200	4761500	3799100	6394700	7759500	6169700	9465100	8786200	8866500	5.26459e+06	6.64361e+06	0.792429	7	7	7	28.4	28.4	28.4	23.207	0	12.077	118250000	72	NaN	NaN	NaN	NaN
Q5M775	SPECC1	Cytospin-B		875330	688560	1218300		1037500	0	0	0	896340	1024200		1197200	1011700		0		0	545670	688240	0.792848	10	10	10	14.5	14.5	14.5	118.58	0	12.303	12325000	37	NaN	NaN	NaN	NaN
Q9UQE7	SMC3	Structural maintenance of chromosomes protein 3	5166200	4704600	5606900	4192600	3815500	4845400	3583000	3934400	3434300	5789800	6494300	6976500	4269300	4676000	4767600	5880400	5443000	5230900	4.36477e+06	5.50309e+06	0.793148	29	29	29	31.2	31.2	31.2	141.54	0	53.442	102240000	191	NaN	NaN	NaN	NaN
P08590	MYL3	Myosin light chain 3	0	0	0	0	0	0	7107400	7462400	7076300	0	0	0	9765000	7912700	9606300	0	0	0	2.40512e+06	3.03156e+06	0.793362	3	3	3	14.9	14.9	14.9	21.932	0	6.0138	83949000	27	NaN	NaN	NaN	NaN
Q9Y3F4	STRAP	Serine-threonine kinase receptor-associated protein	4916700	5071900	4755900	3046900	2771100	3387500	5864200	5441900	5598700	4170900	4340100	4395200	6529800	7052600	6353300	6333400	6010900	6183200	4.53942e+06	5.70771e+06	0.795314	10	10	10	45.7	45.7	45.7	38.438	0	35.226	101650000	127	NaN	NaN	NaN	NaN
Q8WVC0	LEO1	RNA polymerase-associated protein LEO1		0	0		1477000	1770000	2954900	2562000		1258800	1701200	1392300	2396900	2713700	2122000	1566900	1784400	1574700	1460650	1.83454e+06	0.796192	4	4	4	9	9	9	75.403	0	7.6503	33829000	49	NaN	NaN	NaN	NaN
O60841	EIF5B	Eukaryotic translation initiation factor 5B	1457600	2141500	1114900	0	0	0		0	0	1195700	851180	979881		0	0	1038000	1111900		589250	739523	0.796797	7	7	7	11.8	11.8	11.8	138.83	0	11.785	17650000	42	NaN	NaN	NaN	NaN
Q9NZL9	MAT2B	Methionine adenosyltransferase 2 subunit beta		1313900	1260300	0	0		1878700		1739100	868330	954420	942080		1595600	1338400	1498700	1589000	1570600	1032000	1.29464e+06	0.797132	5	5	5	20.1	20.1	20.1	37.551	0	10.017	24221000	52	NaN	NaN	NaN	NaN
Q92688	ANP32B	Acidic leucine-rich nuclear phosphoprotein 32 family member B	1410000	1694900		0	0	0	3194500	3429900		877691	1011300	942961	2284000	2550300		2002000	2143700	2112600	1389900	1740569	0.798532	7	6	6	25.9	25.9	25.9	28.787	0	9.8687	42369000	70	NaN	NaN	NaN	NaN
O43399	TPD52L2	Tumor protein D54	4267100	3709900	4363900	2853900	3962400	3030500	6954200	5449600	6087500	3869100	3278700	3275000	9020700	7765600	8555300	6155100	4830600	4191100	4.51989e+06	5.66013e+06	0.798548	10	10	10	58.7	58.7	58.7	22.237	0	22.546	112500000	76	NaN	NaN	NaN	NaN
P60174	TPI1	Triosephosphate isomerase	102660000	101950000	100110000	61388000	56261000	60665000	349830000	355330000	362640000	78326000	72722000	76211000	359260000	358860000	340800000	204160000	229480000	221390000	1.72315e+08	2.1569e+08	0.798901	24	24	24	88.8	88.8	88.8	26.669	0	323.31	3595800000	380	NaN	NaN	NaN	NaN
P49748	ACADVL	Very long-chain specific acyl-CoA dehydrogenase, mitochondrial	18421000	18096000	19123000	18095000	19583000	20462000	6038500	6633600	7006400	22912000	22439000	23503000	10187000	10603000	9393400	22428000	21094000	24330000	1.48287e+07	1.85433e+07	0.799682	24	24	24	44.7	44.7	44.7	70.389	0	108.77	343350000	283	NaN	NaN	NaN	NaN
O43837	IDH3B	Isocitrate dehydrogenase [NAD] subunit beta, mitochondrial	1105200	1246700	1566700	0		0		0	0	1382900	1370100		0	0	0		1007700	1137600	559800	699757	0.799992	7	7	7	27.8	27.8	27.8	42.183	0	7.1092	14673000	31	NaN	NaN	NaN	NaN
P60900	PSMA6	Proteasome subunit alpha type-6	10111000	10513000	10066000	5619700	5083700	6488600	5492500	4820600	5372100	9113310	9147700	10338000	6403600	6458900	6306000	10468000	10836000	10152000	7.06302e+06	8.80261e+06	0.802378	10	10	10	48	48	48	27.399	0	29.751	165430000	155	NaN	NaN	NaN	NaN
Q13409	DYNC1I2	Cytoplasmic dynein 1 intermediate chain 2	1838700	2481300	1796300	1729000	2159700		2193400	2142400	2115400	2592900	2734600	2108200		3144900	2712500	2442600	2682000	2076300	2057025	2561750	0.802976	8	8	8	15.5	15.5	15.5	71.456	0	22.49	44031000	62	NaN	NaN	NaN	NaN
Q13200	PSMD2	26S proteasome non-ATPase regulatory subunit 2	4515300	5851300	6497600	3511700	2829400	3371100	5454400	5042100	4655900	5806100	4282100	5089700	5216400	6480000	5629100	6524900	6412100	6483800	4.63653e+06	5.76936e+06	0.803648	25	25	25	38.2	38.2	38.2	100.2	0	49.846	116200000	174	NaN	NaN	NaN	NaN
Q9UHG3	PCYOX1	Prenylcysteine oxidase 1	3450500	3127100	3018000	4055700	3729700	3625000	1669100	2114400	1920900	4642600	4996900	4076500		2458800	1664100	3800000	4024900	3835800	2.96782e+06	3687450	0.804844	8	8	8	23.8	23.8	23.8	56.639	0	18.553	61998000	109	NaN	NaN	NaN	NaN
Q96J84	KIRREL	Kin of IRRE-like protein 1	555400		671300	905780	827080	871079	0	0	0	740810	755810	754850	0	0		799770	1033900	673170	478830	594789	0.805042	6	6	6	11.2	11.2	11.2	83.535	0	6.2945	11589000	38	NaN	NaN	NaN	NaN
Q86V48	LUZP1	Leucine zipper protein 1	1365200	1309000	1002400		880780	936340	1119000	1523900	1265200	740230	963360	1098400	2582500	2344000	2426000	857410	1106800	1006700	1.17523e+06	1.45838e+06	0.805846	15	15	15	19.1	19.1	19.1	120.27	0	15.961	23884000	79	NaN	NaN	NaN	NaN
Q96EY7	PTCD3	Pentatricopeptide repeat domain-containing protein 3, mitochondrial	1530600	1242200	1219000	1447400		1779500	0	0	0	2027900	1827600	1491800	0		0	1320900	1236300	1050000	902338	1.11931e+06	0.806153	9	9	9	22.1	22.1	22.1	78.549	0	10.995	23003000	51	NaN	NaN	NaN	NaN
O60885	BRD4	Bromodomain-containing protein 4		2482300	1425800		1705300	1304200	2514400	3294700	2664800	2384600	1935500	1682700	3788000	4376300	3362700	2786300	2279000	1917300	2.19879e+06	2723600	0.807309	13	13	11	13.1	13.1	11.5	152.22	0	16.619	48587000	90	NaN	NaN	NaN	NaN
P49959	MRE11A	Double-strand break repair protein MRE11A	1737800	1423700	2134600	0	0		1304000	1072300		1968600	1643800	2598100	0	0	0	2167100	1865000	1917800	1.09606e+06	1.35116e+06	0.8112	13	13	13	26	26	26	80.592	0	17.403	30970000	69	NaN	NaN	NaN	NaN
P49321	NASP	Nuclear autoantigenic sperm protein	16420000	15789000	16997000	9550000	12311000	12106000	47478000	48418000	46502000	15988000	15627000	15491000	47626000	48571000	45464000	29814000	32731000	26206000	2.50634e+07	3.08353e+07	0.812816	32	32	32	61.9	61.9	61.9	85.237	0	169.69	633260000	299	NaN	NaN	NaN	NaN
Q03135	CAV1	Caveolin-1	0		0	15051000	15395000	13584000	15446000	16476000	18602000	14919000	15824000	18315000	15025000	13835000	15812000	14055000	11255000	11731000	11819250	1.45301e+07	0.813431	8	8	8	56.2	56.2	56.2	20.471	0	26.047	276470000	43	NaN	NaN	NaN	NaN
Q10570	CPSF1	Cleavage and polyadenylation specificity factor subunit 1	2863700	2841100	2612500	1620300	1488900	1808200	0		0	2264000	2360000	2311000	1477600	1377300		2142100	2048500	2289000	1.65434e+06	2.03369e+06	0.813467	11	11	11	11.8	11.8	11.8	160.88	0	12.605	36675000	75	NaN	NaN	NaN	NaN
P15144	ANPEP	Aminopeptidase N	1518200	1370400	888089	3674900	3113500	3163700	2079900	2044300	1490500	3939900	3780900	5621600	0		0	2486000	2634300	2665400	2.14928e+06	2.64101e+06	0.813808	21	21	21	24.1	24.1	24.1	109.54	0	43.978	59095000	155	NaN	NaN	NaN	NaN
Q9H2P0	ADNP	Activity-dependent neuroprotector homeobox protein	1945000	1862100	1869900	1340300	1526000	1730100	0	0	0	1898100	1843300	1690800	0		0	2025400	2071700	1688600	1.14149e+06	1.40224e+06	0.814048	9	9	9	13.7	13.7	13.7	123.56	0	11.051	25356000	58	NaN	NaN	NaN	NaN
Q13011	ECH1	Delta(3,5)-Delta(2,4)-dienoyl-CoA isomerase, mitochondrial	21108000	19472000	18171000	21484000	22239000	20170000	10778000	12051000	10132000	23579000	23365000	21636000	19400000	21323000	17610000	21877000	21453000	20836000	1.72894e+07	21231000	0.814349	13	13	13	48.2	48.2	48.2	35.816	0	161.37	365590000	164	NaN	NaN	NaN	NaN
Q8IVF2	AHNAK2	Protein AHNAK2	3286800	4367900	3111200	3256900	3958200	3212200	4453500	2664800	3154900	4352800	3637800	3892600	5408000	5555700	4412800	3443100	4037200	3895100	3.49627e+06	4.29279e+06	0.814451	36	36	36	22.3	22.3	22.3	616.62	0	58.21	78552000	194	NaN	NaN	NaN	NaN
P68104	EEF1A1	Elongation factor 1-alpha 1	63986000	69437000	67723000	16318000	18385000	19238000	20000000	17955000	15491000	54077000	49497000	47781000	28308000	30773000	29929000	46909000	47199000	43817000	3.42814e+07	4.20322e+07	0.815599	16	16	8	56.1	56.1	32.7	50.14	0	98.565	764020000	162	457	NaN	101	NaN
O95302	FKBP9	Peptidyl-prolyl cis-trans isomerase FKBP9	3219800	3025400	3239900	4011500	4996900	5453400		0	0	4183200	4994700	4724600	2781700	2595400	2757900	3617400	3853100	3496500	2.99336e+06	3.66717e+06	0.81626	9	9	9	16.1	16.1	16.1	63.083	0	12.507	60967000	70	NaN	NaN	NaN	NaN
P34932	HSPA4	Heat shock 70 kDa protein 4	20644000	20506000	19274000	10463000	11325000	11623000	19504000	21775000	18746000	16921000	17281000	16111000	20113000	23351000	19041000	23916000	24910000	26777000	1.70956e+07	2.09357e+07	0.816576	36	36	34	54.5	54.5	51.8	94.33	0	213.78	454890000	339	350	NaN	583	NaN
Q99497	PARK7	Protein deglycase DJ-1	11062000	11454000	10926000	6492400	6837800	6738900	21104000	21321000	20398000	9548800	8842100	8779300	20120000	20755000	18999000	18689000	18111000	18574000	1.2926e+07	1.58242e+07	0.816849	11	11	11	56.1	56.1	56.1	19.891	0	180.62	277960000	121	627	221	144	17
Q6WKZ4	RAB11FIP1	Rab11 family-interacting protein 1	3380100	3315800	3238400	4306200	4229600	4906700	2389000	3020600	1083700	4379800	4486100	4656300	3511900	3943800	3339800	4096200	4202300	3926000	3318900	4.06024e+06	0.817414	23	23	23	28.8	28.8	28.8	137.17	0	49.914	74253000	159	NaN	NaN	NaN	NaN
Q7Z6Z7	HUWE1	E3 ubiquitin-protein ligase HUWE1	5176500	5361900	4771100	1134400	740800	1360000	2282100	1522800	2397800	2604300	2658700	3253700	1845200	1344600	2440300	4475500	5080000	6559200	2.74971e+06	3.36239e+06	0.817785	23	23	23	8.2	8.2	8.2	481.89	0	80.619	67030000	144	NaN	NaN	NaN	NaN
Q14566	MCM6	DNA replication licensing factor MCM6	14618000	12554000	10978000	9386000	6906300	8322900	13109000	13397000	13416000	11952000	11932000	11229000	15458000	14436000	14650000	16074000	15473000	14296000	1.14097e+07	1.39444e+07	0.818225	26	26	26	36.2	36.2	36.2	92.888	0	50.694	283440000	310	NaN	NaN	NaN	NaN
P24928	POLR2A	DNA-directed RNA polymerase II subunit RPB1	1507300	957750		933090		1031400	0	0	0	1151700	1543000	1253800	0	0	0	1034000	1204300		632791	773350	0.818247	13	13	13	10.9	10.9	10.9	217.17	0	17.525	15669000	48	NaN	NaN	NaN	NaN
Q5T1M5	FKBP15	FK506-binding protein 15	840069	1053400		1184900	1013600	1202800	1269600	1338300	1207600	1321300	1199900	979809	2023300	1419800	2254900	1003900	1191500	1124800	1.13878e+06	1.39102e+06	0.818666	10	10	10	14.4	14.4	14.4	133.63	0	18.424	25459000	66	NaN	NaN	NaN	NaN
O00273	DFFA	DNA fragmentation factor subunit alpha	853050	858379	868000	0	0	0	2653700	3295400	2788600	720720	784470	622260	1667900	1740200	2156100	2113400	1906100	2110000	1.25746e+06	1.53568e+06	0.818827	4	4	4	19	19	19	36.521	0	21.046	28892000	65	NaN	NaN	NaN	NaN
P63241	EIF5A	Eukaryotic translation initiation factor 5A-1	5465300	4843700	5147600	2562900	2634600	2205700	10237000	10075000	9622100	3594600	4072000	3498000	8199500	10174000	8951400	8903400	7933900	9109010	5.86599e+06	7.15953e+06	0.819325	7	7	7	50.6	50.6	50.6	16.832	0	34.357	132680000	104	NaN	NaN	NaN	NaN
P60842	EIF4A1	Eukaryotic initiation factor 4A-I	12062000	12005000	12954000	4483200	5302600	4846700	6266000	7145600	7228400	8593900	7619400	8246400	8668000	8617500	8608200	12814000	12763000	12211000	8.03261e+06	9.79349e+06	0.820199	17	17	11	55.2	55.2	36	46.153	0	306.56	180080000	145	NaN	NaN	NaN	NaN
Q9NZT2	OGFR	Opioid growth factor receptor		977310	818820	0	0	0	1650900	1700600	1364000	0		0	1360800	1811600	986460	1139900	1466900	1169700	813954	991920	0.820584	8	8	8	19.8	19.8	19.8	73.324	0	29.457	22687000	56	NaN	NaN	NaN	NaN
P62888	RPL30	60S ribosomal protein L30	6524400	6141700	5909800	0	0	0	0	0	0	5246600	4031900	3862800	0	0			1893600	2561800	2.06399e+06	2.51381e+06	0.821059	5	5	5	51.3	51.3	51.3	12.784	0	20.132	53877000	38	NaN	NaN	NaN	NaN
P62333	PSMC6	26S protease regulatory subunit 10B	11509000	10748000	12020000	7866100	7587400	8225600	6739700	6827900	9004600	9438300	9748210	10558000	9997300	10694000	11077000	11086000	11158000	14204000	8.94759e+06	1.08845e+07	0.822046	17	17	17	55.3	55.3	55.3	44.172	0	46.709	207110000	197	446	NaN	339	NaN
Q9P0V9	SEPT10	Septin-10	1842800	1564700	1947100	1126600	935711	1243100	859600	857750	1157300	1697100	1508000	1934300	1375800	1559400	1428900	1430000	1349600	1735700	1281629	1.55764e+06	0.822799	11	11	10	30.8	30.8	26.7	52.592	0	11.917	27585000	87	NaN	NaN	NaN	NaN
P41250	GARS	Glycine--tRNA ligase	2622400	2470500	1613000	1867900	1846300	1692100	961320	995820	878470	2061500	1961300	1893300	1564300	1717100	1726800	2732600	2668600	1839800	1.66087e+06	2.01837e+06	0.822877	10	10	10	19.2	19.2	19.2	83.165	0	20.065	37627000	78	NaN	NaN	NaN	NaN
Q9BUF5	TUBB6	Tubulin beta-6 chain	2987600	2888000	2627300	1746200		1643300	1472600	1568400	1773300	1795800	1757200	2389400	3095000	3932900	2263300	2238100	3135600	2217600	2.08834e+06	2536100	0.823444	17	8	6	55.2	29.1	27.1	49.857	0	71.508	42750000	61	NaN	NaN	NaN	NaN
O00425	IGF2BP3	Insulin-like growth factor 2 mRNA-binding protein 3	3231700		3901500	2584800	3236900	3247500	0	0		2903700	3446500	2519200	2921300	3040100		2372100	2352500	2910100	2.31463e+06	2.80819e+06	0.824243	12	12	10	31.8	31.8	27.8	63.704	0	17.999	46903000	73	NaN	NaN	NaN	NaN
O00193	SMAP	Small acidic protein	0	0	0	0	0	0	3902300	3812900		0	0			0	0	2677000	2862400	2639000	964400	1.16834e+06	0.825443	4	4	4	25.7	25.7	25.7	20.332	0	12.114	29158000	28	NaN	NaN	NaN	NaN
Q8N3R9	MPP5	MAGUK p55 subfamily member 5	0	0	0	1117600	1254900	1044300	1078800	863509		1354900	1214400	1740500	0	0	0		996990	1182600	669889	811174	0.825826	7	7	7	19.3	19.3	19.3	77.293	0	15.877	17665000	48	NaN	NaN	NaN	NaN
P40222	TXLNA	Alpha-taxilin	2496800	2723300	2487700	1675400		1769800	2686400	2843400	2458100	2336800	1633600	1811900	3672900	4318400	3658600	2918900	3008700	2659300	2.39261e+06	2.89101e+06	0.827604	12	12	12	37.5	37.5	37.5	61.89	0	28.4	49219000	87	NaN	NaN	NaN	NaN
P26196	DDX6	Probable ATP-dependent RNA helicase DDX6	2095400	2086500	1916300	1058900		1514200	1300100	1499200		2252100	1866300	2198300	1421000	2099500	1678000	2213800	2008000	2069000	1.63866e+06	1.97844e+06	0.828255	8	8	8	29.4	29.4	29.4	54.416	0	28.804	33727000	55	NaN	NaN	NaN	NaN
P33240	CSTF2	Cleavage stimulation factor subunit 2	4241900	4306000	4680900	4945100	4804800	5094300	7315000	7213200	7124900	4765700	5095700	4680400	8101000	7833700	8041500	7982400	7417700	6104000	5.52512e+06	6.66912e+06	0.828463	9	9	9	25.3	25.3	25.3	60.959	0	40.062	126460000	94	NaN	NaN	NaN	NaN
P07900	HSP90AA1	Heat shock protein HSP 90-alpha	118680000	121160000	114960000	52859000	57010000	53419000	127600000	126700000	119550000	101450000	100350000	92286000	122540000	124440000	115520000	138110000	148970000	132930000	9.91042e+07	1.19622e+08	0.82848	45	45	31	57.8	57.8	41.4	84.659	0	323.31	2402700000	541	NaN	68	NaN	474
Q9NQG5	RPRD1B	Regulation of nuclear pre-mRNA domain-containing protein 1B	2835000	2910700	2440600	0	0	0	11921000	11047000	12313000	3373500	2387800	3437000	7760500	9370900	7107600	6678700	5546400	6800400	4829700	5829200	0.828536	13	13	13	56.7	56.7	56.7	36.899	0	85.154	119270000	95	663	NaN	241	NaN
O00217	NDUFS8	NADH dehydrogenase [ubiquinone] iron-sulfur protein 8, mitochondrial	1791900	1880400			1848200	2015500	0		0	2144200	1814000	2001300	1992000	2317000	1853500	0		0	1256000	1515250	0.828906	3	3	3	19.5	19.5	19.5	23.705	0	10.567	30203000	39	NaN	NaN	NaN	NaN
P09429	HMGB1	High mobility group protein B1	32995000	31967000	30388000	11444000	9223900	13001000	88519000	96962000	82574000	27152000	24004000	24410000	91390000	81608000	80616000	48114000	56033000	45553000	4.41193e+07	5.32089e+07	0.829172	18	18	13	60.5	60.5	42.8	24.893	0	149.1	914360000	200	NaN	73	NaN	13
Q04637	EIF4G1	Eukaryotic translation initiation factor 4 gamma 1	7046100	7651900	8246800	2621800	3202100	3603100	3860500	4060200	4438900	5812100	5838900	6103300	4345600	5709600	6044500	7084100	5733500	7270500	4.97016e+06	5.99357e+06	0.829248	20	20	20	18	18	18	175.49	0	36.566	110790000	169	NaN	NaN	NaN	NaN
P13693	TPT1	Translationally-controlled tumor protein	3934400	3780500	3940900	1430700		1707300	5488300	4942200	4668500	2603400	2108000	2263100	6256200	6521200	5719500	5243800	4972700	4855200	3736600	4.50479e+06	0.829473	4	4	4	24.4	24.4	24.4	19.595	0	16.514	75233000	65	NaN	NaN	NaN	NaN
P08758	ANXA5	Annexin A5	27679000	26122000	20237000	14410000	16434000	17399000	25396000	24008000	29044000	21615000	21506000	20897000	17637000	17127000	17841000	41432000	38169000	45298000	2.23032e+07	2.68358e+07	0.8311	16	16	16	59.1	59.1	59.1	35.936	0	109.41	506020000	185	NaN	NaN	NaN	NaN
Q7Z7H5	TMED4	Transmembrane emp24 domain-containing protein 4	4158800	4293600	4095700	6656400	7497500	7519800	5410300	5176500	5114000	6171100	5954700	6363300	6810300	7539700		7441500	6809500	6261000	5.54696e+06	6.66889e+06	0.831766	6	5	5	34.4	26.9	26.9	25.943	0	22.692	116150000	66	NaN	NaN	NaN	NaN
Q14444	CAPRIN1	Caprin-1	4189800	4045300	5066100	2857500	3062100	3551000	4979300	5005100	5758700	3642200	4634000	5319600	7092000	7087600	7234900	3175100	3874600	4218600	4.27943e+06	5.14207e+06	0.83224	7	7	7	14.5	14.5	14.5	78.365	0	47.601	101060000	94	NaN	NaN	NaN	NaN
P37802	TAGLN2	Transgelin-2	15774000	15819000	18707000	5857400	5496400	6084100	38497000	38156000	42800000	13609000	15240000	15482000	29885000	30266000	32511000	26374000	29064000	32101000	2.0799e+07	24948000	0.833694	13	13	13	72.9	72.9	72.9	22.391	0	148.78	409440000	132	787	NaN	95	NaN
P61160	ACTR2	Actin-related protein 2	6385100	6114800	6900000	4167500	5180500	4477500	3422000	3676800	4437100	5350600	6381200	6082300	4647200	4603400		6532500	5983200	8119500	4.97348e+06	5.96249e+06	0.834128	10	10	10	30.7	30.7	30.7	44.76	0	36.843	106050000	84	NaN	NaN	NaN	NaN
Q16531	DDB1	DNA damage-binding protein 1	24206000	24002000	23846000	15300000	14921000	15284000	28850000	24540000	25234000	23708000	22724000	25170000	28121000	31097000	27687000	26089000	24842000	25378000	2.17981e+07	2.60907e+07	0.835475	38	38	38	41.1	41.1	41.1	126.97	0	142.84	518400000	397	557	NaN	392	NaN
Q8TBX8	PIP4K2C	Phosphatidylinositol 5-phosphate 4-kinase type-2 gamma	711900	583350	524290	0	0	0	0	0	0	0		0	0	0	0	544860	611690	778170	202171	241840	0.835971	4	4	4	11.2	11.2	11.2	47.299	0	4.7563	5490200	16	NaN	NaN	NaN	NaN
Q9NYK5	MRPL39	39S ribosomal protein L39, mitochondrial	1150000	1293000	1542600		1207200	1348900	0	0	0	1597800	1055600	1479900	0		0	1241900	1181200	1257300	817712	976712	0.837209	7	7	7	25.4	25.4	25.4	38.711	0	8.2462	19585000	51	NaN	NaN	NaN	NaN
Q13247	SRSF6	Serine/arginine-rich splicing factor 6	2663000	3153000	3379900	2751700		2831200	3814400	4657100	5173300	2794900	2989400	3224600	4969100	4677200	5070300	4130800	5271500	5045800	3552950	4.24151e+06	0.837661	8	6	6	23.3	20.6	20.6	39.586	0	43.132	74113000	52	NaN	NaN	NaN	NaN
P11216	PYGB	Glycogen phosphorylase, brain form	2083900	1916600	1696800	0	0	0	0	0	0	1047800		1121400		0	0	990131	968110	1157700	633033	755020	0.838432	10	8	8	14.6	12.8	12.8	96.695	0	9.2837	14547000	35	NaN	NaN	NaN	NaN
Q13423	NNT	NAD(P) transhydrogenase, mitochondrial	3310200	3906400	3463800	5248700	4617900	4434300	1220100	1728700	1566000	5280200	5769700	5353000	2393500	2226000	2678700	3950300	3728700	3771600	3.27734e+06	3.90574e+06	0.839109	14	14	14	18.8	18.8	18.8	113.89	0	44.135	69436000	120	NaN	NaN	NaN	NaN
O43707	ACTN4	Alpha-actinin-4	52798000	51190000	49603000	33602000	31987000	31613000	41045000	39840000	41381000	42386000	41889000	40106000	54508000	60107000	54450000	50299000	47888000	52934000	41451000	4.93963e+07	0.839151	51	51	38	57.8	57.8	43.2	104.85	0	323.31	870950000	530	NaN	25	NaN	883
P67775	PPP2CA	Serine/threonine-protein phosphatase 2A catalytic subunit alpha isoform	3294000	3827100	4380700	2874200	1765900	2572700	3062200	2397700	3171900	4114800	3556800	3686700	2768100	3091900	2281300	4151500	4114100	4816400	3.03849e+06	3.62018e+06	0.83932	9	9	1	39.5	39.5	4.2	35.594	0	89.628	72805000	104	NaN	NaN	NaN	NaN
P30048	PRDX3	Thioredoxin-dependent peroxide reductase, mitochondrial	23398000	23194000	28289000	44667000	41822000	43587000	39774000	37825000	35088000	46236000	44039000	44050000	36027000	40568000	35783000	43761000	43834000	43907000	3.52938e+07	4.20228e+07	0.839873	11	11	11	54.7	54.7	54.7	27.692	0	323.31	803890000	156	NaN	NaN	NaN	NaN
P21281	ATP6V1B2	V-type proton ATPase subunit B, brain isoform	2088700	1796100		1830900	1525100	1621400	0	0		2183500	1378700	2172000		0	0	2241600	1985900	2091200	1.26603e+06	1.50661e+06	0.840315	7	7	7	17.4	17.4	17.4	56.5	0	7.366	32484000	43	260	NaN	11	NaN
Q14247	CTTN	Src substrate cortactin	29750000	29679000	29817000	25361000	28986000	27364000	37535000	37645000	36762000	28413000	28185000	28786000	47223000	56550000	48364000	34506000	32649000	31516000	3.14332e+07	3.73547e+07	0.84148	33	33	33	49.8	49.8	49.8	61.585	0	198.59	701450000	328	NaN	NaN	NaN	NaN
Q9NR45	NANS	Sialic acid synthase	0	0	0	0	0	0	682030	743960	684760	556440	655600	738880	0	0		0	0		234528	278703	0.841498	6	6	6	24.8	24.8	24.8	40.307	0	5.6764	10449000	37	NaN	NaN	NaN	NaN
Q02818	NUCB1	Nucleobindin-1	16381000	17400000	17806000	19882000	19252000	19971000	22444000	21471000	22530000	21419000	22267000	22533000	24219000	20861000	26880000	24452000	22690000	25137000	1.96819e+07	2.33842e+07	0.841674	31	31	31	59.4	59.4	59.4	53.879	0	69.105	446890000	316	NaN	NaN	NaN	NaN
P38606	ATP6V1A	V-type proton ATPase catalytic subunit A	2477500	2631500		2275000	2478300	2733100	1835500	1837400	2347800	2952500	2495300	3221700	2180000	2241800		2756500	3035100	3230400	2.32701e+06	2.76416e+06	0.841851	7	7	7	17	17	17	68.303	0	19.476	47049000	77	NaN	NaN	NaN	NaN
Q9H0D6	XRN2	5-3 exoribonuclease 2	2650300	4101200	2889900		1289900	1448400		0	0	3732000	3666000	2990500	0		0	2295400	2180700	1931900	1.76853e+06	2.09956e+06	0.842332	12	12	12	18.8	18.8	18.8	108.58	0	28.957	37539000	62	NaN	NaN	NaN	NaN
P18621	RPL17	60S ribosomal protein L17	1400500	1467600			0	0	2229300	2583400		1102900		1467200		2907500	2018400		759730	859740	1.28013e+06	1519245	0.842612	9	9	9	45.1	45.1	45.1	21.397	0	8.4436	30072000	49	NaN	NaN	NaN	NaN
Q9BUL8	PDCD10	Programmed cell death protein 10		1007500	880710	0	0	0	0	0		0	0		0	0	0	1208200		1027100	269744	319329	0.844723	3	3	3	24.1	24.1	24.1	24.701	0	3.8213	10422000	18	NaN	NaN	NaN	NaN
Q12888	TP53BP1	Tumor suppressor p53-binding protein 1	18621000	17443000	17691000	22500000	24353000	22713000	17285000	15696000	14923000	21386000	22397000	21832000	19999000	20108000	18753000	27003000	24696000	26517000	19025000	2.25212e+07	0.844759	54	54	54	47.2	47.2	47.2	213.57	0	128.77	412480000	447	NaN	NaN	NaN	NaN
P51858	HDGF	Hepatoma-derived growth factor	9636300	9699600	9287200	4551400	5686900	5373100	32255000	32112000	32549000	8715800	9261200	8923200	29152000	29715000	28018000	16782000	17412000	18880000	1.56834e+07	1.85399e+07	0.845926	13	13	13	60	60	60	26.788	0	47.981	359900000	113	NaN	NaN	NaN	NaN
Q9UBE0	SAE1	SUMO-activating enzyme subunit 1	2816800	2664500	3111400	1131500		1365300	4441800	5254100	5201000	2662700	2588300	2419900	4453500	4721400	4188100	4397900	4890300	4223900	3248300	3.83844e+06	0.846254	12	12	12	45.1	45.1	45.1	38.449	0	33.705	73057000	115	NaN	NaN	NaN	NaN
Q9GZT3	SLIRP	SRA stem-loop-interacting RNA-binding protein, mitochondrial	0	0		0	0		1569900	1536900		871820	782530	864040	0		0	795890	781230	797830	517800	611668	0.846538	4	4	4	46.8	46.8	46.8	12.349	0	5.3313	17016000	41	NaN	NaN	NaN	NaN
Q9NX02	NLRP2	NACHT, LRR and PYD domains-containing protein 2	1070900		754560	0	0	0	0	0	0	0	0	0	0	0	0	923640	822490	679500	228182	269514	0.846643	4	4	4	6.1	6.1	6.1	120.51	0	5.8511	5248900	14	NaN	NaN	NaN	NaN
P10586	PTPRF	Receptor-type tyrosine-protein phosphatase F	1517300	2080200	1931400	0	0		2401200	2347100	2457000	2403800	2528100	2312600	0	0	0	3741900	2833000	3094800	1591775	1.87936e+06	0.846979	17	17	15	14.7	14.7	13.5	212.88	0	38.97	39423000	86	NaN	NaN	NaN	NaN
P45954	ACADSB	Short/branched chain specific acyl-CoA dehydrogenase, mitochondrial	1071900	967651	1076300	0		0	754000	856450		1178000	921570	1389400	0	0	0	1066000	1220000	1398500	675186	797052	0.847104	5	5	5	18.3	18.3	18.3	47.485	0	7.2441	16572000	46	NaN	NaN	NaN	NaN
O94992	HEXIM1	Protein HEXIM1	2904100	2670600	2789800	0	0		5028100	5462700	4228000	2408100	1822600	2138700	5059100	4637700	5224800	3151800	3315000	2889100	2.88541e+06	3.40521e+06	0.847352	10	10	10	40.4	40.4	40.4	40.623	0	32.284	72379000	79	NaN	NaN	NaN	NaN
P09486	SPARC	SPARC	6582200	6081400	5500100	6209000	5825800	6123700	11580000	11885000	10556000	8511400	8775100	8968600	10267000	13276000	8717400	7943400	8249900	8290800	7.81591e+06	9.22218e+06	0.847513	8	8	8	37	37	37	34.632	0	15.705	217290000	90	NaN	NaN	NaN	NaN
P43490	NAMPT	Nicotinamide phosphoribosyltransferase	3082300	3197900	2665700	0		0	1974500	2149300	2148200	2152300	2418100	2471300	0		0	4370900	3926700	2612500	1.90224e+06	2243975	0.847709	9	9	9	27.3	27.3	27.3	55.52	0	37.814	43944000	66	NaN	NaN	NaN	NaN
Q9Y282	ERGIC3	Endoplasmic reticulum-Golgi intermediate compartment protein 3	988340		1011900	1486600	1684000	1576100		0	0		1287400	1208400	1239100	1293200	869830	1221600	944450	1023400	963849	1.13592e+06	0.848516	2	2	2	5	5	5	43.222	0	5.6324	18680000	34	NaN	NaN	NaN	NaN
P35580	MYH10	Myosin-10	4300700	3776700	3046100	3910900	3580700	3163900	5376800	5934700	4973700	4053700	3692100	4145500	5148200	5838300	5495300	5587000	5697200	5176400	4.22936e+06	4.98152e+06	0.849009	55	37	36	32.3	24.5	24	229	0	68.329	86149000	181	NaN	NaN	NaN	NaN
Q9UNL2	SSR3	Translocon-associated protein subunit gamma	4540300	4816700	4753500	3288700	3917300	3584900	0	0		3654200	4181900	4116600	2555600	3027700	2961900	3803600	4057300	4627000	3112675	3.66509e+06	0.849277	2	2	2	9.7	9.7	9.7	21.08	0	7.5352	71013000	41	NaN	NaN	NaN	NaN
P62826	RAN	GTP-binding nuclear protein Ran	12905000	12611000	13662000	6187300	7013600	6831500	6578200	7674600	7563700	10955000	11683000	11913000	6736400	6607600	7239900	13276000	14460000	12523000	9.00299e+06	1.05993e+07	0.849393	7	7	7	25.5	25.5	25.5	24.423	0	13.261	197660000	108	NaN	NaN	NaN	NaN
Q7Z2K6	ERMP1	Endoplasmic reticulum metallopeptidase 1	879970	907360		711510		962380	0	0	0	941860	974180	968080	0	0	0	683790	887290	775820	494460	581224	0.850721	4	4	4	8.1	8.1	8.1	100.23	0	6.2444	10458000	27	NaN	NaN	NaN	NaN
Q9NUJ1	ABHD10	Mycophenolic acid acyl-glucuronide esterase, mitochondrial	2096300	2390300	2999300	2092200	1179900	1561900	0		0	2454000	2996900	2781600	0		0	1890900	1951500	2404800	1.53999e+06	1.80996e+06	0.850839	8	8	8	33.3	33.3	33.3	33.932	0	11.819	32664000	53	NaN	NaN	NaN	NaN
Q8IUD2	ERC1	ELKS/Rab6-interacting/CAST family member 1	2317700	2480400	2144600	3162800	2880400	3212400	2109500	2446800	2099500	2331300	2120100	2277900	4415300	4207300	3673700	2840600	2357600	2633300	2.53934e+06	2.98412e+06	0.850952	15	15	15	18.2	18.2	18.2	128.08	0	30.449	54510000	101	NaN	NaN	NaN	NaN
Q9P2I0	CPSF2	Cleavage and polyadenylation specificity factor subunit 2	2028300	2343900		1645300	1653400	1393200	1615400		902230	1808900	1852300		1457800	1328800		2789500	2424800	1945700	1.65453e+06	1.94397e+06	0.85111	11	11	11	21.1	21.1	21.1	88.486	0	16.434	34091000	67	NaN	NaN	NaN	NaN
O15533	TAPBP	Tapasin	4105600	4239200	3396000	2983000	5328700	4939800		0	0	4442200	2968700	4261800	2658100		2262300	4946100	4508700	3285000	3.12404e+06	3.66661e+06	0.852023	5	5	5	20.5	20.5	20.5	47.625	0	9.1736	65373000	45	NaN	NaN	NaN	NaN
Q9BQ69	MACROD1	O-acetyl-ADP-ribose deacetylase MACROD1	2723400	2784400	3169600	2588600	2810800	2809600	0	0	0	3631200	3494200	3573000	941600	935720	1064700	2028000	2003900	2139200	1.87627e+06	2201280	0.852353	4	4	4	18.8	18.8	18.8	35.505	0	35.824	40824000	65	NaN	NaN	NaN	NaN
P06748	NPM1	Nucleophosmin	219150000	220690000	317070000	173650000	210400000	114740000	333520000	474460000	427750000	416340000	338370000	290810000	210050000	288530000	263290000	348470000	456690000	308650000	2.76826e+08	3.24578e+08	0.852879	23	23	23	68.4	68.4	68.4	32.575	0	323.31	6881500000	187	NaN	NaN	NaN	NaN
Q9P2N5	RBM27	RNA-binding protein 27	1529300	1498400	1436000	0	0		2459500	2253000	2439800	1370700	1616200	1955400	1901700	1524100	1807700	1471100	1812600	1842600	1452000	1.70023e+06	0.854	10	10	8	13	13	11.8	118.72	0	21.198	38786000	75	NaN	NaN	NaN	NaN
P06733	ENO1	Alpha-enolase	205770000	181440000	171780000	104510000	101250000	90314000	334920000	343360000	281760000	150380000	137760000	133640000	314350000	304840000	268550000	276490000	283310000	251730000	2.01678e+08	2.35672e+08	0.855757	37	37	34	80.4	80.4	71.9	47.168	0	323.31	4464100000	499	NaN	57	NaN	94
Q15185	PTGES3	Prostaglandin E synthase 3	2029800	1978900	2081800	0	0		5499500	5189500	3870800	1579500		1484800	3917200	4452200	4116600		2934500	2626900	2.58129e+06	3.01596e+06	0.855877	3	3	3	20	20	20	18.697	0	7.1022	50629000	42	NaN	NaN	NaN	NaN
P42771	CDKN2A	Cyclin-dependent kinase inhibitor 2A	753260		827320	0	0	0	1758100	1722700	1533500	0	0			1708100	1571100	1158200	1072400	1226600	824360	962343	0.856618	5	5	5	52.6	52.6	52.6	16.532	0	8.1762	16394000	34	NaN	NaN	NaN	NaN
Q13595	TRA2A	Transformer-2 protein homolog alpha	2201400	2029000	2212200	0		0	3758900	4494800	3159800	2493000	2105100	2123500	2528700	3398100	2972700	3233800	2192600	2394800	2.23201e+06	2604700	0.856917	4	4	4	19.5	19.5	19.5	32.688	0	8.0384	52547000	42	NaN	NaN	NaN	NaN
P35579	MYH9	Myosin-9	249020000	250260000	244670000	186430000	196150000	200850000	269670000	272900000	269980000	240100000	245670000	250430000	294250000	314500000	303930000	284190000	275970000	281860000	237770000	2.76767e+08	0.859099	156	156	135	61.6	61.6	55.8	226.53	0	323.31	4940400000	1747	NaN	NaN	NaN	NaN
Q5JTV8	TOR1AIP1	Torsin-1A-interacting protein 1	12712000	12372000	12871000	18161000	18025000	18764000	11941000	12196000	11056000	15430000	16054000	15650000	15576000	15773000	14111000	19024000	17154000	20286000	1.42331e+07	16562000	0.859384	20	20	20	43.4	43.4	43.4	66.248	0	116.41	305550000	244	566	NaN	467	NaN
O43169	CYB5B	Cytochrome b5 type B		0	0	21223000	23260000		30437000	26283000	26015000	14552000	16848000	24811000	19905000	17880000	48619000	14395000	12663000	20277000	18174000	2.11056e+07	0.8611	5	5	5	54.7	54.7	54.7	16.694	0	26.469	418030000	56	NaN	NaN	NaN	NaN
Q9UBI6	GNG12	Guanine nucleotide-binding protein G(I)/G(S)/G(O) subunit gamma-12	1021500	856750		0	0		1876400	1385000		0	0		1482700		1424500	1247200		1809100	856608	993917	0.861851	4	4	4	61.1	61.1	61.1	8.0061	0	10.215	20688000	31	NaN	NaN	NaN	NaN
P31689	DNAJA1	DnaJ homolog subfamily A member 1	3944200	4511000	3441400	1220800		1314100	1531500	1666700	2266400	3027900	2785500	2398900	2428100	2688800	2148200	3749000	3460200	3235200	2.48701e+06	2880200	0.863486	9	9	9	33.8	33.8	33.8	44.868	0	26.556	51177000	84	332	NaN	331	NaN
P62834	RAP1A	Ras-related protein Rap-1A	0		0	1365700		1296600		0	0	2219600		1377400	0	0	0	0		0	443717	513857	0.863502	11	3	3	53.3	19	19	20.987	0	4.655	20185000	29	NaN	NaN	NaN	NaN
Q01085	TIAL1	Nucleolysin TIAR	1637100	1398300	1840200	1037100	1797900	1784800	1812400	1627500	1981300	1988600	2174000	2141800	1536100	1539200	1340400	1773200	1854900	2902300	1657400	1.91672e+06	0.864705	9	9	7	34.7	34.7	28.3	41.59	0	15.125	37665000	89	NaN	NaN	NaN	NaN
P39019	RPS19	40S ribosomal protein S19	2456000		2625000	2129500	2176500	2378800	3466600	3535700	4035700	2814700	2785100	3019700	4505200	4499800	4004300	2741400	2689500	2573800	2850475	3.29261e+06	0.865719	9	9	9	51.7	51.7	51.7	16.06	0	14.93	58999000	92	NaN	NaN	NaN	NaN
P25398	RPS12	40S ribosomal protein S12	14256000	14967000	18434000	3942800	3988900	4224400	19134000	17988000	16388000	9696000	8500800	9191100	21810000	24669000	23153000	10209000	11631000	11974000	1.25915e+07	14537100	0.86616	11	11	11	59.8	59.8	59.8	14.515	0	138.98	253950000	112	NaN	NaN	NaN	NaN
P27695	APEX1	DNA-(apurinic or apyrimidinic site) lyase	1969900	1957900	1905600	0	0	0	2743900	2209600	2334800	2001900	1859300	1823000	1113300	1445300	1200600	1832300	1807500	2051700	1.45797e+06	1.68166e+06	0.866983	8	8	8	38.4	38.4	38.4	35.554	0	36.131	34504000	64	NaN	NaN	NaN	NaN
P62136	PPP1CA	Serine/threonine-protein phosphatase PP1-alpha catalytic subunit	7309100	5410800	7066100	5209000	3789600	4391700	2911700	4151700	3810200	6812200	7855200	7260300	3135600		3612400	6004500	4948100	5534100	4.89443e+06	5645300	0.866993	11	11	4	38.5	38.5	14.5	37.512	0	34.736	105460000	85	NaN	NaN	NaN	NaN
P48634	PRRC2A	Protein PRRC2A	1726300	1563300	1132300	1756500	1894900	1861200	1585800	1591100		1416000	1313300	1294800	2353400	2264700	2585100	1893000	1785600	2106800	1638925	1890300	0.867018	10	10	10	9.6	9.6	9.6	228.86	0	18.5	32651000	96	NaN	NaN	NaN	NaN
P49458	SRP9	Signal recognition particle 9 kDa protein	2396800	2133700	2579400	0	0	0	3723000	3375000	3101300	1743000	1524600		2489700	3224500	2830500	2088200	1797500	2039900	1.92324e+06	2.21724e+06	0.867406	4	4	4	36	36	36	10.112	0	16.219	40881000	48	NaN	NaN	NaN	NaN
Q14573	ITPR3	Inositol 1,4,5-trisphosphate receptor type 3	7477700	6347500	7221800	5080600	5519300	5186500	0	0	0	7050600	6814300	6954100		0	0	4771300	5138700	6922500	4092600	4.70644e+06	0.869575	28	28	26	16.2	16.2	15.4	304.1	0	34.617	80331000	153	NaN	NaN	NaN	NaN
P27694	RPA1	Replication protein A 70 kDa DNA-binding subunit	2862000	2680600	2627000		797170	1184100	3212900	3682700	3509500	2374600	2369400	2327100	2691700	2741400	2442200	4292800	3705900	3639800	2.5695e+06	2.95388e+06	0.869872	15	15	15	29.5	29.5	29.5	68.137	0	29.852	60389000	125	301	NaN	495	NaN
Q9H3P7	ACBD3	Golgi resident protein GCP60	1913000	2244900	2370500		1502400	1384600	2162000	2153500	1669300	2885500	2168200	2084600	2098400	2204400	1922700	2398900	2059200	2085300	1925025	2.21191e+06	0.870299	9	9	9	25	25	25	60.593	0	43.938	42161000	69	651	NaN	335	NaN
Q86U42	PABPN1	Polyadenylate-binding protein 2	11081000	10850000	8125800	14429000	13934000	9735200	16443000	16059000	10920000	15984000	13445000	9976000	16284000	17152000	12184000	15989000	15906000	11241000	1.23974e+07	1.42401e+07	0.8706	10	10	10	50.3	50.3	50.3	32.749	0	89.11	259520000	142	NaN	NaN	NaN	NaN
P61158	ACTR3	Actin-related protein 3	24778000	23114000	27655000	20368000	23903000	24649000	19417000	18480000	17016000	29792000	30459000	31670000	18098000	16848000	17474000	29110000	25616000	29932000	2.21533e+07	2.54443e+07	0.870659	18	18	18	53.3	53.3	53.3	47.371	0	51.978	485780000	162	NaN	NaN	NaN	NaN
Q15181	PPA1	Inorganic pyrophosphatase	4513400	3876300	4103300	2067500		2299500	5766700	5171800	6115100	2657900	3073900	2476600	6220400	5590600	5462500	6622700	5769400	5931700	4239200	4867300	0.870955	8	8	8	41.5	41.5	41.5	32.66	0	19.696	88746000	84	NaN	NaN	NaN	NaN
P16435	POR	NADPH--cytochrome P450 reductase	3526600	3432400	3210000	3112100	3858100	3864200	2074800	1829900	1918000	4248000	4309200	4106000		1692900	1710300	3980700	3817300	3510400	2.98068e+06	3421850	0.871072	13	13	13	24.4	24.4	24.4	76.689	0	25.482	62367000	111	NaN	NaN	NaN	NaN
Q9BTC0	DIDO1	Death-inducer obliterator 1	2082300	2722300	1855100	2519900	3420900	2599900	2371900	3200700	2806400	2715700	3092700	2384100	2515600	3073500	2599500	3786200	4127000	2774200	2.61993e+06	3.00761e+06	0.871101	24	24	24	21.4	21.4	21.4	243.87	0	29.756	59683000	128	NaN	NaN	NaN	NaN
P15586	GNS	N-acetylglucosamine-6-sulfatase	4634100	4410800	4563800	5871200	5804200	5977600	3010700	2794100	3685700	5253400	4505000	5109900	5217900	5204300	5549600	5058400	5035700	5837300	4.52802e+06	5.19683e+06	0.871304	7	7	7	16.7	16.7	16.7	62.081	0	17.638	91475000	125	NaN	NaN	NaN	NaN
Q9Y2Q3	GSTK1	Glutathione S-transferase kappa 1	7545400	7263600	7302600	12584000	13619000	15369000	2752300	2714700	3143700	10715000	10192000	11311000	6364500	6504600	6867200	9473000	9840100	11673000	8032700	9215600	0.871642	7	7	7	37.2	37.2	37.2	25.497	0	259.23	170600000	103	NaN	238	NaN	147
P55072	VCP	Transitional endoplasmic reticulum ATPase	124340000	119250000	120450000	97011000	94737000	93031000	126080000	126500000	126530000	108170000	107210000	108100000	144080000	156110000	144660000	139930000	134920000	135810000	1.14214e+08	1.30999e+08	0.871873	50	50	50	63	63	63	89.321	0	323.31	2641400000	670	NaN	NaN	NaN	NaN
P07602	PSAP	Prosaposin	53556000	56115000	59594000	60293000	58227000	69395000	55700000	52962000	57650000	59031000	52762000	66650000	67423000	69934000	83103000	61269000	65541000	73864000	5.81658e+07	6.66197e+07	0.873102	19	19	19	39.3	39.3	39.3	58.112	0	97.343	1249200000	261	NaN	NaN	NaN	NaN
Q14974	KPNB1	Importin subunit beta-1	19250000	17726000	16547000	14033000	16067000	13436000	15033000	15023000	15905000	18028000	16894000	18306000	17980000	17370000	15348000	18657000	20297000	20923000	1.58911e+07	1.82003e+07	0.873122	21	21	21	28.1	28.1	28.1	97.169	0	84.196	339940000	175	NaN	NaN	NaN	NaN
O43148	RNMT	mRNA cap guanine-N7 methyltransferase	1301800	1819200	1019300	0	0	0	859930	979190	721060	1230300	943350		0		0	1373500	1314900	1094600	744498	850950	0.874902	6	6	6	21.8	21.8	21.8	54.843	0	11.709	18455000	50	NaN	NaN	NaN	NaN
Q13443	ADAM9	Disintegrin and metalloproteinase domain-containing protein 9	12550000	11437000	13868000	15443000	16313000	12666000	4688000	3194500	4474100	21369000	19324000	18661000	2616700	5214900	4379800	12991000	11997000	11562000	1.05148e+07	1.20128e+07	0.875302	17	17	17	26.7	26.7	26.7	90.555	0	72.337	217380000	147	NaN	NaN	NaN	NaN
Q92520	FAM3C	Protein FAM3C	2052300	2333800	2037900	3225200	3358200	3372500	3198600	3266100	3593300	2722300	2410200	2385300	4200400	4150600	4312800	3427300	3260900	3328900	2.93754e+06	3.35541e+06	0.875465	9	9	9	40.1	40.1	40.1	24.68	0	31.159	60094000	85	NaN	NaN	NaN	NaN
P07814	EPRS	Bifunctional glutamate/proline--tRNA ligase	13430000	13335000	13554000	6749400	6216400	7641600	3365300	3804100	4116000	11975000	12058000	12110000	5773700	6450600	6748100	9181800	8630300	9541000	8.02353e+06	9.16317e+06	0.875629	37	37	37	34.5	34.5	34.5	170.59	0	125.25	176510000	313	NaN	NaN	NaN	NaN
Q8NBX0	SCCPDH	Saccharopine dehydrogenase-like oxidoreductase	2635700	2201500	2608000	1871300	1972100	2116200	0	0	0	3929200	3531400	2782800	0	0	0	1725100	1652900	1683500	1.48942e+06	1.70054e+06	0.87585	8	8	8	28	28	28	47.151	0	13.789	32332000	44	NaN	NaN	NaN	NaN
P14854	COX6B1	Cytochrome c oxidase subunit 6B1	0	0	0	0	0	0	2422900	2101100	3035100	1600700	1516400		0	0	0	1667200	1311300	1575200	839900	958850	0.875945	3	3	3	44.2	44.2	44.2	10.192	0.00079808	3.086	23908000	33	NaN	NaN	NaN	NaN
Q9UHX1	PUF60	Poly(U)-binding-splicing factor PUF60	8773300	8111900	6488500	7167400	7244700	6038200	8489700	8443900	7782600	7872500	9142700	6454900	9012500	9063090	7604200	10014000	9644600	9437200	7.61558e+06	8.69397e+06	0.875961	13	13	13	27.7	27.7	27.7	59.875	0	95.807	173590000	167	NaN	NaN	NaN	NaN
P40937	RFC5	Replication factor C subunit 5		1003000	575260	0	0		806170	757950		944020	807810	856390	0	0	0	1224500		949141	523730	597733	0.876194	4	4	4	16.2	16.2	16.2	38.496	0	4.845	11467000	30	NaN	NaN	NaN	NaN
Q9NP72	RAB18	Ras-related protein Rab-18	2348300	2242700	1901400	2378100	2231800	2521100	0	0	0	2070200	2009500	2241900	1145200	1003900		1538000	1740600	2065500	1.51371e+06	1726850	0.876574	6	6	6	34.5	34.5	34.5	22.977	0	7.7238	32105000	49	NaN	NaN	NaN	NaN
O96019	ACTL6A	Actin-like protein 6A	1919900	2056400	1759700		1885300	1798300	1742500	2227300	1557300	2587700	2071500	1962100	1851100	1705100	2100100	2252800	2504900	2123400	1.86834e+06	2.12874e+06	0.877671	7	7	7	25.4	25.4	25.4	47.46	0	11.899	39130000	67	NaN	NaN	NaN	NaN
P41252	IARS	Isoleucine--tRNA ligase, cytoplasmic	11010000	11918000	10054000	2652900	5716900	5271100	1817900	1408600	441860	8930800	9835410	8763300	3126600	3410700	3314000	6124700	6842900	6935000	5.58792e+06	6.36482e+06	0.877938	20	20	20	20.5	20.5	20.5	144.5	0	46.211	118400000	177	NaN	NaN	NaN	NaN
P28799	GRN	Granulins	2537000	2893500	2677700	2174800	2603000	2813100	3348000	2771800	2909000	2796100	2638700	2754200	3727000	3842600	3745100	2246900	3100900	3288200	2.74754e+06	3.12663e+06	0.878755	10	10	10	27	27	27	63.544	0	24.735	61633000	93	NaN	NaN	NaN	NaN
P48449	LSS	Lanosterol synthase		1414300	1116400		1730100	1506800	0	0	0	1783600	1933400	1915300	0	0	0		669540	1185700	823943	935942	0.880335	11	11	11	17.6	17.6	17.6	83.308	0	12.067	17353000	52	NaN	NaN	NaN	NaN
Q09161	NCBP1	Nuclear cap-binding protein subunit 1	1777100	1543400	1898800	1558900	1295800	1066400	1286300	1424600	1577600	1646900	1598500	1754000	868830	1372300	1431300	1900500	1971300	2710400	1492100	1.69489e+06	0.880351	7	7	7	10.1	10.1	10.1	91.838	0	11.638	32796000	68	NaN	NaN	NaN	NaN
P07355	ANXA2	Annexin A2	358210000	345910000	350400000	127600000	135470000	160430000	178670000	189090000	220910000	363400000	354310000	353000000	178660000	199630000	200200000	249070000	222390000	226220000	2.29632e+08	2.60764e+08	0.880612	35	35	35	68.1	68.1	68.1	38.604	0	323.31	4761100000	557	NaN	NaN	NaN	NaN
P25789	PSMA4	Proteasome subunit alpha type-4	7083000	7476400	7153300		4088800	3627900	4234900	3636800	3399000	6463900	5472400	6662600	3393200	4064600	4839400	7184600	7069500	6842700	5.08751e+06	5.77699e+06	0.880651	8	8	8	30.7	30.7	30.7	29.483	0	13.913	111630000	57	NaN	NaN	NaN	NaN
P23193	TCEA1	Transcription elongation factor A protein 1	3324200	3511700	4524600	2222500	1904800	2347300	8247500	8558100	7906400	2342100	2185200	2480300	8404200	8502500	8978100	4872700	5554800	4980300	4.72746e+06	5.36669e+06	0.880889	16	16	16	49.5	49.5	49.5	33.969	0	19.342	94867000	112	NaN	NaN	NaN	NaN
Q969G3	SMARCE1	SWI/SNF-related matrix-associated actin-dependent regulator of chromatin subfamily E member 1	3011900	2872600	3118500	3918100	3933800	3966400	6171600	5755300	5824400	3713600	3721500	3336200	5959700	6249900	6719800	5143700	4247000	4694200	4.28584e+06	4.86507e+06	0.880943	11	11	11	36.5	36.5	36.5	46.649	0	29.799	91291000	102	NaN	NaN	NaN	NaN
Q8NBJ4	GOLM1	Golgi membrane protein 1	1671700	1872500	1622800	2138400	2017200	1846400	2627900	1731200	2728500	2060000	2194700	1912500	2889900	2331800	2490600	1879600	2491700	2459800	2.02851e+06	2.30118e+06	0.88151	11	11	11	30.4	30.4	30.4	45.333	0	42.007	44883000	99	NaN	NaN	NaN	NaN
P30044	PRDX5	Peroxiredoxin-5, mitochondrial	54503000	51836000	45926000	42926000	55018000	48256000	83238000	71839000	87107000	40803000	47558000	39687000	110470000	126360000	96760100	50381000	45424000	55871000	6.00721e+07	6.8146e+07	0.881521	12	12	12	57	57	57	22.086	0	55.001	1197200000	131	NaN	120	NaN	183
P31937	HIBADH	3-hydroxyisobutyrate dehydrogenase, mitochondrial	3271500	2624300	2417200	3839100	5175700	5096700	1879800		2074700	4182500	3588700	3867900	3313600	3573400	3995200	3957400	3701500	3475200	3297375	3.73949e+06	0.881772	10	10	10	36.3	36.3	36.3	35.329	0	22.582	71199000	107	NaN	NaN	NaN	NaN
Q8IX12	CCAR1	Cell division cycle and apoptosis regulator protein 1	3593900	3699400	4306100	3557700	2981300	3578800	3572300	2962500	2974300	4981700	4236800	3821700	2907700	3523700	2212800	4825700	4143300	4702400	3.46959e+06	3.92842e+06	0.883202	17	17	17	21.7	21.7	21.7	132.82	0	24.487	81322000	136	NaN	NaN	NaN	NaN
P35658	NUP214	Nuclear pore complex protein Nup214	1634100	2206400	1813300	1532500	1457400	1956300	2195800	1398500	1893100	1716200	1946300	1483400	2257200	2656800	2297800	2162400	1965400	1727300	1.78749e+06	2.02364e+06	0.883302	20	20	20	14.5	14.5	14.5	213.62	0	25.625	41141000	110	NaN	NaN	NaN	NaN
Q92945	KHSRP	Far upstream element-binding protein 2	29153000	27768000	27828000	19415000	21050000	22324000	73001000	73040000	66414000	32778000	31032000	31573000	59667000	65073000	60598000	40941000	43128000	42726000	3.99992e+07	4.52796e+07	0.883384	31	31	30	48.8	48.8	47.3	73.114	0	285.04	888040000	391	NaN	215	NaN	267
Q9BRK5	SDF4	45 kDa calcium-binding protein	3794700	4116000	3073300	5240400	5933000	4150900	3590500	3275900	2980800	5188400	4708000	4941400	3965200	3517400	5342300	4114900	4634400	4477200	4.01728e+06	4.54324e+06	0.884231	14	14	14	41.2	41.2	41.2	41.806	0	20.539	86174000	107	NaN	NaN	NaN	NaN
P61964	WDR5	WD repeat-containing protein 5	2280600	1980200	1679300	2055700	1921300	1705200	1742200	1601400	1510400	2381900	2305800	2112800	1213400	1323700	1263700	3061400	2663500	2307100	1830700	2.07037e+06	0.88424	8	8	8	43.7	43.7	43.7	36.588	0	33.316	40285000	83	NaN	NaN	NaN	NaN
Q7Z434	MAVS	Mitochondrial antiviral-signaling protein	2066900	2229100	2012900	2979600	3391300	3616700	3292000	2524500	3251400	2408000	2467400	2380100	2893800	4242800	3676400	3896400	3956800	2733000	2.81827e+06	3.18386e+06	0.885174	13	13	13	44.6	44.6	44.6	56.527	0	31.188	61161000	100	NaN	NaN	NaN	NaN
P27816	MAP4	Microtubule-associated protein 4	6862000	6706700	6025200	5759800	5304400	6291400	11607000	12049000	11829000	6185000	5435900	6828500	13881000	14455000	13596000	7143600	7433000	6830200	8.04828e+06	9.08758e+06	0.885635	22	22	22	27.9	27.9	27.9	121	0	37.209	155280000	164	NaN	NaN	NaN	NaN
Q09666	AHNAK	Neuroblast differentiation-associated protein AHNAK	299400000	286610000	273590000	376420000	388050000	370230000	325920000	321370000	314990000	362860000	353430000	339610000	532290000	572930000	501130000	235550000	215590000	224200000	3.28509e+08	3.70843e+08	0.885843	315	315	315	75.7	75.7	75.7	629.09	0	323.31	6725400000	3854	NaN	190	NaN	1325
P35998	PSMC2	26S protease regulatory subunit 7	10109000	9650300	9923400	5456800	5378000	5276000	5809200	5318800	5400700	7568900	7308900	7193500	7410500	7503700	7013200	8917800	8527000	8893900	6.92469e+06	7.81527e+06	0.886046	18	18	18	46.2	46.2	46.2	48.633	0	36.877	158400000	195	NaN	NaN	NaN	NaN
P01111	NRAS	GTPase NRas	1988600	2443800	2335200	2501000	2834100	2609100	1965600	2250100	2228500	2875300	3329300	2737000	2656600	2540200	1895900	2394000	2322900	3120100	2.35067e+06	2.65237e+06	0.886253	9	9	3	57.1	57.1	23.8	21.229	0	20.969	51834000	99	NaN	NaN	NaN	NaN
Q7L014	DDX46	Probable ATP-dependent RNA helicase DDX46	3772300	5209000	3577200	1838700	1513000	2643800	2553400	3483300	2751300	3812600	4535300	5078800	2081400	2185800	608840	4195100	4287500	4053200	3038000	3.4265e+06	0.886618	24	24	24	26.6	26.6	26.6	117.36	0	39.379	76335000	155	NaN	NaN	NaN	NaN
P12004	PCNA	Proliferating cell nuclear antigen	16735000	14585000	15182000	7777900	9510500	9092400	27644000	25597000	28697000	14570000	13896000	13894000	19647000	24498000	21873000	23652000	18965000	23495000	1.72023e+07	1.93878e+07	0.887276	13	13	13	59	59	59	28.768	0	251.65	399360000	137	NaN	NaN	NaN	NaN
O00165	HAX1	HCLS1-associated protein X-1	1337100		1144000	0	0	0	1278900	1775200	1902000		0	0	1791200	1883300		1217300	1394300		929650	1.04768e+06	0.887339	4	4	4	21.5	21.5	21.5	31.62	0	10.726	22424000	44	NaN	NaN	NaN	NaN
O94842	TOX4	TOX high mobility group box family member 4	1100900	1107500		1439800	1796700	1692000	1911100	2062400		1385500	1537100	1212500	1949000	2602700	2100100	1840200	1643900	1817600	1587200	1.78762e+06	0.887883	8	8	7	18.7	18.7	15.9	66.194	0	14.952	31275000	63	NaN	NaN	NaN	NaN
Q9UQ88	CDK11A	Cyclin-dependent kinase 11A	791610		908300	0	0	0	1258600	1069500	1243100	594770		729370	910720	1053900	816810	547830	593780	689430	658889	742076	0.887899	7	7	7	9.5	9.5	9.5	91.361	0	7.5529	14847000	47	NaN	NaN	NaN	NaN
O95881	TXNDC12	Thioredoxin domain-containing protein 12	5736300	8889000	7402000		11170000	10067000	11314000	10097000		8554500	9319890	9361500	10602000	14322000	10857000	10889000	10391000	9207400	9.23933e+06	1.03894e+07	0.889306	7	7	7	56.4	56.4	56.4	19.206	0	21.579	204640000	58	NaN	NaN	NaN	NaN
Q9ULW0	TPX2	Targeting protein for Xklp2	0		0	0	0		7188800	5755000	4873400	885370	792430		4868300	5868200	4148800	2473200	2172700	1653500	2.54531e+06	2.85781e+06	0.890651	22	22	22	33.2	33.2	33.2	85.652	0	25.276	48827000	104	NaN	NaN	NaN	NaN
A0FGR8	ESYT2	Extended synaptotagmin-2	5908200	6125500	4638500	4404400	6264100	7182700	727110		498820	9453500	10251000	8841000	700310	2259400	918100	3713500	5025200	3920500	4.46867e+06	5.00917e+06	0.892098	20	20	20	33.1	33.1	33.1	102.36	0	41.515	92472000	148	NaN	NaN	NaN	NaN
Q9Y230	RUVBL2	RuvB-like 2	9293100	9617400	11719000	6709500	6333600	7486500	5563200	6169400	7021000	9193300	8736300	8873400	7103400	7340100	7744300	10094000	9324100	9937500	7.76808e+06	8.70516e+06	0.892354	21	21	21	50.3	50.3	50.3	51.156	0	51.154	169000000	213	NaN	NaN	NaN	NaN
P10599	TXN	Thioredoxin	1345200	1588900		0	0	0	2484500	2240700	2103900		0	0	1283000	1542600	1755300	2149500	2010700	2195300	1220400	1367050	0.892725	4	4	4	34.3	34.3	34.3	11.737	0	22.148	26222000	37	NaN	NaN	NaN	NaN
P51572	BCAP31	B-cell receptor-associated protein 31	6895300	8027800	8575000	6801000	8297300	9210500	7733700	9342500	9347100	8761600	7910000	7495200	9959500	6722100	12034000	7619100	12138000	10506000	8247800	9.23839e+06	0.892775	12	12	12	35.4	35.4	35.4	27.991	0	29.034	167680000	80	NaN	NaN	NaN	NaN
Q9P2M7	CGN	Cingulin	12772000	12951000	13620000	15430000	15929000	17684000	14439000	14234000	14631000	13825000	13433000	14875000	19839000	19252000	20203000	14773000	14968000	16154000	1.46322e+07	1.63691e+07	0.893892	53	53	53	55.8	55.8	55.8	136.38	0	135.4	301160000	426	NaN	NaN	NaN	NaN
O43670	ZNF207	BUB3-interacting and GLEBS motif-containing protein ZNF207	4268400	3754500	4080100	4942300	3714000	4070100	7652600	7905500	8580700	4684100	3870200	4044800	8152300	8224000	8932600	5414900	5922100	5467800	5.44091e+06	6079200	0.895004	8	8	8	20.3	20.3	20.3	50.75	0	42.319	121980000	121	NaN	NaN	NaN	NaN
P11142	HSPA8	Heat shock cognate 71 kDa protein	110030000	108720000	118010000	83735000	82796000	86927000	178150000	169540000	191530000	96508000	92826000	90321000	191400000	199390000	197990000	124370000	127890000	140730000	1.25493e+08	1.40158e+08	0.895367	40	36	29	53.7	49.2	40.6	70.897	0	323.31	2751100000	437	NaN	NaN	NaN	NaN
Q9Y4K0	LOXL2	Lysyl oxidase homolog 2	1952100	2055400	1814600	0	0		2341100	2282300	2023200	2959600	3705800	2701200	0	0	0	1781700	1933200	2569200	1.55859e+06	1.73897e+06	0.896272	9	9	9	15.8	15.8	15.8	86.724	0	21.489	45964000	48	696	NaN	344	NaN
A6NHR9	SMCHD1	Structural maintenance of chromosomes flexible hinge domain-containing protein 1	2532800	2827100	2393900	2636600	1970000	1918300	0	0	0	2025200	2272400	2303900	899960	1339300		1833200	1886100	1583800	1.58652e+06	1.76798e+06	0.897363	18	18	18	13	13	13	226.37	0	24.343	29621000	75	3	NaN	185	NaN
P60953	CDC42	Cell division control protein 42 homolog	30769000	31687000	25968000	17226000	19021000	18495000	17881000	19463000	14785000	34571000	35268000	31917000	15038000	9896310	12782000	25580000	32258000	20277000	2.16994e+07	2.41764e+07	0.897548	8	8	7	39.3	39.3	33.5	21.258	0	44.125	463170000	119	NaN	NaN	NaN	NaN
Q14683	SMC1A	Structural maintenance of chromosomes protein 1A	5019100	6426000	6126200	3514700	3533600	2821600	3391000	3191900	3140800	6418100	5726900	6062100	3626800	3644400	3399200	4033500	4179400	4309600	4.12943e+06	4600000	0.897703	27	27	27	27.3	27.3	27.3	143.23	0	52.714	90238000	195	NaN	NaN	NaN	NaN
P02786	TFRC	Transferrin receptor protein 1	36090000	33429000	34893000	38969000	39337000	38884000	21273000	19480000	19553000	41063000	38823000	40051000	27027000	28525000	22708000	38177000	37133000	40290000	3.13231e+07	3.48663e+07	0.898377	34	34	34	45.9	45.9	45.9	84.87	0	175.04	700000000	401	NaN	NaN	NaN	NaN
Q9H6Z4	RANBP3	Ran-binding protein 3		1115200	998680	0	0	0	3802400	3842000	4286600	1041700	1178200	1902800	2400900	2773500	2619400	1494500	2241500	1931100	1755610	1.95373e+06	0.898592	10	10	10	29.6	29.6	29.6	60.209	0	20.891	44917000	82	NaN	NaN	NaN	NaN
P06865	HEXA	Beta-hexosaminidase subunit alpha	1838000	1940900	1901200	3610600	3424900	3519400	0	0		2421600	2331600	2770200	1476800	1662900	2088800	2285500	2438800	2828200	2029375	2.25604e+06	0.899528	11	11	11	19.1	19.1	19.1	60.702	0	15.676	38409000	70	NaN	NaN	NaN	NaN
O43823	AKAP8	A-kinase anchor protein 8		0	0	2118700	2158900	616580	2962700	2322500	2369500	1489200	2109100	2200700	1353300	2231100	2033300		1679000	853740	1568610	1743680	0.899597	17	17	17	31.5	31.5	31.5	76.107	0	25.701	42576000	85	NaN	NaN	NaN	NaN
P11310	ACADM	Medium-chain specific acyl-CoA dehydrogenase, mitochondrial	6681200	5990700	7231600	9806210	9371000	9104000	6376100	6759900	6689200	11848000	9068800	10179000	5240900	6081100	6666400	9748700	8480800	8244800	7.55666e+06	8.39539e+06	0.900096	14	14	14	50.6	50.6	50.6	46.588	0	70.258	154520000	162	759	NaN	374	NaN
P49792	RANBP2	E3 SUMO-protein ligase RanBP2	12780000	12202000	12414000	11409000	12809000	14172000	12443000	11810000	12412000	12211000	12573000	13025000	13884000	14402000	13691000	14584000	15111000	15396000	1.24946e+07	1.38752e+07	0.900494	66	66	53	31	31	25.6	358.2	0	134.87	279120000	553	NaN	NaN	NaN	NaN
P20700	LMNB1	Lamin-B1	119080000	124660000	122690000	205350000	199530000	203420000	143390000	157920000	162480000	172330000	177610000	171970000	179690000	180800000	187660000	173550000	173240000	180270000	1.59836e+08	1.77458e+08	0.900696	60	60	57	72	72	68.1	66.408	0	323.31	3383800000	683	NaN	NaN	NaN	NaN
O60828	PQBP1	Polyglutamine-binding protein 1	0	0			2482900	1193800	2663700	2541800	2413800	1486500	1219300	1665900		1910400	1953200	1872100	2425600	1790600	1.61371e+06	1790450	0.90129	5	5	5	34	34	34	30.472	0	10.407	36741000	53	NaN	NaN	NaN	NaN
P54136	RARS	Arginine--tRNA ligase, cytoplasmic	4399300	4696700	4253400	2844700	3007700	3430200	1935400	2018200	1540900	4638600	4249200	4329000	2050800	2321100	2303300	3912300	3475000	3921400	3.12517e+06	3.46674e+06	0.90147	24	24	24	41.1	41.1	41.1	75.378	0	48.965	69003000	175	796	NaN	495	NaN
Q969H8	MYDGF	Myeloid-derived growth factor	7147700	6385400	10783000	7483100	7689300	8094500	7060000	8849200	6975700	8979000	7297900	6575200	7768300	9185200	7745200	8983400	10024000	11552000	7.82977e+06	8.67891e+06	0.90216	5	5	5	32.9	32.9	32.9	18.795	0	17.43	172630000	56	NaN	NaN	NaN	NaN
P42126	ECI1	Enoyl-CoA delta isomerase 1, mitochondrial	9597600	8990600	10963000	17801000	22439000	24583000	2994700	3971500	5486300	12982000	15405000	19367000	6901600	7113700	8556000	15292000	14293000	18445000	1.18696e+07	1.31506e+07	0.902593	5	5	5	21.5	21.5	21.5	32.816	0	22.774	235750000	63	NaN	148	NaN	60
Q08380	LGALS3BP	Galectin-3-binding protein	4595300	4427100	4402400	6497000	6544000	6798700	4005000	3902900	4175600	4632800	4827600	4517500	5056300	5057700	4799200	7019700	7431700	6864500	5.03867e+06	5.57856e+06	0.903221	10	10	10	23.8	23.8	23.8	65.33	0	32.606	111430000	109	NaN	187	NaN	87
Q96AE4	FUBP1	Far upstream element-binding protein 1	22492000	21969000	21905000	15632000	14784000	15560000	35168000	35787000	42447000	19604000	20132000	19239000	36668000	37839000	37257000	25839000	25785000	27403000	2.50827e+07	2.77518e+07	0.903822	25	24	24	46.3	44.6	44.6	67.56	0	135.95	499430000	243	617	NaN	56	NaN
O95232	LUC7L3	Luc7-like protein 3	0	0	0	0	0	0	1051100		1062300	1027000	1018900			0	0	0	0	0	264175	292271	0.903869	5	5	5	15.5	15.5	15.5	51.466	0	8.553	12546000	28	NaN	NaN	NaN	NaN
Q9UNQ0	ABCG2	ATP-binding cassette sub-family G member 2	0	0	0		1050300	1251100	0	0	0	0		0	0		0		757880	1149800	287675	317947	0.90479	2	2	2	3.7	3.7	3.7	72.313	0.0050585	1.4467	8376200	19	NaN	NaN	NaN	NaN
O75477	ERLIN1	Erlin-1	2553100	3142500	3443900	3478600	4172000	4244300	1075500	1888900	1669900	3523400	3731000	4852500	1801900	1823500	1788300	3619900	3557800	3668100	2.85208e+06	3.15182e+06	0.904898	8	6	6	25	18.1	18.1	39.171	0	17.432	57115000	82	NaN	NaN	NaN	NaN
P18887	XRCC1	DNA repair protein XRCC1	911350	755250	920270	0	0	0	1180900	1232400	984520		0	0	988110	1114600	880981	965460	999971	925650	664966	734346	0.90552	4	4	4	12	12	12	69.476	0	10.433	16376000	51	NaN	NaN	NaN	NaN
Q96HE7	ERO1L	ERO1-like protein alpha	80279000	80005000	84443000	100890000	104940000	106680000	42916000	39333000	40533000	91765000	92017000	93289100	48837000	53537000	49662000	106260000	101960000	113440000	7.55577e+07	8.34186e+07	0.905766	27	27	27	63.7	63.7	63.7	54.392	0	323.31	1727500000	339	NaN	NaN	NaN	NaN
Q92917	GPKOW	G patch domain and KOW motifs-containing protein	978270	675820			0	0	3217700	1590000	1946000	1023800	1113200		1585900	1630700	1011400	1264200	1673300	1303400	1.20111e+06	1.32574e+06	0.905996	12	12	12	28.4	28.4	28.4	52.228	0	14.859	23859000	50	NaN	NaN	NaN	NaN
O15269	SPTLC1	Serine palmitoyltransferase 1	5628000	5281400	4770500	4686400	4556000		2503700	2785100	3311500	6059500	6239400	5314600	2733800	2668600		4631200	4654600	4654000	4190325	4.61946e+06	0.907102	10	10	10	27.9	27.9	27.9	52.743	0	22.529	81404000	94	NaN	NaN	NaN	NaN
Q96BR5	COA7	Cytochrome c oxidase assembly factor 7	1475100	1579300	1639600	0	0	0	2750500	2762000	2924300	1339000	1287500	1275600	1707100	2184800	2241900	1567700	1261000	1605300	1.45898e+06	1.60777e+06	0.907456	6	6	6	33.3	33.3	33.3	25.709	0	9.4412	31426000	76	NaN	NaN	NaN	NaN
Q32P28	LEPRE1	Prolyl 3-hydroxylase 1	2003100	2036100	2507000	2406900	2151800	3047100	1578900	1423900	1546000	3125100	3028900	2890800	1744700	864940	1444300	1728800	3081600	2698600	2.07787e+06	2.28975e+06	0.907465	12	12	12	25.4	25.4	25.4	83.393	0	20.954	41958000	111	NaN	NaN	NaN	NaN
Q8NFH3	NUP43	Nucleoporin Nup43	0	0		1544800	1154200	1249200		1765100	2118500	0		0	2391800	2226000	2602500	966550	819440	852020	1.11883e+06	1.23229e+06	0.907927	5	5	5	21.1	21.1	21.1	42.15	0	14.551	25045000	47	NaN	NaN	NaN	NaN
P10321	HLA-C	HLA class I histocompatibility antigen, Cw-7 alpha chain	18572000	19760000	20960000	41636000	46475000	46520000	23087000	23953000	22718000	32486000	35324000	33240000	28819000	31886000	28036000	35309000	31803000	33339000	2.92979e+07	3.22491e+07	0.908487	12	8	6	34.2	24.6	22.1	40.648	0	168.6	608010000	144	83	NaN	198	NaN
P07951	TPM2	Tropomyosin beta chain	7050000	8409700	7770900	4493800	4981100	4680200	8894200	9161700	10442000	6383400	5804600	5602600	6798200	10411000	9108500	9094600	9985200	9319500	7320400	8056400	0.908644	26	10	1	58.5	36.3	5.6	32.85	0	30.882	184540000	127	NaN	NaN	NaN	NaN
P51659	HSD17B4	Peroxisomal multifunctional enzyme type 2	22308000	22902000	23184000	21444000	20394000	22161000	5376400	4369500	6557700	28340000	28251000	26532000	7692800	7542500	7680600	18138000	20001000	19271000	1.65218e+07	1.8161e+07	0.909744	24	24	24	39	39	39	79.685	0	87.972	355060000	292	406	NaN	551	NaN
Q8WXX5	DNAJC9	DnaJ homolog subfamily C member 9	3217800	2697300	2856100	0		0	5504400	6195800	6398800	2206700	2200700	2617900	4390300	4501000	5625200	3971400	3292700	4403100	3358775	3.68989e+06	0.910265	10	10	10	50.8	50.8	50.8	29.909	0	20.821	65652000	81	NaN	NaN	NaN	NaN
P57105	SYNJ2BP	Synaptojanin-2-binding protein	2156500	1354400	1593200	3154400	3490700	3475000	2980900	2926600	2591500	2328500	3580200	2417300	2764300	2808700	2624300	4013500	3041900	2480600	2.63591e+06	2.89548e+06	0.910354	7	7	7	62.8	62.8	62.8	15.928	0	11.404	57257000	68	NaN	NaN	NaN	NaN
O60216	RAD21	Double-strand-break repair protein rad21 homolog	3362900	3321300	3335800	4523500	4832400	4355100	4955700	3169900	3165200	4537500	3049400	3562900	4910100	5427600	4461400	4382000	4387800	3708000	3.89131e+06	4.26963e+06	0.911392	15	15	15	26.6	26.6	26.6	71.689	0	27.203	84038000	157	NaN	NaN	NaN	NaN
Q9Y2W6	TDRKH	Tudor and KH domain-containing protein	1080900	874380	1010800	1929000	1240400	1322500	0		0	1303900	1240700	1647600	0	0		1175700	1652600	1152600	932248	1.02164e+06	0.912503	6	6	6	16.8	16.8	16.8	62.045	0	28.261	20114000	52	NaN	NaN	NaN	NaN
Q9BQE5	APOL2	Apolipoprotein L2	2810800	3351800	3472600	3660500	2627700	3550500	0	0		3389800	2471100	2887700	1959200		2205300		3121700	2619700	2.43424e+06	2.66493e+06	0.913434	5	5	5	16.9	16.9	16.9	37.092	0	11.21	48351000	61	NaN	NaN	NaN	NaN
P12814	ACTN1	Alpha-actinin-1	8430500	8745900	7530200	2705100	3079100	4456200	9435400	10017000	8661490	7287800	6762200	6967800	6885600	7136600	6873600	8733000	8862300	9511910	7.00677e+06	7.66898e+06	0.91365	38	26	25	48.7	35	33.3	103.06	0	56.593	155320000	175	NaN	NaN	NaN	NaN
P62937	PPIA	Peptidyl-prolyl cis-trans isomerase A	33987000	34101000	36910000	10984000	11775000	12365000	65262000	62519000	69954000	17296000	17079000	19153000	56772000	60079000	66023000	42665000	42034000	48551000	3.75397e+07	4.10724e+07	0.913987	14	14	14	81.8	81.8	81.8	18.012	0	75.049	718600000	154	NaN	NaN	NaN	NaN
P59998	ARPC4	Actin-related protein 2/3 complex subunit 4	2614300	2546500			2102200	2725000	2399200	2141500	1812200	2865300	2997200	2701000	2198300	1968300	2105600	2724200	2844900	2566000	2.33441e+06	2.55231e+06	0.914628	6	6	6	35.7	35.7	35.7	19.667	0	7.5891	48129000	47	NaN	NaN	NaN	NaN
P42285	SKIV2L2	Superkiller viralicidic activity 2-like 2	5834000	6257900	5397200	2740100	4248100	4825800	3903100	3079300	2282600	5156800	5455600	6421800	2006200	2893300	2670100	5905100	6093100	5564800	4.28534e+06	4685200	0.914656	21	21	21	26.8	26.8	26.8	117.8	0	31.115	98191000	118	NaN	NaN	NaN	NaN
P35659	DEK	Protein DEK	4947500	5246500	5665400	4875600	4640700	3893200	9105500	8774800	9324400	5930900	6689100	6648800	7353900	8274600	7246600	6771400	6386800	6438900	6.27484e+06	6.86011e+06	0.914686	13	13	13	28.8	28.8	28.8	42.674	0	26.995	145660000	139	NaN	136	NaN	343
Q9UJS0	SLC25A13	Calcium-binding mitochondrial carrier protein Aralar2	3366700	4180900	4713800	4898500	3699200	5124000	1241700	1050200	1920100	5163800	3958000	5483300		1468600	1556500	4040500	3813600	3839800	3.35501e+06	3.66551e+06	0.915291	14	14	10	26.5	26.5	21.3	74.175	0	25.305	67543000	113	NaN	NaN	NaN	NaN
O15400	STX7	Syntaxin-7	4225000	4369100	4521000	6012000	5247500	5770800	5419200	5158900	6041200	4948400	4483300	5185100	6059900	7309500	6088400	5668700	5318400	5934600	5.19608e+06	5.66626e+06	0.917021	9	9	9	41.8	41.8	41.8	29.815	0	30.872	108170000	95	NaN	NaN	NaN	NaN
Q99567	NUP88	Nuclear pore complex protein Nup88	2559600	3062800	3219700	2712700	2389700	2685000	1257900	1259300	1190400	2821400	2897200	2108200	2030700	1823900	1580600	2729600	3279300	2905600	2.25968e+06	2.46406e+06	0.917056	9	9	9	19.7	19.7	19.7	83.541	0	15.443	49961000	107	NaN	NaN	NaN	NaN
Q9UQB8	BAIAP2	Brain-specific angiogenesis inhibitor 1-associated protein 2	1945000	1926800	1647400	1621100	1637900		1843800	2058600	1833000	1492400	1653400	1472300	2637800	3563600	2668300	1229000	1477400	1603000	1814200	1.97747e+06	0.917436	11	11	11	30.6	30.6	30.6	60.867	0	11.661	37952000	70	NaN	NaN	NaN	NaN
P46060	RANGAP1	Ran GTPase-activating protein 1	6492000	5527100	5707100	6205000	6007100	6738600	5376900	4322800	5344300	5577100	6453200	6223900	5334500	6259800	6413400	6128900	6186000	7737100	5.74677e+06	6257100	0.918439	20	20	20	44	44	44	63.541	0	42.397	132580000	164	392	NaN	270	NaN
Q99460	PSMD1	26S proteasome non-ATPase regulatory subunit 1	5922500	5678900	6130900	3929600	4495500	4883900	3911100	4202400	3945400	4383900	4193200	4989600	5398900	5292100	4358200	6093600	5885100	6332300	4.78891e+06	5214100	0.918454	22	22	22	35.3	35.3	35.3	105.84	0	79.945	112580000	192	NaN	NaN	NaN	NaN
P61769	B2M	Beta-2-microglobulin		45534000	23991000	0	0	0		105580000	56260000		94105000	48832000	42789000		30118000	0		0	3.30521e+07	35974000	0.918779	3	3	3	37.8	37.8	37.8	13.714	0	31.83	713380000	34	NaN	NaN	NaN	NaN
O00154	ACOT7	Cytosolic acyl coenzyme A thioester hydrolase	3872700	3448300	3251700	2727100	2547700	2710200	1403100	1539000	1249100	2121100	1939300		2025900	2317400	2128800	4205300	3217600	4051100	2.52766e+06	2.75081e+06	0.918876	9	9	9	28.9	28.9	28.9	41.796	0	14.942	52289000	89	NaN	NaN	NaN	NaN
P33316	DUT	Deoxyuridine 5-triphosphate nucleotidohydrolase, mitochondrial	2267800	2893000	2635000	0	0		5863900	6589300	7084900	2326500	1478300	1806600	3335200	6988900	6710900	3139300	4161800	3497600	3.41674e+06	3.71612e+06	0.919436	7	7	7	38.5	38.5	38.5	26.563	0	11.039	64808000	81	NaN	NaN	NaN	NaN
Q96EY8	MMAB	Cob(I)yrinic acid a,c-diamide adenosyltransferase, mitochondrial	953230		953980	898340	1110200	837580	898290	992860		908630	976260		1184100	1154600	1013600	883230	790750	1344800	949211	1.032e+06	0.919782	5	5	5	24.4	24.4	24.4	27.388	0	7.8249	15751000	45	NaN	NaN	NaN	NaN
Q08J23	NSUN2	tRNA (cytosine(34)-C(5))-methyltransferase	1072100		1076100	0	0	0		824080	999430		960430	870950	0		0	722790	838770	919830	567387	616110	0.920919	14	14	14	26.3	26.3	26.3	86.47	0	22.743	15804000	51	NaN	NaN	NaN	NaN
Q9Y2B0	CNPY2	Protein canopy homolog 2	37765000	35897000	31219000	40169000	45315000	34851000	42224000	36573000	30011000	41100000	43402000	37863000	38761000	42614000	33067000	43426000	42331000	39984000	3.71138e+07	4.02831e+07	0.921324	11	11	11	59.9	59.9	59.9	20.652	0	96.47	780960000	156	NaN	NaN	NaN	NaN
Q9HCC0	MCCC2	Methylcrotonoyl-CoA carboxylase beta chain, mitochondrial	5690600	4639200	4555300	5197800	6232300	4928500	2149100	1841300	1635600	5884900	6781200	6161500	1652300	3413500	2231700	4897400	4551600	4438500	4.09663e+06	4.44584e+06	0.921452	14	14	14	31.1	31.1	31.1	61.332	0	53.499	87051000	134	NaN	NaN	NaN	NaN
P35613	BSG	Basigin	13224000	12928000	19830000	19708000	16533000	9669400	11581000	10952000	11283000	16327000	15446000	14328000	14889000	12836000	14864000	17647000	15425000	14585000	13967600	1.51497e+07	0.921974	11	11	11	43.4	43.4	43.4	42.2	0	162.67	349400000	67	363	NaN	268	NaN
O14908	GIPC1	PDZ domain-containing protein GIPC1	601250		530090	0	0	0	876880		765240	575080		608130	0	0	0	706430	786480	760110	396209	429529	0.922426	5	5	5	17.7	17.7	17.7	36.049	0	10.382	8958900	34	NaN	NaN	NaN	NaN
P61326	MAGOH	Protein mago nashi homolog	3341800	4275700	3592900	5660500	4704800	5654000		0	0	3833800	3160500	3786600	3305400	2850600	3343700		4078700	5159200	3.40371e+06	3.68981e+06	0.922462	5	5	5	45.2	45.2	45.2	17.163	0	14.809	84384000	49	NaN	NaN	NaN	NaN
Q99538	LGMN	Legumain	1218500	1050000		1613800	2084200		0	0	0	1027200	1321600			0	0	1288700	1493400	1335200	852357	923729	0.922735	4	4	4	11.5	11.5	11.5	49.411	0	4.7721	19633000	38	NaN	NaN	NaN	NaN
O43716	GATC	Glutamyl-tRNA(Gln) amidotransferase subunit C, mitochondrial	0		0	0	0	0	1053400	1205900	1179900		0	0	754780	601380		843580	595550		429900	465882	0.922767	5	5	5	48.5	48.5	48.5	15.086	0	11.278	13484000	34	NaN	NaN	NaN	NaN
Q15637	SF1	Splicing factor 1	7813700	8859000	6937900	5902600	5365200	5647200	16371000	17530000	18581000	9520900	8849000	8469600	15038000	15591000	15017000	9734000	9871000	8589900	1.03342e+07	1.11867e+07	0.923791	18	18	18	27.4	27.4	27.4	68.329	0	47.498	232430000	208	NaN	NaN	NaN	NaN
Q14254	FLOT2	Flotillin-2	6592100	5999800	6255600	7587600	7736700	8017000	6046100	5854300	5721100	8232800	7970800	8737300	5728900	6923400	5547200	8088200	6559300	6865000	6.64559e+06	7.18366e+06	0.925098	23	23	23	53.7	53.7	53.7	47.064	0	56.409	133760000	269	NaN	NaN	NaN	NaN
Q9UN86	G3BP2	Ras GTPase-activating protein-binding protein 2	2357500	2487700	4307300	6843800	3477300	2832000	2671500	3330800	3118100	3884700	3505500	3696800	5184400	4799000	4337400	3153400	3306900	2100500	3.49178e+06	3.77429e+06	0.925149	8	7	7	23.2	20.7	20.7	54.12	0	27.136	72215000	77	NaN	NaN	NaN	NaN
P67936	TPM4	Tropomyosin alpha-4 chain	108590000	109540000	115910000	78127000	75811000	80137000	131310000	133920000	134430000	97821000	99785000	100310000	125640000	141820000	128310000	130840000	101810000	119720000	1.07531e+08	1.16228e+08	0.925166	28	28	15	73	73	47.2	28.521	0	162.06	2351500000	427	NaN	NaN	NaN	NaN
O14672	ADAM10	Disintegrin and metalloproteinase domain-containing protein 10	3888100	4235200	2578500	3999400	4530800	3642500	2935400	2382500	1473500	3751300	4244300	3347500	3334000	2945700	2781700	3971000	4216300	3468800	3.29621e+06	3.56229e+06	0.925307	16	16	16	31.7	31.7	31.7	84.141	0	33.389	65497000	110	32	NaN	564	NaN
P13010	XRCC5	X-ray repair cross-complementing protein 5	81766000	79233000	81059000	60099000	69658000	66897000	72067000	73128000	68392000	82332000	80943000	73348000	65937000	75638000	63942000	91162000	85103000	86531000	7.24777e+07	7.83262e+07	0.925331	38	38	38	64.3	64.3	64.3	82.704	0	262.08	1643100000	388	NaN	89	NaN	84
Q9UQ80	PA2G4	Proliferation-associated protein 2G4	8060800	7497000	6918600	4490700	4003600	4686400	6074800	7014200	5545200	7271900	7452100	5792000	7121200	7512900	6688400	5196000	5771300	5783700	6.03237e+06	6.50994e+06	0.926639	14	14	14	43.9	43.9	43.9	43.786	0	76.242	131470000	152	NaN	NaN	NaN	NaN
Q92598	HSPH1	Heat shock protein 105 kDa	12214000	11322000	12747000	5663200	2850200	4987400	15240000	16425000	16832000	9529600	9046710	8842800	11851000	13838000	12086000	13417000	13250000	14193000	1.09201e+07	11783790	0.926704	32	30	29	42.8	40.1	40.1	96.864	0	86.276	266730000	275	NaN	NaN	NaN	NaN
P42166	TMPO	Lamina-associated polypeptide 2, isoform alpha	58746000	52059000	51648000	71657000	72341000	73848000	60416000	62577000	57054000	64052000	60663000	57443000	74312000	79433000	69827000	66022000	67663000	64847000	6.22607e+07	6.71402e+07	0.927323	37	37	37	59.1	59.1	59.1	75.491	0	314.21	1315800000	471	NaN	NaN	NaN	NaN
Q8N1F7	NUP93	Nuclear pore complex protein Nup93	7104500	7015600	7121100	6129400	5774400	5999100	4437000	5139400	4259400	6761400	6294500	6265400	4742900	5622100	4437200	7575600	7968900	7448900	5.88666e+06	6.34632e+06	0.92757	21	21	21	30.9	30.9	30.9	93.487	0	30.712	129390000	194	NaN	NaN	NaN	NaN
P12429	ANXA3	Annexin A3	23405000	23240000	22592000	12296000	12734000	12710000	18493000	17013000	18856000	15155000	15719000	14843000	13719000	15851000	14554000	30794000	25776000	27451000	1.79266e+07	19318000	0.927972	19	19	19	50.2	50.2	50.2	36.375	0	89.567	369130000	212	NaN	NaN	NaN	NaN
P19367	HK1	Hexokinase-1	4518600	4074600	4924300	3884700	3593200	4102200		2298500	1567700	6502800	6421300	5697300	482800	642860		3397700	4938100	3123400	3620475	3.90078e+06	0.928141	19	19	18	25.6	25.6	24.4	102.48	0	27.896	70625000	153	NaN	NaN	NaN	NaN
Q14244	MAP7	Ensconsin	577040		639180	0		0	1076100	1129900	1096400	351220	399200			1116400	1348800	520460	618300	507170	645517	694507	0.929461	5	5	5	9.9	9.9	9.9	84.051	0	8.216	12457000	40	NaN	NaN	NaN	NaN
P52907	CAPZA1	F-actin-capping protein subunit alpha-1	18316000	18137000	19346000	22101000	20640000	20914000	18505000	16868000	21456000	18984000	18748000	20027000	21181000	26355000	24624000	20128000	19053000	20498000	19587000	2.10664e+07	0.929772	16	16	15	64.3	64.3	60.8	32.922	0	83.49	415330000	180	412	NaN	138	NaN
Q13620	CUL4B	Cullin-4B	773940	456690	637540	0	0	0		644350	536040	0		0	0	0	0	989540	966680	1319600	381070	409478	0.930625	6	6	4	10.4	10.4	7.9	103.98	0	8.7158	8700100	31	NaN	NaN	NaN	NaN
P54709	ATP1B3	Sodium/potassium-transporting ATPase subunit beta-3	1800900	1964600	1956900	2461300	2103500	2226800	2386300	3074500	2435400	2486500	2097600	2337700	2542900	3105400	2401300	2269500	2452200	2235100	2267800	2.43647e+06	0.930774	5	5	5	22.2	22.2	22.2	31.512	0	16.413	49838000	50	414	NaN	207	NaN
P54819	AK2	Adenylate kinase 2, mitochondrial	12187000	10797000	5648800		9888000	10380000	15120000	13683000	18375000	11576000	10584000	12198000	16533000	13046000	12953000	12456000	12459000	14300000	12009850	1.29006e+07	0.930956	16	16	16	66.1	66.1	66.1	26.477	0	33.244	252360000	96	415	156	94	49
P60660	MYL6	Myosin light polypeptide 6	40906000	39130000	37540000	33271000	29850000	33750000	59428000	59743000	65919000	35360000	37555000	36022000	62033000	63227000	70336000	37690000	39110000	47623000	44393000	4.76618e+07	0.931417	11	11	9	77.5	77.5	68.9	16.93	0	166.96	896340000	116	231	102	45	36
P05023	ATP1A1	Sodium/potassium-transporting ATPase subunit alpha-1	63383000	58958000	58599000	73055000	72293000	73706000	43633000	43168000	42704000	81154000	76931000	77442000	47994000	48887000	46052000	60626000	65466000	63905000	5.88332e+07	6.31619e+07	0.931467	36	36	34	43.7	43.7	41.5	112.89	0	311.48	1261500000	433	NaN	NaN	NaN	NaN
P63010	AP2B1	AP-2 complex subunit beta	4675800	4730500	5741700	5346000	5222800	5184100	3078000	3149700	2947500	6137300	5967400	5434200	4325500	3080800	3545200	4090400	5786100	4641000	4452900	4.77866e+06	0.931831	15	15	9	18.7	18.7	12.3	104.55	0	16.48	92179000	128	NaN	NaN	NaN	NaN
Q9Y4W6	AFG3L2	AFG3-like protein 2	6502300	6060100	5790100	6281300	6659000	5761600	3191300	2471400	2512600	7051800	8457400	6310200	3590900	3215300	3087300	5795800	5471500	5555400	5.02552e+06	5.39284e+06	0.931887	14	14	14	25.8	25.8	25.8	88.583	0	46.505	102090000	137	NaN	NaN	NaN	NaN
Q9H944	MED20	Mediator of RNA polymerase II transcription subunit 20	1216200	1155600	1129400	872540		1042100		1148100	989730	1170400		1180700	826410	803670		1501100	1390100	1231800	1.0791e+06	1157740	0.932071	3	3	3	24.1	24.1	24.1	23.222	0	7.9546	19740000	58	NaN	NaN	NaN	NaN
Q8IWJ2	GCC2	GRIP and coiled-coil domain-containing protein 2	1831600	2095300	2061100	2928000	3199200	3235300	1878000	1541300	2060800	1947900	1741900	1489400	3347200	3625100	3035500	3168300	1954200	2032100	2.31451e+06	2482400	0.932368	20	20	20	16.9	16.9	16.9	195.91	0	29.216	42612000	127	NaN	NaN	NaN	NaN
O75146	HIP1R	Huntingtin-interacting protein 1-related protein	697540	597780	676620		598840	533970	687170	598310	546020	678440	566960	551190		725790	745080	733440	656660	636160	617031	661715	0.932473	7	7	6	8.8	8.8	7.9	119.39	0	13.916	11981000	55	730	NaN	31	NaN
P21980	TGM2	Protein-glutamine gamma-glutamyltransferase 2	31428000	34767000	32654000		8607600	9390100	42006000	32867000	40274000	31656000	31836000	36113000	4001300	7293100	8138300	52926000	53670000	54077000	2.89992e+07	3.1079e+07	0.933082	18	18	18	36.8	36.8	36.8	77.328	0	77.373	660940000	165	273	NaN	517	NaN
Q7L5N7	LPCAT2	Lysophosphatidylcholine acyltransferase 2	2772500	3289900	3169600	3266900	4396500	3744000	1392300	1165000	1691000	3239200	3996400		1988400		1950100	3292000	2531500	3746000	2765300	2.96337e+06	0.93316	5	5	5	16.4	16.4	16.4	60.207	0	19.6	54189000	60	NaN	NaN	NaN	NaN
P15927	RPA2	Replication protein A 32 kDa subunit	0	0	0	0	0	0	2668700	2782300	3466500		1433700	1735500	0		0		1599700	1599300	990833	1.06137e+06	0.933545	7	7	7	43.3	43.3	43.3	29.247	0	10.084	26880000	37	NaN	NaN	NaN	NaN
Q08257	CRYZ	Quinone oxidoreductase	9434910	9831510	6580300	7437800	6327600	6659200	3147500	2777600	2694900	8835700	8310200	6679400	3375600	3935000	3614700	8597500	7744200	7649800	6.09904e+06	6526900	0.934446	8	8	8	36.5	36.5	36.5	35.206	0	34.028	112460000	81	NaN	NaN	NaN	NaN
P61586	RHOA	Transforming protein RhoA	5079700		4656500		4670900	4019200		3341500	3661300	5449100	5083500		3342400	2760400	2878900	5309700	4407400	7046200	4.23818e+06	4534700	0.934612	9	2	2	39.9	12.4	12.4	21.768	0.00074239	2.4754	70109000	35	NaN	NaN	NaN	NaN
Q8NBJ7	SUMF2	Sulfatase-modifying factor 2	2030100	2504000	2220600	3587400	3563500	3406300	2269300	2549400	2394200	1675800	2469200	2318600	4038000	4424300	3904900	2466300	2613500	2320000	2.72498e+06	2.91451e+06	0.934969	10	10	10	31.9	31.9	31.9	33.843	0	35.304	55283000	97	NaN	NaN	NaN	NaN
Q9NYU2	UGGT1	UDP-glucose:glycoprotein glucosyltransferase 1	53603000	54844000	56606000	61899000	65186000	66195000	26951000	25378000	25526000	63497000	67551000	62556000	29588000	32871000	27361000	63705000	58820000	60491000	4.84653e+07	5.18267e+07	0.935143	45	45	44	37	37	36.5	177.19	0	204.1	1017400000	484	NaN	NaN	NaN	NaN
Q96EP5	DAZAP1	DAZ-associated protein 1	2521800	2280700	2515700	2309200	3013300	3078500	5112700	4317400		3350800	2644500	2606600	4238400	4314700		3041600	3760400	2918800	3.14366e+06	3359475	0.93576	4	4	4	17.2	17.2	17.2	43.383	0	14.215	65913000	53	NaN	NaN	NaN	NaN
Q9UMS4	PRPF19	Pre-mRNA-processing factor 19	19454000	20173000	19676000	23442000	24355000	22110000	15627000	14240000	18234000	27430000	27525000	29301000	14034000	14251000	14054000	22396000	19579000	20900000	1.97012e+07	2.10522e+07	0.935826	18	18	18	52	52	52	55.18	0	64.817	442000000	245	686	NaN	37	NaN
O00268	TAF4	Transcription initiation factor TFIID subunit 4	813080	823980	684760	821010	909890	1092000	992459	940640	858570	714290	787730	555740	1313200	1255100	1044700	824920	928079	1046800	881821	941173	0.936938	11	11	11	18.3	18.3	18.3	110.11	0	14.757	17823000	70	NaN	NaN	NaN	NaN
Q13243	SRSF5	Serine/arginine-rich splicing factor 5	2740700	2501600	2494200	2708000		2750700	4464100	3600900	4660300	2320300	2288600	2645600	5004900	4958300	5468000	2604400	3045200	2766200	3.24006e+06	3.45572e+06	0.937593	8	7	7	30.9	27.6	27.6	31.263	0	15.668	63604000	63	NaN	NaN	NaN	NaN
P27635	RPL10	60S ribosomal protein L10	4782800		8075200	0		0	0	0	0	4246600	7761500	5620900	0	0	0	0	0	0	1.83686e+06	1.95878e+06	0.937757	4	4	4	23.8	23.8	23.8	24.604	0	7.6247	43155000	18	NaN	NaN	NaN	NaN
Q13427	PPIG	Peptidyl-prolyl cis-trans isomerase G	1696000	1554400	1432900	1414400		1330400	2609800	2754300	2424800	1347000	1340800	1454700	2657600	2370000	3249300	1773200	2058500	1994200	1902125	2.02726e+06	0.938276	10	10	10	18.2	18.2	18.2	88.616	0	19.778	39083000	83	NaN	NaN	NaN	NaN
Q9UKM9	RALY	RNA-binding protein Raly	4645000	3977600	4234800	6884600	7181600	6463500	7839600	7946900	7446000	6595400	6339700	7596000	6735100	7803000	6882100	6227200	5756700	6362100	6.29107e+06	6699700	0.939007	8	8	8	28.4	28.4	28.4	32.463	0	29.008	130070000	89	NaN	NaN	NaN	NaN
Q8NFH5	NUP35	Nucleoporin NUP53	2107700	2592500	2473300	2933900	2494900	2697200	2754000	3170400	3394000	2463100	2330200	2501900	3378200	3448600	3541900	2916100	2742700	2885200	2.73532e+06	2.91199e+06	0.939331	8	8	8	33.1	33.1	33.1	34.773	0	17.067	56069000	90	NaN	NaN	NaN	NaN
O60437	PPL	Periplakin	48539000	47894000	46232000	107990000	111220000	109570000	31975000	31117000	30871000	50938000	51872000	52250000	103060000	104940000	98150000	46831000	45687000	48055000	6.28231e+07	6.68648e+07	0.939555	90	90	90	55.6	55.6	55.6	204.74	0	320.41	1123600000	965	48	NaN	1704	NaN
Q9BT09	CNPY3	Protein canopy homolog 3	3619700	3614000	3510800	5433300	6195700	4867000	4192500	4376400	3899300	4685900	4328300	4311500	4965600	4982900	5100100	4664900	4905700	4303900	4.41208e+06	4.69431e+06	0.939878	11	11	11	35.3	35.3	35.3	30.748	0	56.566	93380000	110	NaN	NaN	NaN	NaN
O94905	ERLIN2	Erlin-2	13583000	12555000	12661000	16397000	16994000	17609000	6499200	6682500	7893100	14471000	14292000	12890000	9482900	9303400	9264700	16465000	14988000	16753000	1.23193e+07	1.31011e+07	0.940326	14	14	12	34.5	34.5	31	37.839	0	57.673	246260000	175	NaN	NaN	NaN	NaN
P13073	COX4I1	Cytochrome c oxidase subunit 4 isoform 1, mitochondrial	7539900	8307800	8789500	7720000	8121600	8571700	5904300	6146200	5560400	10559000	10545000	9325900	5888800	5535200	5539700	7664900	7889400	7942500	7.40682e+06	7.87671e+06	0.940345	9	9	9	33.7	33.7	33.7	19.576	0	16.855	154700000	114	NaN	NaN	NaN	NaN
Q13308	PTK7	Inactive tyrosine-protein kinase 7	4372500	4715900	5005300	6493700	7219400	7136000	3987500	3090000	3644500	5145600	5576400	5962900	4801900	4921400	3883200	6391800	6065400	5799100	5.07387e+06	5.39419e+06	0.940617	20	20	20	27.5	27.5	27.5	118.39	0	74.826	99925000	189	NaN	NaN	NaN	NaN
P46459	NSF	Vesicle-fusing ATPase	5656700	5308700	5118400	4684000	4599600	3841900	2664600	2458600	2603000	5273200	5290000	4409000	3378400	3345300	2976200	5271300	5100700	4203000	4.10394e+06	4.36079e+06	0.941101	13	13	13	25.9	25.9	25.9	82.593	0	56.096	87518000	145	NaN	NaN	NaN	NaN
Q13263	TRIM28	Transcription intermediary factor 1-beta	60766000	61289000	58846000	63411000	66085000	58742000	104330000	99838000	88636000	70904000	68050000	64163000	82446000	88556000	73191000	95001000	79278000	81779000	7.35492e+07	78152000	0.941105	36	36	36	63	63	63	88.549	0	254.54	1643100000	517	NaN	191	NaN	423
O00159	MYO1C	Unconventional myosin-Ic	11397000	10423000	10218000	4093800	4245500	4386100	1209000	977310	875790	11763000	12245000	11159000	363360	788690	490450	4460200	4339500	5196700	5.31394e+06	5645100	0.941338	28	28	28	27.1	27.1	27.1	121.68	0	52.931	106330000	162	NaN	NaN	NaN	NaN
P49189	ALDH9A1	4-trimethylaminobutyraldehyde dehydrogenase	3967800	3957000	4287200	3549100	3687800	4442900	2442600	2021900	2179400	4203500	3604200	3662500	2366300	2496100	2175000	4747200	4342000	4835300	3.39286e+06	3.60357e+06	0.941527	12	12	12	31.2	31.2	31.2	53.801	0	20.639	68555000	141	NaN	NaN	NaN	NaN
P84090	ERH	Enhancer of rudimentary homolog	6133600	5995300	5063000	0	0			11823000	10176000	4966300	4935200	4277700		8266500	5101900		7857600	6185600	5598700	5.94154e+06	0.942297	4	4	4	32.7	32.7	32.7	12.259	0	35.328	134890000	38	NaN	178	NaN	29
P29558	RBMS1	RNA-binding motif, single-stranded-interacting protein 1	911920	619890		0	0			796470	1002400	0	0	0	1154300	1429900	1136200	505900	484120		555113	588802	0.942784	3	3	3	11.6	11.6	11.6	44.505	0	5.0515	10098000	29	NaN	NaN	NaN	NaN
Q13838	DDX39B	Spliceosome RNA helicase DDX39B	6055000	4994300	5817600	2978400		3412600	10941000	8014500	10197000	4149100	5728100	6170000	7874500	5697700	4001600	8509700	9498000	10871000	6551300	6.94441e+06	0.943392	13	13	6	36.9	36.9	16.6	48.991	0	34.39	137890000	75	NaN	NaN	NaN	NaN
Q12904	AIMP1	Aminoacyl tRNA synthase complex-interacting multifunctional protein 1	6563500	6513900	6079400	6702700	6202700	6831800	8008600	7765800	7753600	6480500	5895300	5623600	10992000	9743300	10035000	5110000	5571300	6659700	6.93578e+06	7.34563e+06	0.944204	13	13	13	70.8	70.8	70.8	34.352	0	76.064	141530000	168	515	NaN	73	NaN
Q15008	PSMD6	26S proteasome non-ATPase regulatory subunit 6	3107200	3060300	2715400	1429400	1443500	1513700	1247600	1491200		1929100	2451300	2231800	1920300	1179000		2178400	2539900	2522000	2.00104e+06	2118975	0.944342	9	9	9	28	28	28	45.531	0	20.537	41026000	81	NaN	NaN	NaN	NaN
Q96RT1	ERBB2IP	Protein LAP2	1130700	1838400	1193300	2176400	2141700	1860600	2040300	2399900	1710300	2065600	1907800	1756700	1586600	1698900	1261700	2824300	2472800	1876600	1832400	1939000	0.945023	12	12	12	14.3	14.3	14.3	158.3	0	18.098	39245000	105	NaN	NaN	NaN	NaN
Q92616	GCN1L1	Translational activator GCN1	2030600	3163300	2037700	0	0	0	0	0	0	1018700	1505400		0	0	0	1103800	1775600	1397200	803511	850088	0.94521	18	18	18	10.6	10.6	10.6	292.75	0	32.336	16813000	49	NaN	NaN	NaN	NaN
P49005	POLD2	DNA polymerase delta subunit 2	1065000		848450	0	0	0	0		0	0		0		0	0		968310	766530	273350	289140	0.94539	4	4	4	12.6	12.6	12.6	51.289	0	4.2041	10208000	29	NaN	NaN	NaN	NaN
Q9UMS0	NFU1	NFU1 iron-sulfur cluster scaffold homolog, mitochondrial	1696600	1707100	1817100	2889700	2523700	2241700	2325800	2519500	2182100	2476400	1939400	2180600	2335000	2579300	2095300	2704700	2585200	2155300	2.21148e+06	2.33902e+06	0.945471	5	5	5	20.9	20.9	20.9	28.462	0	65.856	46280000	63	NaN	NaN	NaN	NaN
Q96AY3	FKBP10	Peptidyl-prolyl cis-trans isomerase FKBP10	8779200	9310800	9170600	13436000	14047000	16496000	3824200	4101600	3449700	8015000	8737700	10429000	9051200	9012000	10371000	8693000	9620800	13441000	9.17946e+06	9.70786e+06	0.94557	16	16	16	28	28	28	64.244	0	26.495	193920000	150	NaN	NaN	NaN	NaN
Q9UNF0	PACSIN2	Protein kinase C and casein kinase substrate in neurons protein 2	2888000	3275800	2770600	1562000	2291200	1896000	3218200	3265700	3685200	2205200	2128800	2249000	3742000	3787500	3620200	2940200	2782600	2825500	2.76141e+06	2.92011e+06	0.945653	12	12	12	26.3	26.3	26.3	55.738	0	28.619	54767000	87	688	NaN	471	NaN
Q8IXI1	RHOT2	Mitochondrial Rho GTPase 2	3139200	1885900	1935700	4200900	4392800	2845200	1320000	1252400	1017700	3109700	3843500	3075600	1418900		1106300	2649800	2910000	2545600	2.44331e+06	2582425	0.946131	10	10	9	21.5	21.5	19.7	68.117	0	20.372	43785000	70	NaN	NaN	NaN	NaN
P16989	YBX3	Y-box-binding protein 3	17175000	18316000	12900000	12840000	17298000	13075000	15868000	15356000	12319000	14530000	13989000	12311000	21979000	22233000	18504000	13477000	13686000	12132000	1.50163e+07	1.58712e+07	0.946136	15	9	9	55.4	48.9	48.9	40.089	0	72.17	300840000	137	NaN	NaN	NaN	NaN
Q13421	MSLN	Mesothelin	1153700	997410	1285600	3297800	2657100	2697500	0	0	0	1185600		955510	1640900	2182100	1998000	1425400	893440	1068900	1.34323e+06	1.41873e+06	0.946786	8	8	8	15.1	15.1	15.1	68.985	0	10.663	19400000	54	NaN	NaN	NaN	NaN
Q15393	SF3B3	Splicing factor 3B subunit 3	21368000	20669000	20633000	21652000	22557000	21649000	19295000	17623000	17511000	24063000	24979000	23906000	17027000	18923000	15816000	23644000	22839000	21796000	2.03286e+07	2.14437e+07	0.947998	32	32	32	33.5	33.5	33.5	135.58	0	89.146	446150000	416	NaN	NaN	NaN	NaN
Q99536	VAT1	Synaptic vesicle membrane protein VAT-1 homolog	5353700	5442100	4899800	6832400	7062900	6201500	3879700	3430700	3657800	6566900	6138100	6551600	4419000	5338000	4080100	5132400	5163800	5927000	5.19562e+06	5.47966e+06	0.948166	12	12	12	44.8	44.8	44.8	41.92	0	32.669	115680000	131	NaN	NaN	NaN	NaN
Q02218	OGDH	2-oxoglutarate dehydrogenase, mitochondrial	3149500	3740100	3374600	3543500	3811400	3645100	0		0	4638400	4602300	4456300		0	0	3397800	2704500	2620400	2658025	2.80246e+06	0.948461	15	15	15	22.9	22.9	22.9	115.93	0	27.376	52995000	116	NaN	NaN	NaN	NaN
Q9UHR4	BAIAP2L1	Brain-specific angiogenesis inhibitor 1-associated protein 2-like protein 1	0		0	867790		755360	1322200	1506000		775270		710330		767330	1070100		652140	714490	741892	781610	0.949184	5	5	5	13.9	13.9	13.9	56.882	0	10.246	13684000	42	NaN	NaN	NaN	NaN
Q92879	CELF1	CUGBP Elav-like family member 1	1319800	1454500	1451000	1215900	1216200	1216100	895299	918370	1071000	1348200	1639900	1545000	1039100	1131300	1110700	1014200	1229200	1268600	1.19535e+06	1.25847e+06	0.949848	5	5	3	13.6	13.6	9.3	52.063	0	42.059	22893000	62	NaN	NaN	NaN	NaN
P47755	CAPZA2	F-actin-capping protein subunit alpha-2	4511500	4540700	3737900	3939800	4083000	4657400	4488600	4602300	5161100	4833100	4885700	4451500	3571900	3911300		5124100	5099800	5290600	4.41359e+06	4646000	0.949976	10	9	9	60.1	56.6	56.6	32.949	0	52.968	94189000	82	NaN	NaN	NaN	NaN
P12694	BCKDHA	2-oxoisovalerate dehydrogenase subunit alpha, mitochondrial	1818100	2141300	1377900	2139700	2159700	2147200		1388100	1355300	1721700	2619700	2019500	1764000	1693800	1802600	1687700	1955700	1938500	1.81591e+06	1.91147e+06	0.95001	8	8	8	23.8	23.8	23.8	50.47	0	12.959	36918000	85	NaN	NaN	NaN	NaN
Q02790	FKBP4	Peptidyl-prolyl cis-trans isomerase FKBP4	2256300	2239100	2573200		912290	845580	2952900	3135000	2733300	1831000	2284600	1661800	2629700	2471900	2388400	2230000	2851500	2545100	2.20596e+06	2.32156e+06	0.950207	17	17	17	45.8	45.8	45.8	51.804	0	23.073	46542000	117	NaN	NaN	NaN	NaN
Q9HDC9	APMAP	Adipocyte plasma membrane-associated protein		18345000	8219800	10474000	12901000	11141000	0		0	17209000	12777000	20319000	6345500	7620000		0		0	8.72583e+06	9181500	0.950371	8	8	8	26.4	26.4	26.4	46.48	0	70.066	163710000	41	658	NaN	126	NaN
Q14320	FAM50A	Protein FAM50A	1839400	1911400	1961900	1219500	1183900	1308100	2894400	3050900	3041000		1147200	820550	2218700	2675200	2408800	2735100	2601400	2596600	2.04561e+06	2.15044e+06	0.951251	4	4	4	16.5	16.5	16.5	40.241	0	8.6018	40725000	71	NaN	NaN	NaN	NaN
Q71RC2	LARP4	La-related protein 4		0	0	0	0	0	1223000	1455000		0	0	0	1415700		1398700	0		0	382571	402057	0.951535	2	2	2	6.2	6.2	6.2	80.595	0	7.2687	15087000	25	NaN	NaN	NaN	NaN
Q7KZ85	SUPT6H	Transcription elongation factor SPT6	2966500	2637700	2895900	2532000	2347300	2555000	2725900	2511000	1380800	2908800	2842500	2715900	2062300	2507100	1694400	3064200	2805100	3096700	2.50579e+06	2633000	0.951686	13	13	13	13.4	13.4	13.4	199.07	0	39.582	53746000	140	NaN	NaN	NaN	NaN
P22033	MUT	Methylmalonyl-CoA mutase, mitochondrial	1953500	1846700	1857200	2100000	2012000	2029500	899930	904009	1232000	2609200	2749700	2331500	0		0	2150600	1990200	2019700	1.64832e+06	1.73136e+06	0.952034	12	12	12	23.2	23.2	23.2	83.134	0	17.771	35327000	92	NaN	NaN	NaN	NaN
Q9NTK5	OLA1	Obg-like ATPase 1	628190	807280	730640	0	0	0	0	0			0	0	0	0	0	821650	706060	745540	270764	284156	0.952869	4	4	4	11.9	11.9	11.9	44.743	0	4.6081	6437900	19	NaN	NaN	NaN	NaN
P32969	RPL9	60S ribosomal protein L9	4093300	3970200	3160000	2601600	2475000	2009000	0	0	0	5372700	3885200	3802400	0	0	0	2012000	1785500	2353500	2.03434e+06	2.13459e+06	0.953038	9	9	9	55.2	55.2	55.2	21.863	0	25.705	44558000	55	NaN	NaN	NaN	NaN
P17535	JUND	Transcription factor jun-D	986260	838540	884690	1676600	984130		1655400	1674300	1118000		898630	632490	1878800	1830700		1326200	1399200	1044900	1227240	1.28727e+06	0.953363	3	3	3	14.1	14.1	14.1	35.173	0	7.4096	22192000	47	NaN	NaN	NaN	NaN
Q8WXF1	PSPC1	Paraspeckle component 1	18294000	15784000	16990000	22415000	21928000	24922000	30831000	33861000	35063000	18559000	17786000	16081000	44165000	41449000	36235000	17961000	16460000	22126000	2.44542e+07	2.56469e+07	0.953497	21	21	21	47	47	47	58.743	0	44.709	487190000	178	NaN	NaN	NaN	NaN
O95297	MPZL1	Myelin protein zero-like protein 1		0	0	2132200	2164200	2395600		1416100	1692400	1398300		1307500		1477300	1465100	1578500	1451700	1591700	1.40007e+06	1.46716e+06	0.954275	4	4	4	17.8	17.8	17.8	29.082	0	6.033	26799000	45	NaN	NaN	NaN	NaN
P01889	HLA-B	HLA class I histocompatibility antigen, B-7 alpha chain	30296000	28721000	32586000	70972000	78876000	81854100	32527000	28595000	28814000	44991000	54502000	55625000	32648000	34332000	35060000	54400000	59507000	61410000	4.59157e+07	4.80528e+07	0.955526	9	4	4	30.9	16.3	16.3	40.46	0	22.459	912460000	69	NaN	NaN	NaN	NaN
Q99798	ACO2	Aconitate hydratase, mitochondrial	44958000	44610000	43281000	45685000	47625000	47766000	16914000	13753000	15288000	51572000	51908000	50063000	19287000	21665000	17454000	40756000	40443000	41478000	3.55422e+07	3.71807e+07	0.955933	29	29	29	49.2	49.2	49.2	85.424	0	87.941	713260000	251	NaN	NaN	NaN	NaN
P09493	TPM1	Tropomyosin alpha-1 chain	57434000	54906000	57507000	39964000	43556000	39055000	51850000	54187000	50798000	52203000	52417000	51029000	55547000	56180000	55492000	46330000	49869000	49582000	4.99174e+07	5.20721e+07	0.958621	27	18	13	60.9	44	32	32.708	0	323.31	1038000000	259	NaN	NaN	NaN	NaN
Q8NBS9	TXNDC5	Thioredoxin domain-containing protein 5	29429000	38347000	33858000	27543000	31828000	31355000	36733000	35586000	43286000	35046000	41303000	38305000	31346000	32933000	33837000	37014000	33296000	38081000	3.42183e+07	3.56846e+07	0.958912	15	15	15	45.1	45.1	45.1	47.628	0	62.462	714110000	151	NaN	NaN	NaN	NaN
P02545	LMNA	Prelamin-A/C	118280000	122980000	132620000	173190000	166410000	183680000	190540000	185620000	196830000	134620000	131440000	131890000	281410000	240200000	288990000	104030000	113980000	104830000	163350000	1.70154e+08	0.96001	70	70	70	77.9	77.9	77.9	74.139	0	323.31	3424000000	714	NaN	NaN	NaN	NaN
P05026	ATP1B1	Sodium/potassium-transporting ATPase subunit beta-1	5274400	4557800	5020100	9137500	10681000	8387600	5644900	5333300	5031700	8267900	7762600	7339500	6907600	7395000	7550200	4670700	5404000	6197300	6.56314e+06	6.83276e+06	0.960541	11	11	11	26.7	26.7	26.7	35.061	0	12.87	133260000	107	NaN	NaN	NaN	NaN
P12270	TPR	Nucleoprotein TPR	31096000	32787000	34048000	37928000	35831000	37342000	58107000	54769000	57823000	34758000	34372000	33481000	50524000	51735000	50635000	46372000	46909000	46507000	4.21923e+07	4.39214e+07	0.960632	97	97	97	45.4	45.4	45.4	267.29	0	323.31	919730000	1014	213	NaN	1585	NaN
Q10471	GALNT2	Polypeptide N-acetylgalactosaminyltransferase 2	4919000	5440400	5128800	6065100	5513400	9983700		0	0	9031800	8312000	11326000	0	0		3446700	2816900	3631400	4631300	4820600	0.960731	13	13	13	32.7	32.7	32.7	64.732	0	30.794	89542000	82	NaN	NaN	NaN	NaN
Q14676	MDC1	Mediator of DNA damage checkpoint protein 1		0	0	1332800	1216100		2434100	1972700	1670700	960039		839310	1631700	1388700		1295700	1441000	1419100	1.23234e+06	1.28222e+06	0.9611	13	13	13	14.6	14.6	14.6	226.66	0	22.05	22307000	64	NaN	NaN	NaN	NaN
Q9H3P2	NELFA	Negative elongation factor A	2030700	1968500	1589200	0	0		3140400	2839400	2429400	1616500	1802900	1616700	1679200	2165600	1695800	1952800	1814900	2024400	1749700	1.81876e+06	0.962031	8	8	8	26.7	26.7	26.7	57.276	0	10.658	38009000	72	NaN	NaN	NaN	NaN
Q6NZI2	PTRF	Polymerase I and transcript release factor	19666000	19463000	22835000	28553000	24984000	28056000	33020000	33917000	32968000	32013000	29006000	30924000	37146000	27435000	34317000	17838000	21016000	23368000	2.70513e+07	2.81181e+07	0.962061	17	17	17	38.2	38.2	38.2	43.476	0	323.31	612450000	168	NaN	NaN	NaN	NaN
Q99873	PRMT1	Protein arginine N-methyltransferase 1	4753700	5089600	4722000	2458000	1730000	2652700	6086500	6145300	6218000	3997700	4232100	4143400	3581100	4205800	5137200	5582800	4996300	5495400	4.42842e+06	4.59687e+06	0.963357	12	12	12	36.7	36.7	36.7	42.461	0	46.212	98487000	147	NaN	NaN	NaN	NaN
P55809	OXCT1	Succinyl-CoA:3-ketoacid coenzyme A transferase 1, mitochondrial	3727900	3349100	2911300	4848700	4164800	4389500	2671400	2957800	3098700	4776300	4581600	4052100	4135000	3597100	2564200	3143400	3370400	3103200	3568800	3.70259e+06	0.963866	14	14	14	43.7	43.7	43.7	56.157	0	37.72	87067000	108	NaN	NaN	NaN	NaN
Q13435	SF3B2	Splicing factor 3B subunit 2	28109000	26526000	26054000	37081000	38085000	35924000	46099000	45976000	44101000	31399000	32036000	29201000	45410000	50872000	42306000	37265000	35445000	36039000	3.64394e+07	3.77748e+07	0.96465	36	36	36	45.6	45.6	45.6	100.23	0	232.04	791680000	412	812	193	822	296
Q9BVK6	TMED9	Transmembrane emp24 domain-containing protein 9	16649000	16524000	15520000	24978000	25912000	23125000	14846000	12272000	16652000	20943000	19704000	19370000	21092000	19226000	16900000	20122000	17430000	17729000	1.84976e+07	1.91684e+07	0.965	11	11	10	36.2	36.2	36.2	27.277	0	190.07	365560000	110	639	NaN	183	NaN
P13667	PDIA4	Protein disulfide-isomerase A4	143870000	148170000	154470000	170190000	184190000	172850000	133850000	137040000	140450000	190910000	201330000	199750000	100930000	95545900	100770000	169680000	181030000	194590000	1.53898e+08	1.59393e+08	0.965525	52	52	51	60.8	60.8	60.8	72.932	0	323.31	3664900000	592	NaN	NaN	NaN	NaN
Q9ULV4	CORO1C	Coronin-1C		1668000	1711000	0	0	0	0	0		1039700	1499600	1458900	0	0	0	0	0		482714	499775	0.965863	8	8	8	18.6	18.6	18.6	53.248	0	7.9453	14727000	34	NaN	NaN	NaN	NaN
Q96IZ0	PAWR	PRKC apoptosis WT1 regulator protein	1656700	1946200	1728100		0	0	2976900	2661400	2994700	1274500	1411600	1691900	2215000	2415400	2307500	1712700	1453100	1779000	1745500	1.80674e+06	0.966102	9	9	9	43.2	43.2	43.2	36.567	0	22.884	33972000	81	NaN	NaN	NaN	NaN
P62249	RPS16	40S ribosomal protein S16	928730	852460	1097100		340870	453240	0	0	0	854440	932910	1048500	0	0	0	496110	472560	471430	459050	475106	0.966206	3	3	3	22.6	22.6	22.6	16.445	0	3.5398	8900000	22	NaN	NaN	NaN	NaN
P07942	LAMB1	Laminin subunit beta-1	5272800	5072000	4647500	9169800	8599500	8644300	5181100	4454900	5356000	9814900	7408700	7657000	5600800	5491300	4494600	6446700	5724100	5726000	6.26643e+06	6484900	0.966311	30	30	30	27.5	27.5	27.5	198.04	0	50.999	114440000	200	NaN	NaN	NaN	NaN
O43396	TXNL1	Thioredoxin-like protein 1	2367300	2683400	1992800		1787600	2177100	2851800	3329200	2705100	1267900	1691500	1492000	3138500	3193300	3324300	3218300	3143000	2685400	2.48679e+06	2.57269e+06	0.96661	8	8	8	39.1	39.1	39.1	32.251	0	13.92	50829000	81	NaN	NaN	NaN	NaN
P61289	PSME3	Proteasome activator complex subunit 3	3973300	4105400	4067500	2052100	1893400	1550700	4807200	4950000	4228800	2798100	3365200	2591200	4102000	3322000	3728000	3880400	4545400	4369900	3.51427e+06	3.63358e+06	0.967164	8	8	8	35.4	35.4	35.4	29.506	0	38.371	84035000	108	NaN	NaN	NaN	NaN
O75390	CS	Citrate synthase, mitochondrial	15719000	15292000	14377000	19243000	17290000	20472000	7253600	6498200	7048700	17832000	18910000	20270000	7783300	6851700	8729600	14537000	14817000	17533000	1.36882e+07	14140400	0.968018	10	10	10	22.3	22.3	22.3	51.712	0	14.05	289760000	115	NaN	NaN	NaN	NaN
O60684	KPNA6	Importin subunit alpha-7	1499600	1384800	1371400	1393400		1116600	799860	1237000	1123800	1410400	1384600	1258600	1140200	1365700	1018200	1472400	1309600	1168300	1.24081e+06	1.28089e+06	0.968708	8	8	4	18.5	18.5	9.1	60.029	0	12.086	24839000	73	49	NaN	443	NaN
O15144	ARPC2	Actin-related protein 2/3 complex subunit 2	3535600		2973300		0	0	1407800	1736500	1449700	2717900	2603700	1868500	0	0		1554300	1948200	2406200	1.58613e+06	1637350	0.968717	6	6	6	20	20	20	34.333	0	5.5356	32679000	41	NaN	NaN	NaN	NaN
P0DPI2			3847100	4197700	4430000	5608900	6239100	6294500	4869400	4679500	4637100	5875600	5980400	5636300	3836200	3825900	4514700	5795400	5017500	5753600	4.97814e+06	5.13729e+06	0.969022	9	9	9	41	41	41	28.17	0	42.309	104480000	100	NaN	NaN	NaN	NaN
Q9Y2W1	THRAP3	Thyroid hormone receptor-associated protein 3	11709000	13201000	11168000	12630000	15592000	14582000	15368000	15839000	14811000	13162000	13572000	13385000	16084000	14271000	15480000	12778000	15736000	14394000	1.38778e+07	14318000	0.969254	26	25	25	31	31	31	108.66	0	82.964	285010000	209	NaN	NaN	NaN	NaN
O00267	SUPT5H	Transcription elongation factor SPT5	3212900	2824500	2926400	2389200	1850600	2006600	4083800	4041800	3545000	2979200	3249200	3375800	2516300	2882500	2043100	3598100	3145200	3908800	2.98676e+06	3.07758e+06	0.970489	21	21	21	27.3	27.3	27.3	121	0	40.578	67502000	116	NaN	NaN	NaN	NaN
Q9Y3I0	RTCB	tRNA-splicing ligase RtcB homolog	4803300	4589400	4704500	3090100	3201200	3908500	6450300	6442600	6630400	3895300	3301300	3901100	6330400	7039000	6817700	4233400	4475000	5129900	4.86892e+06	5.01368e+06	0.971128	11	11	11	34.7	34.7	34.7	55.21	0	25.2	104780000	126	NaN	NaN	NaN	NaN
P52597	HNRNPF	Heterogeneous nuclear ribonucleoprotein F	26598000	20030000		20683000	18293000	16250000	46159000	50505000	59233000	24101000	25883000	24641000	40338000	47250000	45111000	28646000	29357000	33095000	32218875	33158000	0.971677	15	13	13	48.7	42.2	42.2	45.671	0	323.31	631250000	117	NaN	NaN	NaN	NaN
Q9Y6C9	MTCH2	Mitochondrial carrier homolog 2	2462800	2302800		2413100		2129200	1241000	1459600		2490800	2444500	2687200	1351200	1068100		2145200	2227600		2.00142e+06	2.05923e+06	0.971925	5	5	5	19.1	19.1	19.1	33.331	0	9.7972	36781000	50	NaN	NaN	NaN	NaN
P30101	PDIA3	Protein disulfide-isomerase A3	420520000	450450000	460310000	626170000	631470000	674150000	666420000	688490000	698430000	549640000	578500000	572420000	719290000	714880000	696570000	545330000	562360000	527130000	5.90712e+08	6.07347e+08	0.972611	47	46	46	73.9	70.9	70.9	56.782	0	323.31	12645000000	1004	NaN	122	NaN	434
Q96EE3	SEH1L	Nucleoporin SEH1	1117100	1061000	1071800		945540	919110	793880	726920		1222800	1123900	1179600		0	0	1325600	1516200	1427400	947907	974438	0.972774	4	4	4	19.4	19.4	19.4	39.648	0	14.737	18706000	47	NaN	NaN	NaN	NaN
Q9BY89	KIAA1671	Uncharacterized protein KIAA1671	2437900	2216000	2263700	2905500	3099200	2555000	2762900	3441400	2740700	2899700	2772100	2972900	2825200	2955700	2660300	2353900	2594700	3052600	2.71359e+06	2.78746e+06	0.9735	28	28	28	23.4	23.4	23.4	196.71	0	34.247	57051000	170	NaN	NaN	NaN	NaN
P34897	SHMT2	Serine hydroxymethyltransferase, mitochondrial	34565000	32963000	31454000	33279000	35334000	36568000	16182000	17566000	15567000	38669000	36858000	36413000	18303000	18984000	17576000	30466000	29665000	33170000	2.81642e+07	2.89004e+07	0.974526	25	25	24	52.6	52.6	49.8	55.992	0	184.56	598590000	315	NaN	NaN	NaN	NaN
Q08945	SSRP1	FACT complex subunit SSRP1	19533000	17832000	17189000	7642800	7774100	8563500	17899000	17940000	18928000	15393000	14891000	14488000	12073000	14221000	11845000	18449000	17023000	18288000	1.48113e+07	1.51857e+07	0.975345	18	18	18	27.8	27.8	27.8	81.074	0	58.633	320780000	253	NaN	NaN	NaN	NaN
O43617	TRAPPC3	Trafficking protein particle complex subunit 3	1071600	1083600		1082100		1207400		0	0	0		0	789270	1229200		1074100	966580	1255400	740783	759221	0.975714	4	4	4	26.1	26.1	26.1	20.274	0	4.741	15291000	36	NaN	NaN	NaN	NaN
P31930	UQCRC1	Cytochrome b-c1 complex subunit 1, mitochondrial	32136000	30238000	32382000	35335000	35655000	37904000	22081000	22546000	24552000	38745000	39304000	40898000	25030000	24881000	24758000	27128000	27902000	30890000	3.03143e+07	3.10596e+07	0.976007	21	21	21	57.3	57.3	57.3	52.645	0	95.045	616970000	239	NaN	NaN	NaN	NaN
P45973	CBX5	Chromobox protein homolog 5	9150800	10623000	10386000	8368300	8846610	8847600	16049000	16504000	18616000	12113000	10630000	10498000	15231000	14293000	12880000	12325000	10417000	11631000	1.19324e+07	1.22242e+07	0.976125	12	11	11	66.5	60.2	60.2	22.225	0	69.771	242860000	80	NaN	NaN	NaN	NaN
Q9GZY8	MFF	Mitochondrial fission factor	1711700	1261100	709870	0		0	0	0	0	0		0	0		0	1342900	1483000		460334	470983	0.977389	5	5	5	26.3	26.3	26.3	38.464	0	11.012	14655000	32	NaN	NaN	NaN	NaN
P19105	MYL12A	Myosin regulatory light chain 12A	16986000	19653000	19119000	14158000	15664000	20572000	20207000	17302000	20516000	13416000	17154000	18048000	26375000	20966000	22832000	14169000	13397000	21606000	1.82419e+07	1.86626e+07	0.977459	11	11	6	66.7	66.7	33.3	19.794	0	185.72	355830000	102	NaN	23	NaN	129
P22314	UBA1	Ubiquitin-like modifier-activating enzyme 1	21537000	22965000	22166000	9640200	9352900	9974390	26369000	26637000	29140000	17322000	16112000	16255000	11974000	12093000	11333000	34191000	30221000	32330000	1.97535e+07	2.02034e+07	0.977729	25	25	25	33.5	33.5	33.5	117.85	0	311.71	448260000	268	277	NaN	44	NaN
P00387	CYB5R3	NADH-cytochrome b5 reductase 3		0	0	2768400	1955300	1772800	2296400	1820600		2510900		2958600	0		0	1864600	1966600		1.51621e+06	1.55012e+06	0.978129	6	6	6	29.2	29.2	29.2	34.234	0	13.531	34674000	43	NaN	NaN	NaN	NaN
P62195	PSMC5	26S protease regulatory subunit 8	10145000	10498000	8483100	6540500	7637800	7888500	6283900	6232000	6848600	8322700	8909400	8784200	6195400	7124200	5655300	9656200	9405600	8000400	7.83971e+06	8.00593e+06	0.979238	17	17	17	52.7	52.7	52.7	45.626	0	45.864	169540000	146	NaN	NaN	NaN	NaN
P78527	PRKDC	DNA-dependent protein kinase catalytic subunit	45037000	44276000	47254000	23696000	23770000	24330000	15793000	12228000	14099000	47410000	45501000	44364000	8431900	10194000	6100100	32070000	31627000	30049000	2.78314e+07	2.84163e+07	0.979417	89	89	89	26.4	26.4	26.4	469.08	0	323.31	576520000	617	NaN	NaN	NaN	NaN
P04439	HLA-A	HLA class I histocompatibility antigen, A-3 alpha chain	77909000	75062000	82021000	168320000	176700000	181280000	66773000	69658000	73793000	124170000	114560000	115240000	95134000	104430000	85354000	120020000	118230000	114760000	1.07946e+08	1.10211e+08	0.979452	21	21	12	54.2	54.2	32.3	40.84	0	323.31	2196200000	368	83	NaN	198	NaN
P19387	POLR2C	DNA-directed RNA polymerase II subunit RPB3	1040200	938450		1528900	1451700	1495500	1364200	1475800	1501600	1188200	1118500	1156300	1399000	1517500		1552800	1407700	1680900	1.34954e+06	1.37761e+06	0.979625	5	5	5	30.9	30.9	30.9	31.441	0	15.044	28750000	60	NaN	NaN	NaN	NaN
Q99959	PKP2	Plakophilin-2	3964300	3480700	3716200	3563900	3264100	3058900	0		0	3473600	4776200	4658000	2063700	1517000	1326500	1774800	2560300	2005100	2.63101e+06	2.68391e+06	0.98029	12	12	12	19.5	19.5	19.5	97.414	0	60.439	48765000	71	634	NaN	437	NaN
P43686	PSMC4	26S protease regulatory subunit 6B	6434300	5251200	5028900	4018900	5654200	4416200	7628300	7203400	5945300	5372200	4936500	4572100	8229600	7416300	6969000	4577200	4898900	5634400	5.73119e+06	5.84513e+06	0.980506	16	16	16	54.1	54.1	54.1	47.366	0	67.208	130760000	126	NaN	NaN	NaN	NaN
P23396	RPS3	40S ribosomal protein S3	9575400	9559300	9612100	4186500	4776900	4360100	3584200	3133600	2956800	8191700	7296900	8180700	3528500	4172200	4025700	5751800	5822600	5793000	5.74943e+06	5.86257e+06	0.980702	11	11	11	51.4	51.4	51.4	26.688	0	22.137	115460000	106	NaN	NaN	NaN	NaN
Q9BV40	VAMP8	Vesicle-associated membrane protein 8	7687900	8474600	7065100	11556000	12665000	12313000	7119000	8189400	7149300	7095900	8260700	7318200	10175000	9234700	12395000	10420000	10248000	8635800	9.13548e+06	9.30926e+06	0.981333	5	5	5	38	38	38	11.438	0	38.132	174050000	71	NaN	NaN	NaN	NaN
P49750	YLPM1	YLP motif-containing protein 1	2977800	2823300	3153400	2876600	3113200	3809500	4845300	4867400	5258400	3158100	3121900	3053100	4777200	4142000	4962100	3417700	4019100	3702300	3.74721e+06	3.81706e+06	0.981702	17	17	17	14.4	14.4	14.4	241.64	0	26.695	75266000	118	NaN	NaN	NaN	NaN
Q14697	GANAB	Neutral alpha-glucosidase AB	59368000	59789000	57408000	60971000	62835000	60860000	22955000	21820000	21383000	70042000	70332000	67990000	28940000	28000000	30656000	47281000	46310000	45522000	4.74877e+07	4.83414e+07	0.982339	37	37	37	46	46	46	106.87	0	230.84	1047500000	448	537	NaN	136	NaN
P40429	RPL13A	60S ribosomal protein L13a	4156600	4405900		0	0	0	0	0	0	3380400	3152500		0		0	0		0	1.07031e+06	1.08882e+06	0.983005	3	3	3	15.8	15.8	15.8	23.577	0.00071659	2.2312	32124000	25	NaN	NaN	NaN	NaN
P29590	PML	Protein PML	2608400	2520600	3135600	5255100	5089600	5305000	7472100	5867000	7360900	4238400	3983800	4240300	5542200	6225100	5788700	5518700	4753600	5011400	4.95714e+06	5.03358e+06	0.984815	22	22	22	33.7	33.7	33.7	97.55	0	47.435	110970000	165	NaN	NaN	NaN	NaN
Q05048	CSTF1	Cleavage stimulation factor subunit 1	2472500	2417500	2812800	2514200	2466600	2344900	0	0		2674500	2345500	2740800	0		0	2271400	2274400	2945200	1.87856e+06	1906475	0.985359	10	10	10	37.8	37.8	37.8	48.357	0	21.011	40250000	75	NaN	NaN	NaN	NaN
Q92538	GBF1	Golgi-specific brefeldin A-resistance guanine nucleotide exchange factor 1	1624300		2202000	2480300	1657400	2039200	0	0	0	1810400	2346200	1877300	0		0	1156300	1626500	1327800	1250400	1.26806e+06	0.986071	12	12	12	10.5	10.5	10.5	206.44	0	14.31	23061000	60	NaN	NaN	NaN	NaN
P16144	ITGB4	Integrin beta-4	126460000	125710000	123000000	194470000	193820000	196720000	69433000	70680000	67859000	138820000	126740000	130110000	129670000	131800000	129370000	134510000	130610000	133020000	1.29795e+08	1.31628e+08	0.986074	79	79	79	53.3	53.3	53.3	202.16	0	323.31	2607200000	1008	NaN	NaN	NaN	NaN
Q15459	SF3A1	Splicing factor 3A subunit 1	23209000	23169000	22257000	31645000	32247000	32101000	35848000	36489000	36326000	25391000	24645000	24491000	36561000	37409000	34344000	31044000	30748000	32472000	3.03657e+07	3.07894e+07	0.986236	36	36	36	45.1	45.1	45.1	88.885	0	224.83	658510000	490	NaN	200	NaN	117
O75694	NUP155	Nuclear pore complex protein Nup155	3881800	3368600	3223400	3183200	3454500	3209500	2945000	3086000	2646000	3232100	3306800	3721000	2878400	2961100	2733700	3753400	3373400	3387900	3222000	3.26087e+06	0.988081	17	17	17	19.3	19.3	19.3	155.2	0	39.861	71389000	156	NaN	NaN	NaN	NaN
Q15029	EFTUD2	116 kDa U5 small nuclear ribonucleoprotein component	31110000	30915000	32083000	33664000	32720000	33658000	20610000	23637000	22078000	34304000	33262000	36158000	16500000	19789000	18555000	33328000	33647000	38059000	2.89417e+07	2.92891e+07	0.988137	37	37	36	53.8	53.8	52.8	109.43	0	135.13	602240000	399	NaN	NaN	NaN	NaN
P49790	NUP153	Nuclear pore complex protein Nup153	9450600	7311000	6835400	9855500	8191300	8258400	11847000	13299000	10992000	9486200	9318800	7672200	10965000	10757000	9938500	9760200	10205000	8919210	9.56002e+06	9.66912e+06	0.988717	34	34	34	33.7	33.7	33.7	153.94	0	82.432	197410000	323	NaN	NaN	NaN	NaN
P50416	CPT1A	Carnitine O-palmitoyltransferase 1, liver isoform	2239500	3040900	2660300	1968500	1694900		0	0	0	1616400	2304200	2148700		812410	926600	926720	1523400		1.45051e+06	1465490	0.98978	5	5	5	8.4	8.4	8.4	88.367	0	10.512	26454000	49	NaN	NaN	NaN	NaN
Q6PJT7	ZC3H14	Zinc finger CCCH domain-containing protein 14	4808600	3757900	3743500	4860200	4876300	5185600	4667900	4273600	4213800	4171200	3929000	3783800	5106200	4844000	4635100	4992400	4774000	4564400	4.48749e+06	4.53334e+06	0.989885	17	17	17	31.1	31.1	31.1	82.875	0	47.625	89297000	180	581	NaN	582	NaN
P21953	BCKDHB	2-oxoisovalerate dehydrogenase subunit beta, mitochondrial	1917200	2060200	1719700	2108400	2421500	2523600		0	0	2305200	3050000	2189700	0	0		1201000	1829800	2304900	1593825	1610075	0.989907	4	4	4	11.5	11.5	11.5	43.122	0	14.028	29334000	52	NaN	NaN	NaN	NaN
P09543	CNP	2,3-cyclic-nucleotide 3-phosphodiesterase	2911700	2462100	2609900	1480700	2331900	2220300	0		0	2544300	3320300	3311900	0	0	0	2036500	2255300	2460700	1752075	1.76989e+06	0.989935	6	6	6	22.1	22.1	22.1	47.578	0	18.41	39615000	57	NaN	NaN	NaN	NaN
P15880	RPS2	40S ribosomal protein S2	2569700	2890900	2988500	1003800	754210	1287800	0	0	0	2189100	2003100	2461800		0	0		1103700	1272700	1.27721e+06	1.29006e+06	0.990043	6	6	6	22.9	22.9	22.9	31.324	0	15.001	23588000	36	NaN	NaN	NaN	NaN
Q96I24	FUBP3	Far upstream element-binding protein 3	12259000	10280000	12638000	13216000	14492000	15723000	13538000	15114000	12654000	11854000	11672000	11328000	16619000	16355000	16769000	11618000	12646000	12156000	1.33238e+07	1.34463e+07	0.990886	20	19	19	47.9	46	46	61.64	0	33.055	247690000	159	623	NaN	156	NaN
Q96GQ7	DDX27	Probable ATP-dependent RNA helicase DDX27	761030	653190	709510		0	0	0	0	0	771300	643560	727600	0	0	0	0		0	265466	267808	0.991258	3	3	3	4.5	4.5	4.5	89.834	0	4.6422	5844000	25	NaN	NaN	NaN	NaN
Q9BZK7	TBL1XR1	F-box-like/WD repeat-containing protein TBL1XR1	2463400	2590700	2540400	3091800	3470100	3284400	3448100	2931700	3119700	2728400	2740700	3188900	3356300	3137300	2994500	3139000	2686100	3197900	2.99337e+06	3.01879e+06	0.991579	8	8	6	24.3	24.3	21	55.594	0	51.568	57490000	126	NaN	NaN	NaN	NaN
Q12874	SF3A3	Splicing factor 3A subunit 3	13272000	13035000	13865000	15309000	15895000	16828000	15149000	14792000	15136000	13702000	13165000	12660000	16841000	16743000	15895000	15156000	14846000	15400000	14809000	1.49342e+07	0.991615	15	15	15	36.3	36.3	36.3	58.848	0	73.518	326000000	180	NaN	NaN	NaN	NaN
Q14257	RCN2	Reticulocalbin-2	16580000	16488000	17381000	16582000	23064000	21535000	20223000	22616000	23295000	19952000	20636000	20445000	16549000	18186000	16287000	22476000	19985000	24751000	1.97516e+07	1.99186e+07	0.991616	10	10	10	37.9	37.9	37.9	36.876	0	51.973	413840000	149	NaN	NaN	NaN	NaN
P11940	PABPC1	Polyadenylate-binding protein 1	20968000	19623000	20341000	14458000	14257000	14957000	15528000	15223000	15724000	17341000	17814000	17118000	18377000	18144000	19032000	15550000	14234000	14739000	1.67866e+07	1.69277e+07	0.991664	25	25	18	45	45	36.2	70.67	0	101.99	324780000	296	NaN	NaN	NaN	NaN
Q16630	CPSF6	Cleavage and polyadenylation specificity factor subunit 6	7656200	8425300	7480900	7416400	8777500	9507400	12221000	12542000	12396000	7927200	8062700	8664900	10485000	11228000	10148000	11067000	8700400	10850000	9.60252e+06	9.68147e+06	0.991846	11	11	11	21.6	21.6	21.6	59.209	0	102.05	205700000	133	NaN	NaN	NaN	NaN
Q9BZF9	UACA	Uveal autoantigen with coiled-coil domains and ankyrin repeats	10112000	10020000	11398000	12745000	13179000	11891000	9457300	7942200	9537300	10561000	10536000	9270600	11842000	13514000	11835000	9729790	9388390	10372000	1.0698e+07	1.07832e+07	0.992097	44	44	44	38	38	38	162.5	0	115.98	208080000	348	645	NaN	1125	NaN
P22695	UQCRC2	Cytochrome b-c1 complex subunit 2, mitochondrial	12597000	12914000	12973000	14745000	14340000	14659000	6656600	6614800	6833000	14629000	12000000	14788000	7830800	9027600	7966800	12844000	11771000	12161000	1.13703e+07	1.14465e+07	0.993343	15	15	15	41.3	41.3	41.3	48.442	0	46.217	226660000	149	NaN	NaN	NaN	NaN
O43852	CALU	Calumenin	26136000	31977000	24951000	41297000	36626000	29237000	27410000	25660000	30068000	35227000	36703000	33375000	29557000	22086000	19501000	29896000	35126000	33528000	3.03736e+07	3.05554e+07	0.994047	16	16	16	60.6	60.6	60.6	37.106	0	289.89	645150000	141	NaN	26	NaN	249
P67809	YBX1	Nuclease-sensitive element-binding protein 1	28229000	27687000	23968000	28351000	27496000	23496000	39761000	41527000	34520000	27599000	28701000	23770000	41499000	38320000	36864000	26416000	28514000	24613000	3.05594e+07	3.06996e+07	0.995436	15	15	9	50.3	50.3	42.9	35.924	0	207.56	628590000	169	NaN	172	NaN	218
P17480	UBTF	Nucleolar transcription factor 1	1191200	1448200	1200600	1607000	1633200		0	0	0	1166200	1198900	1276500	0		0	1109800	1075700	1284900	885025	889000	0.995529	10	10	10	18.3	18.3	18.3	89.405	0	11.695	16977000	49	245	NaN	585	NaN
P35250	RFC2	Replication factor C subunit 2	3429300	3479700	3134300	3619000	2962400	2474500	2871700	2955000	2134200	3339000	3235900	2731100	3252700	3037300	2005000	2996900	3734200	2813200	3.00668e+06	3.01614e+06	0.996861	10	10	10	32.8	32.8	32.8	39.157	0	20.062	61160000	117	NaN	NaN	NaN	NaN
P78347	GTF2I	General transcription factor II-I	4821400	3756700	4454200	3274500	3876500	3155600	2426900	1944500	2474700	4346900	4710600	4500800		1391200	1153700	3852300	3543900	3391900	3.35389e+06	3.36141e+06	0.997762	20	20	20	24.9	24.9	24.9	112.42	0	39.571	67958000	124	NaN	NaN	NaN	NaN
Q8TCT9	HM13	Minor histocompatibility antigen H13	5003700	5112600	5933900	5831900	4922700	5224400	5350700	6462400	6008300	6916400	7028500	7164700	4420800	3262100	5036200	4253700	6479000	5391700	5.53896e+06	5.55034e+06	0.997948	4	4	4	12.5	12.5	12.5	41.488	0	23.214	121740000	66	NaN	NaN	NaN	NaN
P14209	CD99	CD99 antigen	1227300	1558000	1271900	1269300		1629300	2105400	1966500	2307400	1869600	2152500	2023400	941730		1098600		2300700	1305200	1.66689e+06	1.67025e+06	0.997989	3	3	3	10.3	10.3	10.3	18.848	0	22.877	31895000	48	NaN	NaN	NaN	NaN
P07954	FH	Fumarate hydratase, mitochondrial	16848000	17060000	18080000	18088000	18156000	20303000	24076000	22888000	18134000	21342000	20646000	19284000	18086000	17859000	14948000	20673000	21461000	19648000	1.92926e+07	1.93274e+07	0.998195	16	16	16	44.1	44.1	44.1	54.636	0	97.679	383650000	158	NaN	70	NaN	368
P39880	CUX1	Homeobox protein cut-like 1	1989200	1874400	2077700	3197300	3557900	3291300	2494200	2383600	2370600	2099900	2296900	2282800	3062100	3159500	2775200	2843400	2159000	2589400	2581800	2.58536e+06	0.998625	12	12	12	10.7	10.7	10.7	164.19	0	13.629	46557000	78	NaN	NaN	NaN	NaN
P20020	ATP2B1	Plasma membrane calcium-transporting ATPase 1	3975500	5423700	5921700	8076300	7012600	7511600	1276200	1698800	1783500	5632800	5892300	6145500	3949800	3180300	3902400	5142900	3756900	5114900	4.74221e+06	4.74642e+06	0.999113	21	21	12	20.9	20.9	12.3	134.68	0	48.802	99497000	160	NaN	NaN	NaN	NaN
O75367	H2AFY	Core histone macro-H2A.1	3012000	2629100	2994100	2286300	1977400	2188000	0	0	0	3762300	3451100	3512500	0	0	0	1655100	1204200	1503900	1.67632e+06	1.67657e+06	0.999854	9	9	7	33.1	33.1	26.1	39.617	0	22.236	35096000	62	NaN	NaN	NaN	NaN
O43865	AHCYL1	Putative adenosylhomocysteinase 2	1018800	901380	1069000		680800	1013000	0	0	0		1049400	1006000		750040	707270	0	0		585372	585452	0.999865	7	7	7	19.8	19.8	19.8	58.951	0	8.456	14719000	35	NaN	NaN	NaN	NaN
Q8WVM8	SCFD1	Sec1 family domain-containing protein 1	5698400	4018700	4833400	3528700	5114600	5630300	1550100	1750200	1425200	5402000	6123400	5038500	1626500	1670400	1568900	3999900	3953400	4165500	3.72773e+06	3.72761e+06	1.00003	15	15	15	36.9	36.9	36.9	72.379	0	32.956	75922000	125	NaN	NaN	NaN	NaN
P31040	SDHA	Succinate dehydrogenase [ubiquinone] flavoprotein subunit, mitochondrial	11731000	13694000	13730000	13102000	13686000	14720000	8416900	9431900	10827000	16915000	18461000	18135000	7419700	7695100	8251300	9289600	10934000	12155000	1.21488e+07	1.21395e+07	1.00076	17	17	17	33.9	33.9	33.9	72.691	0	94.883	250430000	264	NaN	NaN	NaN	NaN
Q27J81	INF2	Inverted formin-2	6818600	8084500	6667300	9528700	9942100	8247300	3767700	4099100	2365300	8479200	7397600	7620600	5541500	5468500	4570600	7046300	7178400	6123700	6613400	6.60293e+06	1.00159	24	24	24	33.8	33.8	33.8	135.62	0	78.914	130690000	227	NaN	NaN	NaN	NaN
P20042	EIF2S2	Eukaryotic translation initiation factor 2 subunit 2	3757700	3359400	3839300	2383600	2235700	2914700	2242000	2053700	2233900	3437500	3190700	3334600	2304300	2646300	2434300	2410700	2435000	2779600	2780000	2.77478e+06	1.00188	13	13	13	39.3	39.3	39.3	38.388	0	29.793	58251000	124	NaN	NaN	NaN	NaN
O75746	SLC25A12	Calcium-binding mitochondrial carrier protein Aralar1	1143600	1068300		1142400	1180900	1080100	0	0	0	1126100	1272900	1272100	0	0	0	1022800	978941	625010	701912	699761	1.00307	10	6	6	17.3	12.1	12.1	74.761	0	11.932	15331000	44	NaN	NaN	NaN	NaN
Q01844	EWSR1	RNA-binding protein EWS	6207600	6196600	6738700	8119500	7547200	8347000	12227000	12457000	14509000	8203400	6156400	6599600	10256000	10216000	11215000	8689700	10204000	10531000	9.14996e+06	9.11901e+06	1.00339	8	8	8	16.3	16.3	16.3	68.477	0	155.06	196090000	78	NaN	183	NaN	275
P43304	GPD2	Glycerol-3-phosphate dehydrogenase, mitochondrial	7407900	7331700	7197900	8043000	8739700	9271800	3011000	3553000	3339300	8616800	8575700	9376000	5122700	4603400	3195900	5470600	6213000	6507900	6.43281e+06	6.40911e+06	1.0037	23	23	23	38.8	38.8	38.8	80.852	0	93.931	127210000	201	NaN	NaN	NaN	NaN
Q9BXP5	SRRT	Serrate RNA effector molecule homolog	8195400	7113000	6166500	6899500	7305700	5795500	9219500	8659600	9851200	6501400	7385900	7225200	8144700	7684100	7076900	7759500	8172700	8973000	7.68954e+06	7.65816e+06	1.0041	22	22	22	26.6	26.6	26.6	100.67	0	40.287	166370000	197	NaN	NaN	NaN	NaN
Q92499	DDX1	ATP-dependent RNA helicase DDX1	4338900	3967500	3933800	1124300	1491300	1346800	2708700	2435300	2105500	3107900	3255600	3032500		1830300	1882200	2531700	2534700	2585600	2.60579e+06	2.59506e+06	1.00413	13	13	13	24.3	24.3	24.3	82.431	0	45.86	54975000	121	NaN	NaN	NaN	NaN
Q9UHB6	LIMA1	LIM domain and actin-binding protein 1	40075000	40574000	40786000	55329000	62476000	59958000	73736000	72913000	72522000	51649000	53278000	55140000	67020000	71583000	69230000	48239000	49968000	49800000	5.75966e+07	57323000	1.00477	48	48	48	66.3	66.3	66.3	85.225	0	244.52	1193600000	559	681	NaN	330	NaN
Q8NCN5	PDPR	Pyruvate dehydrogenase phosphatase regulatory subunit, mitochondrial	1249100	1156700	1447500	1160600	1211500	1086300	0	0	0	1234100	1299200	1535600	0	0	0	1252900	981690	972531	812411	808447	1.0049	11	11	11	15.6	15.6	15.6	99.363	0	9.2354	15255000	49	NaN	NaN	NaN	NaN
Q16576	RBBP7	Histone-binding protein RBBP7	9636200	9952400	12554000	7375600	9914190	12072000	18674000	19172000	19140000	10431000	9825700	12227000	15013000	13810000	17010000	11823000	12762000	14928000	1.31656e+07	1.30922e+07	1.00561	12	12	8	40.9	40.9	34.8	47.82	0	45.433	273520000	99	NaN	NaN	NaN	NaN
Q15643	TRIP11	Thyroid receptor-interacting protein 11	2556200	2244900	1933700	2910800	2481500	2590900	2104000	2498000	1899400	1886000	2522200	1760600	3270100	3129500	2535800	1928600	2042400	2009800	2.35771e+06	2.34278e+06	1.00637	27	27	27	19.5	19.5	19.5	227.58	0	25.853	47660000	145	NaN	NaN	NaN	NaN
P52948	NUP98	Nuclear pore complex protein Nup98-Nup96	2930600	2891400	2768300	3055000	2827500	3290600	3451300	3328700	2486100	3032300	3148000	2058200	3211300	3672900		2586400	3258900	2904900	3.00328e+06	2.98411e+06	1.00642	21	21	21	14.8	14.8	14.8	197.58	0	36.597	59147000	131	NaN	NaN	NaN	NaN
O95816	BAG2	BAG family molecular chaperone regulator 2	1751400	1446100	1584300	1543900	3009900	2075200	2764400	2954500	2883300	1982800	1682900	1793300	2121100	2098600	3111500		1882500	2982300	2.22367e+06	2206875	1.00761	9	9	9	53.6	53.6	53.6	23.772	0	11.372	38752000	71	NaN	NaN	NaN	NaN
Q6PI48	DARS2	Aspartate--tRNA ligase, mitochondrial	3583500	3513600	2977100	2116700	2954500	2730500	1622300	1779100	2042200	4313000	3577500	3558300	0		0	3254600	2621500	3223800	2.59106e+06	2.56859e+06	1.00875	10	10	10	21.1	21.1	21.1	73.562	0	29.909	47857000	77	NaN	NaN	NaN	NaN
Q4KMQ2	ANO6	Anoctamin-6	1292000		1461600	1536400	1761700	1893100	0		0	2206300	1851900	2295400	0	0	0	1052600	1456100	1260600	1.13497e+06	1.12477e+06	1.00907	6	6	6	9.7	9.7	9.7	106.16	0	11.865	20764000	41	NaN	NaN	NaN	NaN
Q9BSJ8	ESYT1	Extended synaptotagmin-1	20921000	19880000	20321000	22492000	24526000	25127000	12631000	12370000	13010000	25486000	23519000	24897000	10383000	11760000	12057000	19157000	19080000	23239000	1.90309e+07	18842000	1.01002	27	27	27	31.8	31.8	31.8	122.85	0	142.34	394040000	291	NaN	NaN	NaN	NaN
O75410	TACC1	Transforming acidic coiled-coil-containing protein 1	2967300	3220200	2358700	3636900	3838700	3713100	4505100	4266300	4097000	3252000	3382300	2903400	3968800	4478900	3444000	3658600	3834300	3347700	3.62259e+06	3.58556e+06	1.01033	18	18	17	37.1	37.1	35.8	87.793	0	34.374	69202000	138	NaN	NaN	NaN	NaN
P12956	XRCC6	X-ray repair cross-complementing protein 6	66898000	67985000	67336000	35235000	44025000	37460000	35322000	33026000	37992000	53980000	61030000	57045000	28074000	31845000	30045000	50592000	52380000	55850000	4.72532e+07	4.67601e+07	1.01055	30	30	30	50.9	50.9	50.9	69.842	0	156.98	959350000	333	NaN	NaN	NaN	NaN
Q06587	RING1	E3 ubiquitin-protein ligase RING1	1447700	1428700	1412500	1619400	2162500	1866600	2525800	2223400	2589100	1512800	1361500	1638100	2071600	2045900	2173300	1925400	1932800	2426100	1.91952e+06	1.89861e+06	1.01101	7	7	5	33.5	33.5	26.1	42.429	0	18.66	38941000	89	NaN	NaN	NaN	NaN
Q15287	RNPS1	RNA-binding protein with serine-rich domain 1	3538200	3004000	3177900	5733600	6211300	6135800	7011600	7466600	6711000	4756100	4302000	4434500	6144200	7767600	5215000	5202300	5413500	5215500	5.44333e+06	5.38341e+06	1.01113	5	5	5	20	20	20	34.208	0	35.451	114230000	129	NaN	NaN	NaN	NaN
P49821	NDUFV1	NADH dehydrogenase [ubiquinone] flavoprotein 1, mitochondrial	1911800	2305800	1889300	1725300	1467400	1713700	0		0	2422400	2579800	2524200	0	0	0	1469400	1806500	1451200	1.37666e+06	1361500	1.01114	10	10	10	26.5	26.5	26.5	50.817	0	17.995	31235000	64	NaN	NaN	NaN	NaN
Q5UIP0	RIF1	Telomere-associated protein RIF1	1666400	1778700	1480800	2249000	2797800	2920800	2013400	2842400	3717300	2418500	2443100	1370400	1592700	2481100	2757100	3144800	2360100	2644100	2.38518e+06	2.35688e+06	1.01201	24	24	24	17.8	17.8	17.8	274.46	0	32.717	52936000	141	NaN	NaN	NaN	NaN
Q9Y2U8	LEMD3	Inner nuclear membrane protein Man1	2114400	1638300	1930100	1481200	1669800	1759700	898110		1371600	1531000	1649400	1884500		1252400	1121700	1898200	1567700	1800300	1.6079e+06	1588150	1.01244	9	9	9	15.9	15.9	15.9	99.996	0	55.136	28702000	69	NaN	NaN	NaN	NaN
Q9GZS3	WDR61	WD repeat-containing protein 61		0	0	0	0	0	2170800	2185700			0	0	0	0	0	1809300		2493400	622357	614671	1.0125	3	3	3	17.7	17.7	17.7	33.58	0	12.594	24682000	26	NaN	NaN	NaN	NaN
Q9UMX5	NENF	Neudesin	1124000	1046900	1332100	1361000		1272200	1494200	1171900	1379000	1239800	914690	1331500	1008300	919700	1190100	1659700	1440100	1608100	1.27266e+06	1.25689e+06	1.01255	6	6	6	54.7	54.7	54.7	18.856	0	9.2744	34639000	62	NaN	NaN	NaN	NaN
Q14318	FKBP8	Peptidyl-prolyl cis-trans isomerase FKBP8	4391200	4378500	4317100	4570100	4637700	4314000	2395400	2970900	2627700	4674000	4275900	5100200	2494300	2717500	3101000	3920000	4139400	3748700	3.84473e+06	3.79678e+06	1.01263	8	8	8	32	32	32	44.561	0	26.33	87760000	105	NaN	NaN	NaN	NaN
P55265	ADAR	Double-stranded RNA-specific adenosine deaminase	3577600	3027300	3547800	3764000	3414700	3788400	3412500	2641400	3124300	3896100	3968600	3980500	2627000	2725900	2616300	3206900	3540000	3335700	3.36644e+06	3.32189e+06	1.01341	14	14	14	15.1	15.1	15.1	136.06	0	27.209	69845000	120	420	NaN	1006	NaN
O75369	FLNB	Filamin-B	183040000	176090000	177300000	131990000	133740000	138740000	214290000	206410000	209530000	154180000	149780000	153380000	229400000	235400000	220430000	138750000	135090000	133480000	174570000	172210000	1.0137	145	145	141	69.8	69.8	68.5	278.16	0	323.31	3551200000	1544	NaN	NaN	NaN	NaN
Q9BUJ2	HNRNPUL1	Heterogeneous nuclear ribonucleoprotein U-like protein 1	12536000	11682000	11432000	9533090	10325000	9781600	7268600	6836100	6585500	12665000	13043000	11006000	5371300	5565700	5063100	10736000	10325000	11039000	9.55332e+06	9.42379e+06	1.01375	16	16	16	22.9	22.9	22.9	95.737	0	39.747	186140000	200	NaN	NaN	NaN	NaN
Q16555	DPYSL2	Dihydropyrimidinase-related protein 2	5806500	5882100	5677700	1604600		2761300	7763700	7719300	8423000	5160700	5381400	4889100	5489700	5621800	5422400	6555100	5988100	6114200	5704775	5.62472e+06	1.01423	17	17	17	48.1	48.1	48.1	62.293	0	72.01	103100000	186	558	NaN	356	NaN
P14314	PRKCSH	Glucosidase 2 subunit beta	34180000	32483000	35681000	42175000	39050000	45805000	25684000	29448000	26322000	30956000	33085000	32767000	36894000	36789000	41602000	23568000	31740000	38872000	3.45364e+07	3.40303e+07	1.01487	20	20	20	47	47	47	59.425	0	281.57	720520000	161	NaN	NaN	NaN	NaN
O15230	LAMA5	Laminin subunit alpha-5	2916700	2971000	2933300	4152100	4120400	4529300	716700	1025800	680210	2482400	2403500	2642800	2824800	2278500	3028900	2406900	2683200	2918600	2.67172e+06	2.62996e+06	1.01588	26	26	26	11.4	11.4	11.4	399.73	0	39.877	53018000	173	NaN	NaN	NaN	NaN
P47895	ALDH1A3	Aldehyde dehydrogenase family 1 member A3	3712700	3477000	4041500	0		0	0		0	987801	1197700	1220200	0		0	3850700	2748500	2628200	1.60446e+06	1.57914e+06	1.01603	9	9	8	25.4	25.4	23.8	56.108	0	21.276	35782000	75	NaN	NaN	NaN	NaN
Q99878	HIST1H2AJ	Histone H2A type 1-J	255330000	255310000	226990000	237060000	218250000	206470000	114350000	114400000	90070000	342550000	311350000	264210000	112060000	97012000	96464000	165090000	166690000	134900000	1.90914e+08	187814000	1.01651	6	6	2	35.9	35.9	14.1	13.936	0	254.79	3531100000	124	176	NaN	90	NaN
Q13155	AIMP2	Aminoacyl tRNA synthase complex-interacting multifunctional protein 2	3671000	3523000	3246600	2374800	2361100	2682800	0	0	0	3041400	3102000			0	0	2374100	2564400	2576900	1.98437e+06	1.95126e+06	1.01697	3	3	3	17.2	17.2	17.2	35.348	0	14.7	43569000	41	NaN	NaN	NaN	NaN
P12236	SLC25A6	ADP/ATP translocase 3	3995800	3819200	4310000	2439800	2857700	2894900	1792700	2004200	2552900	4066200	4768400		991360	1005300	1048300	3454600	3457900	4495300	2.96302e+06	2910920	1.0179	11	5	1	32.2	13.4	4.4	32.866	0	17.465	56913000	58	NaN	NaN	NaN	NaN
Q99417	MYCBP	C-Myc-binding protein	1070200	1042500		0	0			0	0	0	0	0	0		0	822130	938460	1006400	352117	345874	1.01805	3	3	3	38.8	38.8	38.8	11.967	0	4.9834	17494000	27	NaN	NaN	NaN	NaN
P49756	RBM25	RNA-binding protein 25	6790500	7086500	7060700	5216900	6749200	7278200	4005300	4322400	4359000	7657800	7039300	8127600	3157700	4108700	3091300	5748100	6560300	6388100	5874300	5.76432e+06	1.01908	15	15	15	22.8	22.8	22.8	100.18	0	25.213	120770000	106	NaN	NaN	NaN	NaN
Q13148	TARDBP	TAR DNA-binding protein 43	13389000	12954000	13605000	10915000	7431900	10313000	11951000	14954000	14997000	12655000	13948000	14922000	10508000	8858100	13248000	11986000	12468000	9844000	1.22789e+07	1.20486e+07	1.01912	7	7	7	26.1	26.1	26.1	44.739	0	28.007	256160000	79	NaN	NaN	NaN	NaN
Q92626	PXDN	Peroxidasin homolog	2065600	1849700	2096900	1921200	1877900	2461700	0		0	2320500	2116600	2246900	755550	1206700	1090900	1251000	1180000	1379200	1534125	1.50526e+06	1.01918	12	12	12	13.8	13.8	13.8	165.27	0	20.886	27670000	76	NaN	NaN	NaN	NaN
Q14126	DSG2	Desmoglein-2	18602000	17161000	19476000	24003000	24343000	24050000	25342000	24056000	24604000	18717000	20394000	19323000	26972000	29733000	26071000	20054000	18266000	18121000	2.24041e+07	2.19612e+07	1.02017	32	32	32	45.6	45.6	45.6	122.29	0	133.49	460970000	352	NaN	NaN	NaN	NaN
Q86W92	PPFIBP1	Liprin-beta-1	1607800	1445100	1428100	1633600	1928700	1674200	944980	1257700	1177700	1977200	2202200	1711000	1061100	1246200	878690	1096900	1422600	1229500	1455320	1.42504e+06	1.02125	9	9	8	13.9	13.9	12.8	114.02	0	13.445	29193000	91	NaN	NaN	NaN	NaN
Q9Y2X3	NOP58	Nucleolar protein 58	3995200	5360900	3402400	1886100	2519400	2652400		801950	725230	5057600	4676000	3341400	517020	699300		2196100	2288800	2117300	2.66795e+06	2611690	1.02154	14	14	14	38.9	38.9	38.9	59.578	0	24.862	47627000	95	NaN	NaN	NaN	NaN
Q96I99	SUCLG2	Succinyl-CoA ligase [GDP-forming] subunit beta, mitochondrial	4159200	3952800	4751200	4752900	5039000	5031600	2475800	2948400	2735000	4504600	4139000	4764300	2938100	2773800	3282500	4423400	4028100	4234600	3.98288e+06	3.89871e+06	1.02159	16	16	16	48.1	48.1	48.1	46.51	0	29.212	82654000	149	NaN	NaN	NaN	NaN
P08134	RHOC	Rho-related GTP-binding protein RhoC	5054800	5338000	5503200	5067100	5395900	5200200	3578400	3709600	4078600	5848900	5927000	5652200	2684300	2902800	2185700	5514300	5857000	5429900	4.76953e+06	4666900	1.02199	9	9	2	39.9	39.9	12.4	22.006	0	104.22	99017000	120	NaN	NaN	NaN	NaN
Q15084	PDIA6	Protein disulfide-isomerase A6	242490000	219740000	200470000	244940000	291520000	266760000	217610000	214350000	240760000	293800000	270670000	282740000	169810000	187230000	162510000	255180000	231550000	238900000	2.37627e+08	2.32488e+08	1.0221	26	26	26	55.5	55.5	55.5	48.121	0	323.31	5343700000	317	NaN	NaN	NaN	NaN
Q01082	SPTBN1	Spectrin beta chain, non-erythrocytic 1	36607000	37602000	36766000	41920000	42799000	44116000	36215000	36880000	36309000	42112000	43077000	41945000	40541000	41359000	38528000	31173000	30583000	32154000	3.88016e+07	3.79413e+07	1.02267	95	95	91	49.5	49.5	47.6	274.61	0	323.31	743360000	984	489	NaN	2152	NaN
P54920	NAPA	Alpha-soluble NSF attachment protein	1593100	1668800	1847400	1494900	1518200	1325400		1187200	1379400	1620400	1447100	1542800	1391500	1101300	1158800	1492000	1852100	1600800	1501800	1.46742e+06	1.02343	8	8	8	39	39	39	33.232	0	12.905	29389000	73	NaN	NaN	NaN	NaN
Q52LJ0	FAM98B	Protein FAM98B	2129100	2698700	1673500		1016900	761100	2108700	2033100	1955500	1562000	1810400	1430900	1797800	1834800	1409300	2036700	2062400	1857900	1797075	1755800	1.02351	5	5	5	17.3	17.3	17.3	45.547	0	11.482	36382000	57	NaN	NaN	NaN	NaN
Q9NYF8	BCLAF1	Bcl-2-associated transcription factor 1	8457200	9206000	7899900	10281000	11193000	10901000	12045000	12989000	12877000	9809800	13129000	10680000	8479510	9103500	9258910	10239000	10724000	12168000	10649900	10399080	1.02412	28	28	27	33.4	33.4	33.4	106.12	0	67.294	217770000	231	NaN	NaN	NaN	NaN
Q1KMD3	HNRNPUL2	Heterogeneous nuclear ribonucleoprotein U-like protein 2	36535000	34610000	33321000	44946000	45821000	49192000	17422000	17268000	17622000	41085000	37699000	40693000	28548000	33467000	29179000	25850000	25385000	27801000	3.29708e+07	3.21897e+07	1.02427	28	28	28	47	47	47	85.104	0	172.22	629870000	276	NaN	201	NaN	41
P49720	PSMB3	Proteasome subunit beta type-3		1625700	1235400	0	0		0	0	0		1544900	1246800	0	0	0	0	0		408729	398814	1.02486	3	3	3	19.5	19.5	19.5	22.949	0	4.4817	17332000	28	NaN	NaN	NaN	NaN
O00571	DDX3X	ATP-dependent RNA helicase DDX3X	3529700	3830200	4136000	1148700	1539100	1390400		1592800	1359300	3378800	3335400	3203800	1268000	1362000		2077400	1956500	1491000	2315775	2.25911e+06	1.02508	15	14	14	28.5	26.9	26.9	73.243	0	24.032	40995000	89	NaN	NaN	NaN	NaN
Q9Y617	PSAT1	Phosphoserine aminotransferase	8159000	8677700	8348300	2070700	2699900	2589500	1308400		1474400	3786100	3776700	3045900	3328800	3503700	3645900	5452200	6157400	6053500	4.41599e+06	4.30558e+06	1.02564	13	13	13	38.6	38.6	38.6	40.422	0	19.275	83091000	127	NaN	NaN	NaN	NaN
Q9NYL9	TMOD3	Tropomodulin-3	16690000	15922000	15516000	17506000	16581000	17943000	19092000	17523000	19359000	13954000	13176000	14229000	21996000	20908000	20399000	16485000	15023000	16038000	17348000	16912000	1.02578	15	15	15	53.7	53.7	53.7	39.594	0	223.42	330890000	147	NaN	NaN	NaN	NaN
P18615	NELFE	Negative elongation factor E	1961400	1941800	2285500	2537400	1442700	2335300	5589000	5484300	5312300	1822200	2104200	2011200	4726100	4376500	4246800	3040100	3150000	2685300	3.20997e+06	3.12916e+06	1.02583	13	13	13	49.7	49.7	49.7	43.239	0	27.173	65924000	127	NaN	NaN	NaN	NaN
P35244	RPA3	Replication protein A 14 kDa subunit	0	0	0	0	0	0	1302500		1810300		0	0	0		0	948230	618160	1088500	389100	379270	1.02592	3	3	3	41.3	41.3	41.3	13.569	0	6.835	15367000	32	356	NaN	50	NaN
P52789	HK2	Hexokinase-2	1272100		1024900	0	0	0	768060	946390		778310	581670		0	0	0	1023000	1268700	815160	573064	558355	1.02634	6	5	5	10	8.8	8.8	102.38	0	7.7377	11426000	32	NaN	NaN	NaN	NaN
P11177	PDHB	Pyruvate dehydrogenase E1 component subunit beta, mitochondrial	6489200	6690000	6717000	4516900	5572400	6022700	4865000	5260800	6349600	6922500	7455600	8211100	3092000	3017600	3182300	5729500	5539200	7944400	5.83151e+06	5.67713e+06	1.02719	10	10	10	32.6	32.6	32.6	39.233	0	46.174	116140000	130	NaN	NaN	NaN	NaN
Q14165	MLEC	Malectin	2858400	2553600	1703600	3748600	4396200	3979100	3207400	2381600	2382700	4162300	4503800	3319100	2084000	1913600		3067000	2702300	1760100	3.02347e+06	2939025	1.02873	8	8	8	42.1	42.1	42.1	32.233	0	61.236	60969000	88	NaN	NaN	NaN	NaN
P09497	CLTB	Clathrin light chain B	4351800	4796900	3991900	4484500	5502800	6526200	7211600	8162400	8004900	4155000	4541000	5988800	8565700	7630600	8002800	4776600	1381800	6506600	5.89256e+06	5.72766e+06	1.02879	9	9	9	24.9	24.9	24.9	25.19	0	7.1214	117850000	65	NaN	NaN	NaN	NaN
O00116	AGPS	Alkyldihydroxyacetonephosphate synthase, peroxisomal	3849500	3209500	3602400	3310500	2910500	2908400	1659300	1333900		4441900	3185000	3516200	1424000	995700		2385000	2578800	3614400	2848000	2767625	1.02904	9	9	9	21.6	21.6	21.6	72.911	0	22.033	49119000	85	NaN	NaN	NaN	NaN
P27797	CALR	Calreticulin	213890000	229090000	224080000	360740000	389860000	375440000	361520000	372440000	374180000	316840000	324270000	311010000	282600000	327320000	285060000	319540000	319480000	332660000	322360000	3.13198e+08	1.02925	25	25	25	71.2	71.2	71.2	48.141	0	323.31	8460100000	532	NaN	118	NaN	257
P06753	TPM3	Tropomyosin alpha-3 chain	17341000	17382000	16300000	14514000	14059000	11739000	27260000	26241000	26383000	15007000	15605000	14230000	27361000	23910000	25281000	19553000	13587000	11757000	1.90243e+07	1.84768e+07	1.02963	22	11	11	53.7	24.9	24.9	32.95	0	44.81	398840000	130	NaN	NaN	NaN	NaN
Q86XL3	ANKLE2	Ankyrin repeat and LEM domain-containing protein 2		1210800	849310		1198400	877790	0	0		1119100	1318300	1008200	0	0	0	666200	874260	1038700	689383	669418	1.02983	7	7	7	14.8	14.8	14.8	104.11	0	9.5486	12622000	33	NaN	NaN	NaN	NaN
Q86SQ4	GPR126	G-protein coupled receptor 126	720660		808320	0	0		0	0	0	691520		792110	0	0	0	0	0		218426	211947	1.03057	2	2	2	2.5	2.5	2.5	136.69	0.001049	2.0661	7128600	17	NaN	NaN	NaN	NaN
P47756	CAPZB	F-actin-capping protein subunit beta	19731000	18623000	20562000	20616000	17958000	18965000	17276000	16057000	16130000	19190000	16850000	17506000	17409000	17589000	16469000	17531000	20560000	17836000	1.84353e+07	1.78822e+07	1.03093	15	15	15	54.2	54.2	54.2	31.35	0	57.177	358550000	204	NaN	NaN	NaN	NaN
Q9Y265	RUVBL1	RuvB-like 1	12807000	13086000	14053000	11677000	12804000	12718000	9083600	8794900	9201800	11227000	11753000	12003000	11579000	10346000	11319000	10848000	11067000	10943000	1.15806e+07	1.12317e+07	1.03107	23	23	23	55.5	55.5	55.5	50.227	0	90.133	242990000	259	NaN	NaN	NaN	NaN
P38117	ETFB	Electron transfer flavoprotein subunit beta	11791000	11356000	11224000	18698000	15346000	14034000	6144200	3302400	5974700	11852000	12180000	12051000	7495800	7719700	6702100	12838000	13063000	11013000	1.08745e+07	1.05461e+07	1.03114	14	14	14	56.9	56.9	56.9	27.843	0	48.588	212770000	152	NaN	138	NaN	38
Q9UKX7	NUP50	Nuclear pore complex protein Nup50	4659700	3679400	4593500	4745500	5179300	4265700	6933200	8288500	6490200	4628600	5338500	4214000	5238800	6312000	5226600	5208600	5829600	5324900	5.42611e+06	5.25796e+06	1.03198	18	18	18	47.4	47.4	47.4	50.144	0	69.053	110860000	160	685	NaN	134	NaN
P06576	ATP5B	ATP synthase subunit beta, mitochondrial	145060000	134180000	131440000	130010000	142780000	143150000	89663000	85587000	97809100	143190000	146820000	144420000	89491000	97493000	98435000	108510000	109330000	127400000	1.22187e+08	1.18343e+08	1.03248	26	26	26	73.2	73.2	73.2	56.559	0	323.31	2497200000	356	NaN	NaN	NaN	NaN
O00161	SNAP23	Synaptosomal-associated protein 23	5600000	5369400	4680100	5600100	5698300	4906500	8398400	7297700	7373100	5378900	6104000	4999200	5549400	7042900	4991700	6012100	6528900	6574100	6.10262e+06	5.90902e+06	1.03276	12	12	12	60.7	60.7	60.7	23.354	0	42.929	123880000	116	NaN	NaN	NaN	NaN
Q99805	TM9SF2	Transmembrane 9 superfamily member 2	2907300		1936900	3622900	2458600	2689700	1534800	1779800	1842300	3216100	2034300	2390600	1282300	1276600		2927300	2494700	2542600	2.34654e+06	2.27056e+06	1.03346	7	7	7	13.3	13.3	13.3	75.775	0	10.639	43450000	58	NaN	NaN	NaN	NaN
P51571	SSR4	Translocon-associated protein subunit delta	18551000	17616000	18941000	21593000	24577000	22923000	11508000	11719000	12084000	19475000	18995000	18948000	12286000	12921000	13190000	18505000	17922000	22077000	1.77236e+07	1.71466e+07	1.03365	6	6	6	32.4	32.4	32.4	18.998	0	31.337	361140000	112	NaN	NaN	NaN	NaN
O14776	TCERG1	Transcription elongation regulator 1	2426200	2761900	2771400	2139700	2284100	2963700	5058900	3857200	3559700	2224100	2303000	1960300	3839700	4313500	2915300	3362400	3001500	2955900	3.09142e+06	2.98619e+06	1.03524	24	24	24	24.4	24.4	24.4	123.9	0	28.631	70611000	113	NaN	NaN	NaN	NaN
Q96JM3	CHAMP1	Chromosome alignment-maintaining phosphoprotein 1	1768400	2022700		2913300	2267200	2624200	2889200	2758900	2701100	2080200	2346000	2191800	2749100	2562700	2246100	2655600	2606600	2235500	2493125	2.40818e+06	1.03527	9	9	9	15.5	15.5	15.5	89.098	0	23.883	45334000	91	NaN	NaN	NaN	NaN
P26006	ITGA3	Integrin alpha-3	11572000	13506000	13508000	16245000	16027000	18063000	8925500	8489200	9169100	12167000	12109000	10728000	13930000	12431000	14270000	13128000	10832000	11939000	1.28339e+07	1.23927e+07	1.0356	20	20	20	21.1	21.1	21.1	116.61	0	63.432	241000000	257	NaN	NaN	NaN	NaN
P28838	LAP3	Cytosol aminopeptidase	4142700	4625100	4386800	5362800	5724300	5583800	4104100	3841600	4669300	4707100	4941000	5049200	2974900	2487700	2818800	5706200	6220600	6023100	4.71561e+06	4.54762e+06	1.03694	15	15	15	39.3	39.3	39.3	56.166	0	39.977	92563000	158	NaN	NaN	NaN	NaN
Q86YP4	GATAD2A	Transcriptional repressor p66-alpha	2165500	2474200	2865600	3005900	2205300	2230800	2643400	2942000	2985700	1996600	2166000	1832100	3761600	2996500	3526500	2175000	2779900	1417000	2.61316e+06	2516800	1.03828	15	15	14	36.5	36.5	34.8	68.062	0	18.911	52582000	109	590	NaN	520	NaN
P62873	GNB1	Guanine nucleotide-binding protein G(I)/G(S)/G(T) subunit beta-1	14727000	18868000	13152000	17532000	16067000	16915000	11585000	15207000	11934000	20627000	21644000	21830000	9411800	9197700	6639700	12772000	14608000	14174000	1.51097e+07	1.45449e+07	1.03883	11	11	7	52.1	52.1	35.9	37.377	0	78.396	311460000	125	NaN	NaN	NaN	NaN
O75643	SNRNP200	U5 small nuclear ribonucleoprotein 200 kDa helicase	21113000	21107000	20751000	15045000	16522000	17127000	10310000	10926000	10786000	20817000	21142000	20284000	7628800	7678100	7375400	17633000	17133000	18604000	1.59652e+07	1.53661e+07	1.03899	42	42	42	26.6	26.6	26.6	244.5	0	142.2	324900000	369	NaN	NaN	NaN	NaN
P14868	DARS	Aspartate--tRNA ligase, cytoplasmic	6561300	7126800	6650900	4147100	4442800	3770200		2392600	2011400	6031700	5944100	5820600	2887000	3520000	2038400	4652500	5380500	3879000	4.63789e+06	4.46153e+06	1.03953	18	18	18	46.7	46.7	46.7	57.136	0	102.92	88186000	154	NaN	NaN	NaN	NaN
Q15007	WTAP	Pre-mRNA-splicing regulator WTAP	2744400	2622000	2866500	2638000	2588500	2738900	3839800	3164600	3776200	2289300	1528300	2220700	3460400	3572300	3798600	2560300	3176500	3327400	2.99766e+06	2.88153e+06	1.0403	13	13	13	35.6	35.6	35.6	44.243	0	23.296	56251000	109	NaN	NaN	NaN	NaN
P84077	ARF1	ADP-ribosylation factor 1	1584200	1500000		0	0	0	1919700	1369500			0	0		0	0	2423100	2827200		910486	875050	1.0405	7	7	4	47	47	29.8	20.697	0	12.761	24889000	42	NaN	NaN	NaN	NaN
O75533	SF3B1	Splicing factor 3B subunit 1	19382000	19783000	19932000	18465000	18411000	18471000	19328000	19148000	19395000	22040000	20918000	21199000	13649000	13154000	15705000	20114000	19327000	19491000	1.91461e+07	1.83997e+07	1.04057	43	43	43	40.6	40.6	40.6	145.83	0	172.01	403930000	433	NaN	NaN	NaN	NaN
O75306	NDUFS2	NADH dehydrogenase [ubiquinone] iron-sulfur protein 2, mitochondrial	662880	727560	816350	933790		772470	0	0	0	751470	905860	748260	0	0	0	490530	561280	771400	489131	469867	1.041	6	6	6	17.1	17.1	17.1	52.545	0	7.8093	11270000	43	NaN	NaN	NaN	NaN
O15127	SCAMP2	Secretory carrier-associated membrane protein 2	5037500	5512900	7666900	11923000	9412500	13405000	5989400	6470700	6390000	7426700	6894500	6236500	8601700	7447300	9467300	7734500	8332110	6818100	7.97866e+06	7.66208e+06	1.04132	5	5	5	14.6	14.6	14.6	36.648	0	60.8	149050000	93	NaN	NaN	NaN	NaN
Q9UKF6	CPSF3	Cleavage and polyadenylation specificity factor subunit 3		1428600	1456400		1675900	1646500		963571	1174800	1633500	1684400	1768800		0	0	1566500	1986200	2042500	1.39096e+06	1.33524e+06	1.04173	9	9	9	16.8	16.8	16.8	77.485	0	16.951	28888000	55	NaN	NaN	NaN	NaN
P26583	HMGB2	High mobility group protein B2	5509300	5505400	6138200	3085500	5683900	2959900	16780000	18407000	16078000	5911300	5754500	4807700	13204000	11611000	12177000	7354500	8440800	7650100	8.90524e+06	8.54566e+06	1.04208	16	12	12	49.8	36.8	36.8	24.033	0	31.217	154110000	111	NaN	73	NaN	13
P46777	RPL5	60S ribosomal protein L5	2393500	2935900	2490500	0	0	0	0	0	0	2621100	1633000	2411000	0	0	0	0	0		868878	833138	1.0429	7	7	7	30	30	30	34.362	0	13.797	18458000	32	NaN	NaN	NaN	NaN
Q00839	HNRNPU	Heterogeneous nuclear ribonucleoprotein U	151450000	147010000	153210000	169490000	171860000	162550000	108800000	114310000	106510000	176650000	160060000	164140000	91858000	98787000	98933000	137140000	144330000	160190000	1.42799e+08	1.36899e+08	1.0431	29	29	29	40.8	40.8	40.8	90.583	0	323.31	2710800000	399	NaN	NaN	NaN	NaN
O75475	PSIP1	PC4 and SFRS1-interacting protein	4076300	4202900	4214800	6660100	6846800	6395600	6014000	6148600	5776100	4805700	4752100	4204700	5710900	6867100	5782500	5448900	5235500	5433400	5592800	5.36009e+06	1.04342	14	14	14	27.2	27.2	27.2	60.103	0	74.835	107770000	136	NaN	NaN	NaN	NaN
P08708	RPS17	40S ribosomal protein S17		5767100	7907800	0	0		2914800	3535200	5056900	2656000		3423300	6032800	6056000	5960400	0	0		3597400	3.44693e+06	1.04365	5	5	5	36.3	36.3	36.3	15.55	0	8.4117	61554000	41	NaN	NaN	NaN	NaN
P21964	COMT	Catechol O-methyltransferase		1763600	1411800	2270900	2556900	2388100	1181000		1492100	2088200	2281400	2283600	0	0		2497600	2503500	2650800	1.86634e+06	1.78814e+06	1.04374	4	4	4	20.7	20.7	20.7	30.037	0	19.591	34932000	45	NaN	NaN	NaN	NaN
Q96QD9	FYTTD1	UAP56-interacting factor	0	0	0		536190	639630	0	0	0	0	0	0	588690		537820	0	0	0	146978	140814	1.04377	3	3	3	14.5	14.5	14.5	35.818	0.00079904	3.0942	3269000	15	NaN	NaN	NaN	NaN
P35249	RFC4	Replication factor C subunit 4	2168300	2233300	2074400	1988700	1629700	1834600	1631100	1681300	1701100	1730800	1572200	1776100	1514200	1791400	1489400	2085200	2139500	2130800	1882500	1.80329e+06	1.04393	8	8	8	28.4	28.4	28.4	39.681	0	9.5027	38165000	79	NaN	NaN	NaN	NaN
O75955	FLOT1	Flotillin-1	4332700	4311700	4592900	5041600	5786000	5425800	4007100	4001200	4134400	5653900	5387100	5457000	4034200	3263300	3365500	4304300	4191000	4169000	4.62593e+06	4.42503e+06	1.0454	20	20	20	45.9	45.9	45.9	47.355	0	45.22	89274000	189	NaN	NaN	NaN	NaN
P09622	DLD	Dihydrolipoyl dehydrogenase, mitochondrial	41804000	40991000	41461000	58610000	65178000	60558000	56545000	58103000	52644000	54611000	54418000	50193000	52951000	47091000	40735000	53355000	56918000	44924000	5.28771e+07	5.05773e+07	1.04547	22	22	22	50.3	50.3	50.3	54.177	0	323.31	1154600000	293	NaN	NaN	NaN	NaN
Q08378	GOLGA3	Golgin subfamily A member 3	5499100	4663500	5039700	4906400	4995000	5456900	5043800	4823800	4686400	4190200	3904500	3774300	5507900	5937800	5065000	5215200	4754700	4799300	5.01273e+06	4.79432e+06	1.04556	31	31	31	30.2	30.2	30.2	167.35	0	54.966	97818000	254	NaN	NaN	NaN	NaN
P30533	LRPAP1	Alpha-2-macroglobulin receptor-associated protein	4432900	4294700	4095300	5883800	6681500	5770400	2765200	3799000	3081800	3833500	4136100	4109500	4211400	4077900	4127300	4972300	4988400	4568500	4.53384e+06	4336100	1.0456	10	10	10	34.5	34.5	34.5	41.465	0	27.865	92973000	112	NaN	NaN	NaN	NaN
P49755	TMED10	Transmembrane emp24 domain-containing protein 10	19129000	18013000	18340000	22360000	23682000	25811000	14367000	14798000	15277000	19391000	21307000	18771000	17472000	17141000	15579000	14742000	19231000	20517000	1.90863e+07	18239000	1.04646	12	12	12	41.6	41.6	41.6	24.976	0	93.652	362050000	203	401	151	163	168
Q8NFC6	BOD1L1	Biorientation of chromosomes in cell division protein 1-like 1	1956400	1735600	1648600	1673500	1565500	2133900	3047100	3091900	3018800	1686600	1717600	1741700	2510600	1987600	2571100	2048600	2508200	2199200	2.20792e+06	2.10791e+06	1.04745	19	19	19	12	12	12	330.46	0	28.189	44512000	125	NaN	NaN	NaN	NaN
Q9UL25	RAB21	Ras-related protein Rab-21	2159400	3056300	4023700	3314300	2704800	2733700	1642000	1912200	2280100	3237200	2984500	3971600	1110100	1366500	2121500	2049900	2549100	3348800	2.64739e+06	2.52658e+06	1.04782	6	6	6	32.4	32.4	32.4	24.347	0	76.464	49486000	66	NaN	NaN	NaN	NaN
P07737	PFN1	Profilin-1	19701000	21204000	20022000	4981500	4015000	2062300	37684000	41587000	41805000	11413000	10711000	8855900	25907000	25107000	26438000	23243000	27054000	25259000	2.14513e+07	20443100	1.04932	10	10	10	69.3	69.3	69.3	15.054	0	113.2	386690000	162	150	NaN	62	NaN
Q15046	KARS	Lysine--tRNA ligase	3556200	3614500	3733100	3136500	3453900	2314800	1951500	2134700	2208800	3646500	3452500	3154300	1931800	1883700	2116800	2915900	2835000	2928400	2.90044e+06	2.76277e+06	1.04983	14	14	14	30.8	30.8	30.8	68.047	0	18.276	57813000	99	NaN	NaN	NaN	NaN
Q14980	NUMA1	Nuclear mitotic apparatus protein 1	54120000	53942000	57180000	86477000	83816000	89773000	75795000	76770000	81381000	68667000	67119000	68987000	88749000	89574000	87832000	49269000	53190000	53571000	7.32504e+07	69662000	1.05151	110	110	110	57.4	57.4	57.4	238.26	0	323.31	1394200000	1177	NaN	NaN	NaN	NaN
P14923	JUP	Junction plakoglobin	104600000	100080000	95010000	106130000	106990000	111690000	37417000	36038000	34967000	83355000	76040000	80487000	72731000	83276000	75201000	73774000	74213000	77897000	8.14358e+07	7.74416e+07	1.05158	35	35	32	64.4	64.4	63.1	81.744	0	239.85	1590900000	376	235	NaN	670	NaN
Q96IX5	USMG5	Up-regulated during skeletal muscle growth protein 5	1916900	1587700	1868400	1549100	1711500			1493200	1245500	1877100	1923000			947150	1252300	1804500	1631900	1376700	1.62461e+06	1.54466e+06	1.05176	2	2	2	27.6	27.6	27.6	6.4575	0	7.5349	27837000	40	NaN	NaN	NaN	NaN
Q10713	PMPCA	Mitochondrial-processing peptidase subunit alpha	3217900	2828400	3516400	3189200	2989500	3258500		1070400	1008700	3603700	3999300	3883700	896470	1207200		1471800	2507700	2459600	2634875	2.50368e+06	1.0524	11	11	11	28.2	28.2	28.2	58.252	0	19.778	47599000	103	NaN	NaN	NaN	NaN
Q96JJ7	TMX3	Protein disulfide-isomerase TMX3	3340100	2878000	2782600	3698600	4031900	2178600		1717600	1336600	3324500	2386900	2521800	1883100	1950200	1720800		3875500	3149300	2745500	2.60151e+06	1.05535	6	6	6	21.1	21.1	21.1	51.871	0	19.813	49661000	63	NaN	NaN	NaN	NaN
O94906	PRPF6	Pre-mRNA-processing factor 6	4442000	4432300	4070200	3595600	3885600	3369300	2737600	2568600	2251800	3842500	4002100	3645100	2305500	2284100	2642700	3694600	4163400	3124700	3.48367e+06	3.30052e+06	1.05549	16	16	16	19.8	19.8	19.8	106.92	0	18.847	68267000	112	NaN	NaN	NaN	NaN
P54886	ALDH18A1	Delta-1-pyrroline-5-carboxylate synthase	11632000	12027000	11600000	8337100	8109000	8553690	5633700	5237000	5516000	11509000	11248000	11571000	3118700	4170600	3182200	9468490	8736400	9603600	8.51617e+06	8.06755e+06	1.05561	24	24	24	36.4	36.4	36.4	87.301	0	65.17	173130000	235	NaN	NaN	NaN	NaN
Q6UN15	FIP1L1	Pre-mRNA 3-end-processing factor FIP1	3445700	3157800	3474500	4216300	4293100	4947300	6734000	7026100	6317500	3583800	3146600	3552000	4970000	4937000	5162400	5193600	5451400	5313200	4.84581e+06	4590000	1.05573	16	16	16	40.2	40.2	40.2	66.526	0	45.531	96793000	126	NaN	NaN	NaN	NaN
Q9NZI8	IGF2BP1	Insulin-like growth factor 2 mRNA-binding protein 1	1370800	1607100	1370900	1361300	1141700			1494600	1302900	1274900	1210200	1303000	1439500	1439900	1765300	1059400	952661		1.37847e+06	1.30561e+06	1.05581	11	9	9	27.6	23.6	23.6	63.48	0	18.707	21134000	65	854	NaN	161	NaN
P41091	EIF2S3	Eukaryotic translation initiation factor 2 subunit 3	15702000	14019000	15323000	6030400	6156300	6831600	3176000	3904500	4202900	10534000	11882000	11393000	4548000	5151800	5412100	7641500	7467600	7305000	8.37174e+06	7.92611e+06	1.05622	14	14	14	41.3	41.3	41.3	51.109	0	37.746	165520000	148	NaN	NaN	NaN	NaN
Q02809	PLOD1	Procollagen-lysine,2-oxoglutarate 5-dioxygenase 1	9192500	11393000	12334000	8033700	9951700	10996000	2206100	1696800		11850000	10239000	10139000	1498100	2152100		8872700	8683800	8865000	8225475	7.78746e+06	1.05625	17	17	17	29.7	29.7	29.7	83.549	0	29.769	146570000	154	NaN	NaN	NaN	NaN
P35222	CTNNB1	Catenin beta-1	48168000	47275000	48126000	34484000	41048000	39632000	27056000	25837000	28412000	41014000	41165000	43274000	25566000	28773000	27032000	37931000	39360000	37607000	37782000	3.57469e+07	1.05693	22	19	19	44.9	41.5	41.5	85.496	0	264.23	736430000	204	355	NaN	206	NaN
Q2TAY7	SMU1	WD40 repeat-containing protein SMU1	3704500	3572700	3164100	2227200	837900	2188500	1510100	1632500	1433300	2804300	3059100	3341300	1034500	758250	961690	2284400	2570100	2364300	2.25231e+06	2.13088e+06	1.05699	11	11	11	31	31	31	57.543	0	31.623	46215000	124	NaN	NaN	NaN	NaN
Q16822	PCK2	Phosphoenolpyruvate carboxykinase [GTP], mitochondrial	25921000	25107000	25827000	34722000	36612000	37050000	4348800	6730300	5687100	28058000	31848000	28950000	9072400	11999000	8258800	24072000	23598000	25084000	2.2445e+07	2.12156e+07	1.05795	19	19	19	41.7	41.7	41.7	70.698	0	49.572	441720000	233	NaN	NaN	NaN	NaN
Q9Y3B4	SF3B6	Splicing factor 3B subunit 6	1620600	1657600	2369900		2006400	2098200		1246400	1864400	1826900	2266300	2328300	730580	1049500			2045700	1902000	1.83764e+06	1.73561e+06	1.05879	3	3	3	32	32	32	14.585	0	7.1133	37007000	44	NaN	NaN	NaN	NaN
Q9BUQ8	DDX23	Probable ATP-dependent RNA helicase DDX23	1143600	1365900		0	0	0	0	0	0	1206600	1163400		0	0	0	0	0	0	313688	296250	1.05886	11	11	11	18.5	18.5	18.5	95.581	0	7.9329	9869800	28	NaN	NaN	NaN	NaN
Q15424	SAFB	Scaffold attachment factor B1	8480100	8086300	7460500	11621000	10884000	11582000	13455000	12522000	12438000	8914400	7813800	8209400	10163000	12280000	11412000	10578000	12309000	9448400	1.07254e+07	1.01253e+07	1.05927	19	7	7	22.5	9.6	9.6	102.64	0	20.739	204980000	73	NaN	NaN	NaN	NaN
P07195	LDHB	L-lactate dehydrogenase B chain	8627400	8345300	8866300	3123900		2728600		5303400	6069900	5672000	5139200	6615200	2581900	1571400		7121100	7573600	10185000	6.15211e+06	5807425	1.05935	10	9	9	26.9	23.4	23.4	36.638	0	20.596	111320000	70	NaN	NaN	NaN	NaN
P36542	ATP5C1	ATP synthase subunit gamma, mitochondrial	1612200	1808400	1623600	1914600		2026800	1060800	995370		3248800	2695000	2826600	0	0	0	1392300	1461700	1774200	1.5774e+06	1.48873e+06	1.05956	7	7	7	28.9	28.9	28.9	32.996	0	12.796	28988000	52	NaN	NaN	NaN	NaN
P31949	S100A11	Protein S100-A11	10597000	17020000	22427000		0	0	28724000	39713000	51738000		12518000	12227000	21173000	24117000	23810000	18759000	19320000	28661000	21277375	20073125	1.05999	7	7	7	56.2	56.2	56.2	11.74	0	323.31	383220000	80	NaN	NaN	NaN	NaN
Q9UKV3	ACIN1	Apoptotic chromatin condensation inducer in the nucleus	16688000	17205000	20825000	22907000	26017000	25248000	29028000	30006000	29313000	21008000	21875000	22668000	22518000	24390000	23239000	22419000	22786000	23800000	2.41374e+07	2.27448e+07	1.06123	32	32	32	35	35	35	151.86	0	103.54	490190000	347	NaN	NaN	NaN	NaN
P51991	HNRNPA3	Heterogeneous nuclear ribonucleoprotein A3	53116000	52086000	50672000	70802000	70278000	66783000	106350000	107960000	97812000	66366000	68800000	60406000	78814000	76639000	83507000	72482000	69666000	60029000	7.50954e+07	7.07454e+07	1.06149	33	33	33	51.9	51.9	51.9	39.594	0	323.31	1565300000	361	407	152	192	158
Q7Z417	NUFIP2	Nuclear fragile X mental retardation-interacting protein 2	3576000	3532500	2897600	2914700	3324100	2878800	4367300	3597300	3213200	2170600	2696000	2796700	4406800	4051400	3709100	2756100	3351200	2601700	3.36683e+06	3.17107e+06	1.06174	15	15	15	31.4	31.4	31.4	76.12	0	26.346	61944000	90	NaN	NaN	NaN	NaN
Q14684	RRP1B	Ribosomal RNA processing protein 1 homolog B	1750100	1790200	1607000		1707000	1274200	0	0	0	1720800	1973000	1567600	0	0	0	967410	1002700	1377300	1.01606e+06	956534	1.06223	9	9	9	15.6	15.6	15.6	84.427	0	14.23	18361000	45	NaN	NaN	NaN	NaN
Q86UE4	MTDH	Protein LYRIC	5246700	5565900	4803900	5474000	6223800	4588800	6476800	6538300	4586500	5964100	5573400	5461200	3803400	4154500	4421000	6048500	6264300	4912500	5.50052e+06	5178100	1.06227	16	16	16	37.8	37.8	37.8	63.836	0	41.086	116300000	152	NaN	NaN	NaN	NaN
Q9Y2W2	WBP11	WW domain-binding protein 11	2930800	1594200	2897000	3198300		3099200	6734600	6656700	6253900	2402000	2834500	1843100	5688600	5708500	4884200	4117400	3855500	3993900	4.17059e+06	3925300	1.06249	16	16	16	28.7	28.7	28.7	69.997	0	29.866	87763000	133	NaN	NaN	NaN	NaN
P08195	SLC3A2	4F2 cell-surface antigen heavy chain	169570000	170120000	163510000	240720000	245910000	243520000	108300000	114280000	99941000	184600000	177970000	173750000	135590000	147710000	133110000	180170000	177720000	152470000	1.72875e+08	1.62566e+08	1.06341	22	22	22	35.4	35.4	35.4	67.993	0	323.31	3216500000	305	NaN	NaN	NaN	NaN
P35637	FUS	RNA-binding protein FUS	12343000	11772000	12496000	12444000	12209000	13496000	35846000	33527000	36319000	14441000	15064000	13301000	26504000	25961000	23934000	15673000	18558000	16178000	2.00502e+07	18846000	1.0639	11	11	9	18.1	18.1	18.1	53.425	0	50.473	400370000	156	NaN	NaN	NaN	NaN
P15924	DSP	Desmoplakin	54635000	52341000	59525000	61542000	61858000	62301000	35202000	34346000	35356000	45868000	45387000	49699000	59204000	63599000	62961000	33205000	32971000	36585000	5.07896e+07	4.77199e+07	1.06433	98	98	98	39.6	39.6	39.6	331.77	0	323.31	919150000	936	NaN	NaN	NaN	NaN
P05198	EIF2S1	Eukaryotic translation initiation factor 2 subunit 1	11554000	10847000	11721000	6702400	6187900	5992200	5406600	5527100	6503900	8791310	8952700	8803400	5897900	6550400	5980800	6494000	6603900	8086800	7826900	7.35125e+06	1.0647	17	17	17	55.2	55.2	55.2	36.112	0	81.004	152860000	150	NaN	NaN	NaN	NaN
P25705	ATP5A1	ATP synthase subunit alpha, mitochondrial	78975000	78251000	81597000	69108000	68333000	76384000	48519000	47148000	51473000	88039000	82935000	89352000	31821000	33230000	39259000	64994000	61846000	71715000	6.66431e+07	6.25768e+07	1.06498	27	27	27	48.1	48.1	48.1	59.75	0	259.07	1332900000	282	NaN	NaN	NaN	NaN
Q16851	UGP2	UTP--glucose-1-phosphate uridylyltransferase	1895500	1714300	1895700	0	0	0	0	0	0	1278400	1522600	1214000	0	0		0		0	611722	573571	1.06651	6	6	6	15.6	15.6	15.6	56.94	0	4.4471	15437000	29	NaN	NaN	NaN	NaN
Q15836	VAMP3	Vesicle-associated membrane protein 3	13320000	11946000	13320000	16783000	15954000	17058000	18568000	17773000	18743000	12463000	10918000	9980590	16437000	18860000	17508000	16512000	16378000	15345000	1.59406e+07	14933510	1.06744	6	6	2	53	53	17	11.309	0	113.08	304000000	77	799	NaN	54	NaN
Q14103	HNRNPD	Heterogeneous nuclear ribonucleoprotein D0	92391000	98602000	97669000	103870000	109190000	115280000	167550000	177850000	180000000	111710000	105280000	101890000	137210000	143130000	144110000	111710000	108990000	104640000	1.26934e+08	1.18741e+08	1.06899	22	22	22	42.8	42.8	42.8	38.434	0	97.09	2491900000	362	NaN	NaN	NaN	NaN
P14866	HNRNPL	Heterogeneous nuclear ribonucleoprotein L	36651000	36424000	31686000	41161000	43805000	44406000	28280000	29472000	31019000	46822000	45366000	46641000	19218000	22304000	22207000	34330000	32013000	33126000	3.58782e+07	3.35586e+07	1.06912	21	21	21	53.8	53.8	53.8	64.132	0	187.24	729750000	258	NaN	103	NaN	423
Q9Y512	SAMM50	Sorting and assembly machinery component 50 homolog	1948900	1948400	3090900	1771800	2310000	2993900	989090	1005500		2614900	2415600	2954500	0		0	1699500	1947500	3383000	2.00731e+06	1876875	1.0695	7	7	7	24.1	24.1	24.1	51.976	0	21.509	37869000	49	NaN	NaN	NaN	NaN
Q9UKS6	PACSIN3	Protein kinase C and casein kinase substrate in neurons protein 3	2403700	2359600	2572400	2986300	3038800	3154000	1896300	2193800	1945800	2253400	2300100	2178700	2658700	2784800	2477200	2250300	1923000	2257400	2.50563e+06	2.34262e+06	1.06958	9	9	9	27.8	27.8	27.8	48.486	0	24.474	47675000	113	NaN	NaN	NaN	NaN
O43290	SART1	U4/U6.U5 tri-snRNP-associated protein 1	11025000	10292000	11333000	15421000	12972000	13364000	17038000	16939000	15138000	10862000	10373000	9468490	17462000	15975000	15558000	11514000	12365000	11833000	1.37247e+07	1.28234e+07	1.07028	32	32	32	46.1	46.1	46.1	90.254	0	134.76	272900000	331	NaN	NaN	NaN	NaN
Q71UI9	H2AFV	Histone H2A.V	2916600	2835900		1399000	1266200			0	0	3173500	2184200		0	0	0	1855800	1961700		1402950	1.31074e+06	1.07035	5	3	3	31.2	24.2	24.2	13.509	0	3.8346	23845000	21	NaN	NaN	NaN	NaN
P61224	RAP1B	Ras-related protein Rap-1b	5599600	6942300	8500300	8297100	8944590	9532300	6019400	5471000	5802700	8410400	9982300	10132000	3510600	4284800	3919600	6858900	6626300	7066500	7.23437e+06	6754600	1.07103	12	12	4	67.4	67.4	33.2	20.825	0	27.135	145220000	103	NaN	NaN	NaN	NaN
O75934	BCAS2	Pre-mRNA-splicing factor SPF27	4442400	4548800	4695000	3605300	4833200		7478700	6131600	6198100	4148200	3844400	3274000	6353200	6801800	5892600	4691700	4144700		5.24164e+06	4893825	1.07107	8	8	8	44.9	44.9	44.9	26.131	0	20.546	86622000	66	NaN	NaN	NaN	NaN
P35221	CTNNA1	Catenin alpha-1	113320000	113560000	107880000	91440000	94466000	92543000	44298000	45417000	39815000	98218000	97419100	91620000	50777000	54487000	44600000	88868000	83272000	84182000	8.25266e+07	7.70492e+07	1.07109	56	56	48	65.8	65.8	59.3	100.07	0	323.31	1673900000	618	NaN	NaN	NaN	NaN
Q9HBM0	VEZT	Vezatin	0	0	0		546050	578000	0	0	0	586880		461460	0	0	0	0	0	0	140506	131042	1.07222	3	3	3	6.2	6.2	6.2	88.664	0	3.7245	3007600	17	NaN	NaN	NaN	NaN
Q16698	DECR1	2,4-dienoyl-CoA reductase, mitochondrial	1433800	1693900	1606900	1394000	2102200	2298600	1094200	663130		1970300	1903400	1950500	0		0	1943000	1698800	1991100	1.53584e+06	1.43214e+06	1.07241	10	10	10	43.3	43.3	43.3	36.067	0	27.993	31715000	79	NaN	NaN	NaN	NaN
Q5T653	MRPL2	39S ribosomal protein L2, mitochondrial		684500	613770	1651300	1653100	1462800	0	0	0	785260		697640	899130	863680		565050	611500	523530	758184	706541	1.07309	4	4	4	23.9	23.9	23.9	33.3	0	8.4942	14885000	51	NaN	NaN	NaN	NaN
P10768	ESD	S-formylglutathione hydrolase	972169	912310	606050	0	0	0	0	0	0	0	0		0	0	0	810600		991750	276725	257479	1.07475	2	2	2	12.1	12.1	12.1	31.462	0	3.6889	6861000	18	NaN	NaN	NaN	NaN
P26599	PTBP1	Polypyrimidine tract-binding protein 1	50315000	54292000	43739000	43543000	36585000	50909000	20883000	17293000	22415000	50422000	48624000	57544000	13974000	16127000	9590300	45119000	37997000	36874000	3.77749e+07	3.51413e+07	1.07494	19	19	17	57.1	57.1	53.3	57.221	0	187	802970000	144	NaN	NaN	NaN	NaN
P16615	ATP2A2	Sarcoplasmic/endoplasmic reticulum calcium ATPase 2	55165000	54496000	52268000	50211000	51282000	49847000	27245000	25918000	25127000	56667000	56978000	54937000	21816000	21238000	16049000	48110000	46221000	42174000	4.35066e+07	4.04656e+07	1.07515	42	42	42	40.1	40.1	40.1	114.76	0	187.65	828280000	432	NaN	NaN	NaN	NaN
Q92805	GOLGA1	Golgin subfamily A member 1	1806500	1530700	2194700	2487700	2882800	3627200	1059300	1821800	1584800	823890	1377800	1539700	2065500	2848000	2495800	1967300	2506200	2028000	2.11061e+06	1.96135e+06	1.0761	17	17	17	30.1	30.1	30.1	88.183	0	36.393	36276000	118	NaN	NaN	NaN	NaN
P56537	EIF6	Eukaryotic translation initiation factor 6	10141000	10914000	9494000	9500200	7424300	6842100	11237000	11055000	10499000	7945100	7423000	6275400	10059000	10386000	5933200	11422000	11460000	10024000	9.67851e+06	8.99197e+06	1.07635	5	5	5	38.8	38.8	38.8	26.599	0	48.285	193130000	91	422	NaN	9	NaN
P16422	EPCAM	Epithelial cell adhesion molecule	30199000	27569000	34924000	30077000	23230000	32114000	36847000	33881000	31030000	26845000	24916000	25616000	37830000	32552000	38544000	25050000	28550000	20052000	3.10968e+07	2.88839e+07	1.07661	11	11	11	31.2	31.2	31.2	34.932	0	323.31	605640000	97	NaN	NaN	NaN	NaN
Q9NX40	OCIAD1	OCIA domain-containing protein 1	4212600	4340700	4785100	5616800	6046600	5758500	4455100	4160400	3887100	5475600	4889400	4942400	2920200	3032600	4074400	5049900	5293200	4484800	4.80699e+06	4462500	1.0772	9	9	9	38.4	38.4	38.4	27.626	0	9.9638	90397000	90	NaN	NaN	NaN	NaN
P52272	HNRNPM	Heterogeneous nuclear ribonucleoprotein M	42751000	44534000	37902000	50496000	46856000	48874000	39473000	41624000	37436000	47057000	44100000	46257000	31696000	32438000	33458000	42152000	42727000	42078000	4.33273e+07	4.02181e+07	1.07731	34	34	34	52.1	52.1	52.1	77.515	0	116.37	911550000	330	NaN	NaN	NaN	NaN
O14974	PPP1R12A	Protein phosphatase 1 regulatory subunit 12A	4864500	5107700	4522500	4821200	6175300	5282300	6924400	6834300	6735600	4166500	4847600	4787800	6447700	6816000	6743700	4929300	4435000	4406000	5.69642e+06	5.28662e+06	1.07752	23	23	23	29.4	29.4	29.4	115.28	0	45.352	106660000	180	NaN	NaN	NaN	NaN
O75152	ZC3H11A	Zinc finger CCCH domain-containing protein 11A	1347400	787960	1037200	1077500	1293900	1093700	1450000	1602100	1276800		869350	974980	1134000	1227200	1301500	1219100	1113200	1206700	1.21851e+06	1.13075e+06	1.07761	14	14	14	25.2	25.2	25.2	89.13	0	17.064	22995000	75	NaN	NaN	NaN	NaN
O00186	STXBP3	Syntaxin-binding protein 3	1246000	1277500	1336000	0	0	0	0	0	0	1093100	866680	1218500	0	0	0	0	0		428833	397285	1.07941	9	9	9	15.9	15.9	15.9	67.764	0	6.8881	10505000	34	NaN	NaN	NaN	NaN
Q03252	LMNB2	Lamin-B2	30475000	31568000	33805000	47358000	49168000	50051000	39611000	41684000	41901000	36352000	35056000	39357000	38616000	38005000	39218000	37168000	37514000	37411000	4.06246e+07	37633000	1.07949	44	41	41	58.4	54.7	54.7	69.948	0	184.24	858430000	475	NaN	NaN	NaN	NaN
Q08211	DHX9	ATP-dependent RNA helicase A	38552000	37151000	38405000	37188000	33471000	37544000	21579000	21233000	20566000	40532000	41820000	42601000	14049000	15645000	14071000	30700000	28511000	36470000	3.17432e+07	2.93777e+07	1.08052	35	35	35	35.1	35.1	35.1	140.96	0	207.53	629000000	370	NaN	NaN	NaN	NaN
Q8N5K1	CISD2	CDGSH iron-sulfur domain-containing protein 2	6181200	6863800	5542400	7471700	10410000	8985400	6828800	6797600	6843000	6086700	5712300	6390500	6402700	5958100	6159300	8459800	8074900	7742400	7.32488e+06	6776300	1.08096	4	4	4	26.7	26.7	26.7	15.278	0	17.869	129160000	79	NaN	NaN	NaN	NaN
Q8N163	CCAR2	Cell cycle and apoptosis regulator protein 2	46368000	50043000	50867000	61162000	60974000	57344000	34793000	30429000	34006000	54917000	54341000	54294000	28630000	30247000	28784000	43127000	50525000	49150000	4.73318e+07	4.37794e+07	1.08114	31	31	31	49.4	49.4	49.4	102.9	0	175.81	944470000	382	593	NaN	806	NaN
O43684	BUB3	Mitotic checkpoint protein BUB3	6919200	7356900	6877800	4840700	4879300	4851800	6491800	7410900	7396800	5922400	5502700	5112200	6457400	5514100	5608300	6387900	6617200	5533900	6.33613e+06	5.85068e+06	1.08297	10	10	10	30.2	30.2	30.2	37.154	0	58.679	123220000	139	NaN	NaN	NaN	NaN
Q70UQ0	IKBIP	Inhibitor of nuclear factor kappa-B kinase-interacting protein	1002300	968830		0	0		0		0	1258300	1168000		0	0	0	0	0	0	328522	303288	1.0832	3	3	3	6	6	6	39.309	0	15.122	14736000	28	NaN	NaN	NaN	NaN
Q5VTR2	RNF20	E3 ubiquitin-protein ligase BRE1A	1607400	1521100			1571800	1213800	3482000	3080300	3876400	1462300	1332000		2475500	3026100	2679500	1750300	1905900	2606200	2.33611e+06	2154725	1.08418	21	18	18	29.5	27.8	27.8	113.66	0	23.845	41150000	105	NaN	NaN	NaN	NaN
P39656	DDOST	Dolichyl-diphosphooligosaccharide--protein glycosyltransferase 48 kDa subunit	7911100	7213200	5941300	7057200	7175200	6321800	4468600	4961700	4483500	7114100	7507500	7096600	4138600	4874800	3279100	6179300	5690000	5335500	6170400	5.69061e+06	1.08431	8	8	8	28.5	28.5	28.5	50.8	0	16.885	115170000	103	376	NaN	342	NaN
P23528	CFL1	Cofilin-1	98981000	104270000	87833000	36063000	25761000	36517000	236360000	217340000	240780000	62988000	62090000	54043000	168280000	202410000	202180000	75220000	84384000	86722000	1.20434e+08	1.10924e+08	1.08573	11	11	11	62.7	62.7	62.7	18.502	0	55.192	2160300000	189	NaN	NaN	NaN	NaN
P04899	GNAI2	Guanine nucleotide-binding protein G(i) subunit alpha-2	6485700	6556500	6272700	6625500	6712500	6279100	5828900	6265200	6704400	8322400	7567300	8195700	3839600	3762800	3735200	5815900	5720100	6192200	6414500	5.90569e+06	1.08616	12	12	8	37.5	37.5	26.5	40.45	0	40.543	122180000	121	NaN	NaN	NaN	NaN
O96008	TOMM40	Mitochondrial import receptor subunit TOM40 homolog	7537300	8438800	8172500	9894100	10044000	9835200	8199700	7481200	7533100	10608000	10650000	9255410	5441100	5202700	3628100	8800900	8973800	8353600	8.57066e+06	7879290	1.08774	12	12	12	39.1	39.1	39.1	37.893	0	48.835	169820000	133	NaN	NaN	NaN	NaN
P61978	HNRNPK	Heterogeneous nuclear ribonucleoprotein K	146750000	141240000	151780000	148180000	128520000	137170000	273570000	288340000	282630000	150170000	153020000	153030000	207940000	169790000	201590000	161700000	186590000	177170000	1.88687e+08	1.73444e+08	1.08788	29	29	29	63.5	63.5	63.5	50.976	0	323.31	3949600000	491	NaN	NaN	NaN	NaN
P07858	CTSB	Cathepsin B	9651500	10600000	9618800	9191900	9748800	8982710	8201300	7032800	6656800	8793100	9600300	9412210	5299400	4609400	4970600	9158100	10569000	10824000	8.85385e+06	8.13735e+06	1.08805	8	8	8	31.6	31.6	31.6	37.821	0	15.903	163600000	98	NaN	NaN	NaN	NaN
P09874	PARP1	Poly [ADP-ribose] polymerase 1	1822700	1775100	1875600	0	0			1895800	1676500	1814300	1587300	1938500	0		0	1418400	1343000	1389100	1.29224e+06	1186325	1.08928	14	14	14	18.7	18.7	18.7	113.08	0	10.886	24595000	50	NaN	NaN	NaN	NaN
Q96RQ3	MCCC1	Methylcrotonoyl-CoA carboxylase subunit alpha, mitochondrial	1315200	1718100	1692200	2031200	1438100		0		0	2074100	2062800	1911100	0	0	0	1300400		1242200	1.17069e+06	1073825	1.0902	8	8	8	18.8	18.8	18.8	80.472	0	18.948	22631000	57	NaN	NaN	NaN	NaN
P50454	SERPINH1	Serpin H1	104130000	101740000	93540000	94952000	95303000	89436000	30072000	31115000	29431000	100500000	98461000	89673000	40851000	45230000	38569000	68124000	67068000	65690000	7.44132e+07	6.82407e+07	1.09045	20	20	20	52.2	52.2	52.2	46.44	0	323.31	1426800000	361	NaN	NaN	NaN	NaN
Q16740	CLPP	ATP-dependent Clp protease proteolytic subunit, mitochondrial	3530300	2973100	3593200	3025300	3156500	3055500	2077200	2675600	2094000	3159600	2573800	3671800	2181200	1384100	1926200	3027900	2341600	3726100	2.90897e+06	2.66581e+06	1.09121	6	6	6	28.2	28.2	28.2	30.18	0	14.567	68839000	74	NaN	NaN	NaN	NaN
P46939	UTRN	Utrophin	5327400	5515900	5190700	5535500	6072600	5948400	4186300	3656700	3351600	5395800	5288300	4812600	3757600	4386200	4469200	4424000	3868500	4630800	4.97612e+06	4.55922e+06	1.09144	33	33	33	14.4	14.4	14.4	394.46	0	43.657	93277000	208	NaN	NaN	NaN	NaN
P38919	EIF4A3	Eukaryotic initiation factor 4A-III	7564300	7541100	7418500	4581400	5864900	5248800	4618100	5405500	5483700	6294800	6991400	7377800	3321900	3675400		5318400	5323900	5441600	5.96959e+06	5468150	1.0917	13	12	12	38	34.1	34.1	46.871	0	22.794	109850000	150	NaN	NaN	NaN	NaN
P62829	RPL23	60S ribosomal protein L23	5198800		4939400	4410300	5952800		6767600	7247000		4642300	3744300		7797100	8633000	5231800		3450600	3376500	5752650	5.26794e+06	1.09201	5	5	5	33.6	33.6	33.6	14.865	0	13.686	95726000	52	NaN	NaN	NaN	NaN
P62995	TRA2B	Transformer-2 protein homolog beta	7981900	6992800	6146900	7968900	9544410	7779500	12841000	12822000	8202400	9338800	8634600	7381600	7692700	8391100	6891600	8735200	8699900	7748500	8.91998e+06	8.16822e+06	1.09203	8	8	8	26.4	26.4	26.4	33.665	0	24.469	173470000	79	NaN	NaN	NaN	NaN
O95274	LYPD3	Ly6/PLAUR domain-containing protein 3	3491100	3607400	4149300	7077500	6072700	9034600	4640900	4279400	5224100	4568900	4831600	5487300	4724700		4373600		5065400	4819200	5.28633e+06	4.83867e+06	1.09252	2	2	2	8.4	8.4	8.4	35.97	0	4.4753	92190000	44	NaN	NaN	NaN	NaN
Q9BWM7	SFXN3	Sideroflexin-3	3632000	3736000	3541300	3698800	4541200	4367900		2133300	2127300	4002200	4855600	4328500	1392100	1404500		2716400	3214900	3511000	3472225	3178150	1.09253	9	9	9	34.9	34.9	34.9	35.503	0	25.509	58727000	86	NaN	NaN	NaN	NaN
Q9NXG2	THUMPD1	THUMP domain-containing protein 1		938710	981770	0	0	0		0	0	0	0	0	0	0	0	882680	1125800		274354	251060	1.09278	4	4	4	27.5	27.5	27.5	39.315	0	6.5906	11755000	27	NaN	NaN	NaN	NaN
P51114	FXR1	Fragile X mental retardation syndrome-related protein 1	1274500	1210100	1541900	1026200	1030600	1006000		645230	752810	1539500	1217400	1359200	612140	511400		791960	803220	931831	1.06092e+06	970831	1.09279	4	3	3	10.5	8.4	8.4	69.72	0	10.101	17997000	41	NaN	NaN	NaN	NaN
Q15758	SLC1A5	Neutral amino acid transporter B(0)	50195000	43811000	33895000	51256000	50527000	44880000	35529000	28810000	23123000	44475000	35549000	33628000	26522000	41863000	24768000	38557000	45649000	40169000	4.02251e+07	3.67978e+07	1.09314	8	8	8	21.6	21.6	21.6	56.598	0	66.811	765840000	75	NaN	NaN	NaN	NaN
O00566	MPHOSPH10	U3 small nucleolar ribonucleoprotein protein MPP10		0	0	1901700	1730700		2457600	2143300	2512000	1045800	1111800		1884500	1742900	1346600	1398500	1272900	1427300	1.53504e+06	1.40379e+06	1.0935	9	9	9	16.6	16.6	16.6	78.863	0	14.911	29569000	65	NaN	NaN	NaN	NaN
Q15717	ELAVL1	ELAV-like protein 1	5474700	6261200	6167700	6072000	6048200	6256400	3253100	3976100	2633300	7727500	6698200	6972600	0		0	5053400	4966500	6061100	5.12697e+06	4.68491e+06	1.09436	11	11	11	37.4	37.4	37.4	36.091	0	50.767	110570000	92	555	NaN	168	NaN
O00469	PLOD2	Procollagen-lysine,2-oxoglutarate 5-dioxygenase 2	15824000	14762000	14044000	17804000	16943000	16384000	7783300	7656400	7116500	17938000	17490000	17976000	5394400	5634600	5149800	13087000	12740000	12652000	1.31464e+07	1.20069e+07	1.0949	13	13	13	23.7	23.7	23.7	84.685	0	109.34	244640000	157	NaN	NaN	NaN	NaN
Q14789	GOLGB1	Golgin subfamily B member 1	14965000	15021000	14333000	21170000	21381000	23714000	16237000	16138000	16427000	14815000	14859000	14794000	15998000	16867000	15748000	18439000	16296000	17551000	1.77096e+07	1.61519e+07	1.09644	76	76	76	37	37	37	376.01	0	147.72	332150000	611	NaN	NaN	NaN	NaN
Q13123	IK	Protein Red	3860700	4467600	3953000	5881400	6481700	6198300	9035300	7771700	8125900	4349100	4436800	3721100	7379500	8454700	7393100	4913700	4868100	5344200	6.19729e+06	5.65114e+06	1.09664	16	16	16	42.7	42.7	42.7	65.601	0	22.642	120710000	152	NaN	NaN	NaN	NaN
P28331	NDUFS1	NADH-ubiquinone oxidoreductase 75 kDa subunit, mitochondrial	13833000	14342000	14302000	17508000	17940000	18812000	10265000	11266000	12320000	14222000	15220000	15424000	11031000	11278000	11828000	12895000	12518000	14633000	1.45098e+07	1.32277e+07	1.09693	31	31	31	56.1	56.1	56.1	79.467	0	113.41	285890000	304	NaN	NaN	NaN	NaN
Q6YN16	HSDL2	Hydroxysteroid dehydrogenase-like protein 2	3372000	3233200	4656400	5426300	5594100	5758300	1376400		1957100	5110200	5433200	2723300	2670600	2234700	1584200	4552500	4353200	3505000	3921725	3574100	1.09726	11	11	11	41.4	41.4	41.4	45.394	0	34.925	69271000	69	NaN	NaN	NaN	NaN
P04843	RPN1	Dolichyl-diphosphooligosaccharide--protein glycosyltransferase subunit 1	57291000	58863000	58109000	62276000	65611000	64914000	42308000	40616000	37912000	59116000	56487000	60055000	36691000	39638000	37017000	52143000	51594000	51758000	5.42111e+07	4.93888e+07	1.09764	28	28	28	49.1	49.1	49.1	68.569	0	134.56	1063100000	384	NaN	NaN	NaN	NaN
A1L0T0	ILVBL	Acetolactate synthase-like protein	2219700		2169800	3013700	4386000	3752600	0		0	3382500	4154900	3695900	0	0	0		2372800	2568900	2.22026e+06	2021875	1.09812	8	8	8	24.5	24.5	24.5	67.867	0	16.011	43869000	67	NaN	NaN	NaN	NaN
Q14108	SCARB2	Lysosome membrane protein 2	1421500	1434000	1272000	2975700	2593600	2629900	1208800	1698500	855869	1689700	1369700	1754700	1232500	1136400	1423000	1862800	2019600	2159900	1.78776e+06	1.62759e+06	1.09841	8	8	8	16.1	16.1	16.1	54.29	0	12.505	30108000	51	532	NaN	331	NaN
P49411	TUFM	Elongation factor Tu, mitochondrial	62397000	61618000	59453000	61266000	56777000	61508000	29969000	31800000	31462000	66035000	63719000	63955000	23875000	20660000	24388000	50341000	53563000	48757000	5.06944e+07	4.61437e+07	1.09862	29	29	29	71	71	71	49.541	0	323.31	1027000000	314	398	150	109	442
P23246	SFPQ	Splicing factor, proline- and glutamine-rich	95991000	93095000	101420000	124950000	123300000	125010000	134260000	142980000	146880000	88600000	103880000	99758000	122600000	139670000	133550000	96096000	103910000	102060000	1.20876e+08	1.10014e+08	1.09874	42	42	41	56.3	56.3	55.2	76.149	0	320.99	2337400000	420	NaN	NaN	NaN	NaN
Q13813	SPTAN1	Spectrin alpha chain, non-erythrocytic 1	47234000	46158000	47767000	65341000	66699000	67629000	58257000	58019000	55682000	50471000	51680000	52728000	63502000	62475000	61104000	41795000	41698000	41167000	5.69762e+07	5.18467e+07	1.09894	102	102	102	47.4	47.4	47.4	284.54	0	323.31	1041900000	981	NaN	NaN	NaN	NaN
Q13190	STX5	Syntaxin-5		960369	1471800	0	0		0	0	0	988639		907970	0	0		0	0		347453	316102	1.09918	4	4	4	13.8	13.8	13.8	39.672	0	9.307	7979100	16	NaN	NaN	NaN	NaN
Q9NSE4	IARS2	Isoleucine--tRNA ligase, mitochondrial	12276000	11266000	11341000	8694300	9393200	8277300	4042700	4283700	3711500	10744000	11655000	11002000	2148100	2971100	2460200	8623400	8646100	8403400	8.14286e+06	7.40592e+06	1.09951	18	18	18	24.3	24.3	24.3	113.79	0	75.032	161080000	182	NaN	NaN	NaN	NaN
Q12906	ILF3	Interleukin enhancer-binding factor 3	13184000	13423000	12806000	9442010	10914000	9582200	7241000	7564400	6864600	13108000	12894000	12808000	5286800	5210400	3997000	9088900	9913110	10458000	1.01135e+07	9.19602e+06	1.09977	18	18	16	28	28	26.1	95.337	0	46.745	209860000	177	NaN	NaN	NaN	NaN
P10606	COX5B	Cytochrome c oxidase subunit 5B, mitochondrial	3876900		3957000	0		0	5983000	5329200	4827600	2359500	2693200	3155800	3609400	3578900	4031000		3175000	2310000	3.42481e+06	3114100	1.09978	7	7	7	30.2	30.2	30.2	13.696	0	9.238	55842000	51	NaN	NaN	NaN	NaN
Q9Y624	F11R	Junctional adhesion molecule A	12333000	12317000	10427000	25505000	25520000	22939000	15742000	10437000	12022000	12912000	13293000	12260000	18058000	20830000	18137000	16840000	11571000	9979900	1.63602e+07	1.48757e+07	1.0998	15	15	15	55.9	55.9	55.9	32.583	0	92.263	302570000	155	700	NaN	216	NaN
P61106	RAB14	Ras-related protein Rab-14	22368000	20188000	21303000	23996000	24620000	25289000	10976000	11433000	11965000	22696000	22379000	21505000	9941900	10875000	9868800	19751000	18983000	20140000	1.91264e+07	1.73489e+07	1.10246	14	14	14	72.6	72.6	72.6	23.897	0	216.55	350870000	209	438	NaN	146	NaN
Q8WW12	PCNP	PEST proteolytic signal-containing nuclear protein	921440	1039600	1491700	0	0	0	4585600	3332700	4053100	601240	699670	884450	2591100	1923500	2821100	1152500	1265900	2040500	1.71379e+06	1.55333e+06	1.1033	4	4	4	30.9	30.9	30.9	18.925	0	12.305	29582000	42	NaN	NaN	NaN	NaN
O75874	IDH1	Isocitrate dehydrogenase [NADP] cytoplasmic	911490	991130	913950	0	0	0		1107300	961440		0	0	0		0	1332000	1351700	1188000	610664	553100	1.10407	7	7	7	21.7	21.7	21.7	46.659	0	10.416	13047000	35	NaN	NaN	NaN	NaN
Q8IY67	RAVER1	Ribonucleoprotein PTB-binding 1	0	0			640420	747200	745390	941809	803530	844650	1029800		0	0	0		639460	996970	554050	501554	1.10467	10	10	10	23.3	23.3	23.3	63.876	0	14.813	15927000	46	NaN	NaN	NaN	NaN
Q12905	ILF2	Interleukin enhancer-binding factor 2	19812000	19462000	17938000	16631000	16206000	15850000	14040000	12735000	12515000	19889000	18026000	16736000	8537900	9209900	9375490	18960000	15709000	14982000	1.61321e+07	14602810	1.10473	16	16	16	57.2	57.2	57.2	43.062	0	71.252	328280000	211	NaN	NaN	NaN	NaN
O75396	SEC22B	Vesicle-trafficking protein SEC22b	16146000	15372000	16371000	15032000	12664000	15459000	6794400	7759400	9518300	14584000	15846000	18193000	5931600	6367700	6409200	11364000	11306000	14111000	1.27907e+07	1.15681e+07	1.10569	9	9	9	38.6	38.6	38.6	24.593	0	52.491	252200000	99	NaN	NaN	NaN	NaN
P13804	ETFA	Electron transfer flavoprotein subunit alpha, mitochondrial	13518000	13639000	13760000	18351000	17092000	18088000	15328000	16477000	16282000	13486000	13873000	13853000	15487000	16124000	15790000	12944000	13655000	13697000	1.58372e+07	1.43232e+07	1.1057	14	14	14	53.2	53.2	53.2	35.079	0	144.21	297570000	194	NaN	NaN	NaN	NaN
P24752	ACAT1	Acetyl-CoA acetyltransferase, mitochondrial	3687600	3414400	3121100	3332700	3874300	3491300	4048900	4340600	3368500	4188200	4263900	3942000		1528500	2069000	3672800	3400200	3197100	3.63104e+06	3.28271e+06	1.10611	13	13	13	43.6	43.6	43.6	45.199	0	24.684	71272000	108	NaN	NaN	NaN	NaN
Q8TBA6	GOLGA5	Golgin subfamily A member 5	4320000	4088800	4460600	5182600	4588700	6290400	3692200	2007000	3043500	3867600	2954200	2965800	3862000	3185400	3577000	4274600	4902000	4459400	4.18598e+06	3.78311e+06	1.10649	20	20	20	33.5	33.5	33.5	83.023	0	26.06	77810000	151	NaN	NaN	NaN	NaN
Q13501	SQSTM1	Sequestosome-1	4602800	3920700	3635400	2846300	2054000	3253700	6652400	6164600	5544600	3010500	3526100	2994400	2621600	2866200		5849700	5123600	5052700	4.29717e+06	3880600	1.10735	12	12	12	44.1	44.1	44.1	47.687	0	63.048	93508000	111	524	NaN	132	NaN
P07237	P4HB	Protein disulfide-isomerase	272060000	272640000	263720000	358370000	353990000	357830000	284440000	292500000	304570000	287260000	298030000	295770000	239780000	269510000	243770000	278580000	279890000	299940000	306680000	2.76948e+08	1.10736	46	46	46	75.2	75.2	75.2	57.116	0	323.31	6605000000	667	NaN	NaN	NaN	NaN
Q9BY77	POLDIP3	Polymerase delta-interacting protein 3	3472600	3049900	3317900	3378200	3571400	3551500	3723600	3948200	3313500	2538200	2795100	2088200	3964000	4100800	3464400	3199500	3087400	3031300	3.48076e+06	3.14099e+06	1.10817	9	9	9	38.2	38.2	38.2	46.089	0	32.763	64837000	118	NaN	NaN	NaN	NaN
Q13573	SNW1	SNW domain-containing protein 1	3393500	3168200	3290200	3485400	3427800	4496400	5206000	5945700	5396800	2951000	2386700	2786900	4876100	4947900	4913200	3521100	3910200	3823500	4.20111e+06	3.79073e+06	1.10826	12	12	12	26.5	26.5	26.5	61.494	0	20.515	80391000	131	NaN	NaN	NaN	NaN
Q96T23	RSF1	Remodeling and spacing factor 1	4018000	4041000	3604400	4548500	5167800	4770000	5236400	5399700	4908300	3686400	4026300	3359600	4898300	4982400	4695900	3649200	4315500	4000600	4.63268e+06	4.17936e+06	1.10847	24	24	24	23.9	23.9	23.9	163.82	0	50.538	81538000	184	NaN	NaN	NaN	NaN
P10301	RRAS	Ras-related protein R-Ras	1035500	1263600	1211100	1079700	1372600	1242200		0	0	1180600	1314500	1131000	0	0	0	1568000	1192000	916890	900588	811443	1.10986	7	7	4	37.2	37.2	22.5	23.48	0	10.613	19320000	50	NaN	NaN	NaN	NaN
O75431	MTX2	Metaxin-2	2605300	2622700		2354000	2542400		0	0	0	2028600	2164200	1810300	0	0	0	2128900	2292000		1.44634e+06	1303000	1.11001	5	5	5	21.7	21.7	21.7	29.763	0	12.163	24370000	37	NaN	NaN	NaN	NaN
P23229	ITGA6	Integrin alpha-6	45559000	43576000	40548000	72158000	70717000	69936000	23914000	23654000	24594000	41951000	42997000	42127000	39915000	43743000	38781000	42332000	43117000	38558000	4.60729e+07	4.15023e+07	1.11013	40	40	40	42.5	42.5	42.5	126.6	0	291.04	865860000	465	NaN	NaN	NaN	NaN
P08621	SNRNP70	U1 small nuclear ribonucleoprotein 70 kDa	3236400	4603300	4625000	4776300	2941300	4863600	9649300	10032000	10227000	4541300	4128500	5471700	6176400	6267400	6558400	5523500	4732400	6080900	6.10602e+06	5.49783e+06	1.11062	13	13	13	37.3	37.3	37.3	51.556	0	56.609	125520000	125	NaN	NaN	NaN	NaN
P62879	GNB2	Guanine nucleotide-binding protein G(I)/G(S)/G(T) subunit beta-2	4924400	4941200	4729700	4693000	4548600	4846500	3079900	3017800	3299300	5254300	5061600	4562300	2539300	2669100	2530200	3692100	3997100	3980700	4.23116e+06	3.80963e+06	1.11065	8	4	4	29.4	13.2	13.2	37.331	0	34.198	79935000	83	NaN	NaN	NaN	NaN
P36776	LONP1	Lon protease homolog, mitochondrial	34401000	32582000	35663000	25914000	18868000	23567000	10858000	2436400	7690000	32844000	26798000	26961000	8270000	6564900	521100	23108000	20500000	27261000	2.1331e+07	1.92031e+07	1.11081	25	25	25	34.2	34.2	34.2	106.49	0	93.375	420180000	281	365	NaN	916	NaN
Q9Y5B9	SUPT16H	FACT complex subunit SPT16	5038400	5019200	4524700	1498600	1823700	1903700	4903700	4892600	6431700	3713700	4601400	3784800	2937500	2774100	2803900	3496800	4140800	4174900	4.00403e+06	3603100	1.11127	20	20	20	20.7	20.7	20.7	119.91	0	52.395	81976000	155	699	NaN	98	NaN
P18754	RCC1	Regulator of chromosome condensation	14433000	13504000	12244000	16020000	15631000	16094000	17529000	17812000	17047000	18250000	17784000	17095000	8912500	10261000	10004000	15569000	13736000	14606000	1.55904e+07	1.40242e+07	1.11168	14	14	14	56.1	56.1	56.1	44.969	0	59.719	324940000	185	252	NaN	150	NaN
Q03518	TAP1	Antigen peptide transporter 1	7389600	5905600	6913400	10087000	8856800	10416000		2376100	2651800	6056700	9235700	9560700	2583700	2768700	2585400	7461300	7281500	7703500	6.82454e+06	6.13747e+06	1.11195	9	9	9	18.1	18.1	18.1	87.217	0	50.013	118770000	92	NaN	NaN	NaN	NaN
Q99729	HNRNPAB	Heterogeneous nuclear ribonucleoprotein A/B	12715000	11106000	8856490	18586000	17530000	14502000	32086000	34721000	28465000	16965000	16547000	13777000	22982000	18153000	20003000	17291000	19086000	15725000	1.98408e+07	1.78366e+07	1.11237	9	9	9	28.3	28.3	28.3	36.224	0	170.52	429620000	118	NaN	NaN	NaN	NaN
P42704	LRPPRC	Leucine-rich PPR motif-containing protein, mitochondrial	39615000	38968000	41343000	37886000	38565000	37260000	18542000	16960000	19246000	37049000	39121000	39475000	16955000	18490000	17521000	30782000	30221000	29608000	3.20428e+07	2.88024e+07	1.1125	48	48	48	40.7	40.7	40.7	157.9	0	163.55	626330000	500	NaN	NaN	NaN	NaN
Q5JRA6	MIA3	Melanoma inhibitory activity protein 3	4111500	4274700	3661100	5561100	6146500	6350200	4158500	4273800	4121500	3736100	4525800	4167700	4098100	4547500	4213100	4433200	4301900	4319100	4.73988e+06	4.26028e+06	1.11257	24	24	24	20	20	20	213.7	0	43.146	92403000	217	NaN	NaN	NaN	NaN
Q16891	IMMT	MICOS complex subunit MIC60	32749000	31727000	31651000	45783000	47315000	44992000	29830000	28182000	26899000	37282000	35447000	35999000	24523000	25307000	22014000	38047000	34865000	33307000	3.54587e+07	3.18657e+07	1.11275	41	41	41	57	57	57	83.677	0	185.94	681530000	471	NaN	NaN	NaN	NaN
Q07157	TJP1	Tight junction protein ZO-1	14734000	16002000	16265000	11608000	16315000	16613000	25185000	24168000	26340000	15002000	15486000	15916000	18262000	18223000	19029000	14665000	16571000	17040000	1.85811e+07	1.66882e+07	1.11343	50	50	50	44.9	44.9	44.9	195.46	0	94.057	337780000	311	NaN	NaN	NaN	NaN
P45880	VDAC2	Voltage-dependent anion-selective channel protein 2	31493000	30350000	23469000	31451000	30500000	28318000	34257000	33990000	29748000	36072000	34558000	31493000	20248000	20164000	18239000	30979000	28556000	25237000	3.03973e+07	2.72829e+07	1.11415	15	15	15	59.9	59.9	59.9	31.566	0	145.06	587220000	222	NaN	NaN	NaN	NaN
P30084	ECHS1	Enoyl-CoA hydratase, mitochondrial	37207000	41498000	35784000	48427000	50886000	48144000	51641000	55697000	60666000	40505000	42513000	42088000	51449000	48977000	50364000	37203000	38181000	34399000	4.77722e+07	4.28532e+07	1.11479	19	19	19	53.4	53.4	53.4	31.387	0	323.31	893180000	214	NaN	121	NaN	189
P19404	NDUFV2	NADH dehydrogenase [ubiquinone] flavoprotein 2, mitochondrial	3214100	3162400	3722400	3202900	4056900	4993000	3679700	4379400	5603200	3710400	3379700	3968400	3424200	3417100	3692300	3171000	3660800	3881600	4.00156e+06	3589500	1.11479	6	6	6	38.6	38.6	38.6	27.391	0	9.8386	74866000	63	NaN	NaN	NaN	NaN
P00367	GLUD1	Glutamate dehydrogenase 1, mitochondrial	20075000	21279000	20019000	23977000	25291000	22671000	11950000	12410000	11627000	24803000	24639000	21704000	9704400	9481000	7965900	18268000	16906000	18280000	18811000	1.68613e+07	1.11563	20	20	20	41.8	41.8	41.8	61.397	0	62.633	348980000	281	75	NaN	406	NaN
P40939	HADHA	Trifunctional enzyme subunit alpha, mitochondrial	11560000	16041000	16656000	6540000	10099000	11162000	2959400	2817400	4178400	16130000	11966000	13657000		0	0	7073400	8110200	8396900	9.11258e+06	8.16669e+06	1.11582	24	24	24	38.1	38.1	38.1	82.999	0	68.255	159370000	192	NaN	NaN	NaN	NaN
Q7Z3B4	NUP54	Nucleoporin p54	1885800	1786900	1662700	1818100	1738300	1804300	2592700	2503900	2184400	1781400	1614200	1631100	1767700	1789500	1777000	2330300	1458500	1955500	1.99746e+06	1.78947e+06	1.11623	11	11	11	29	29	29	55.435	0	15.935	42467000	67	NaN	NaN	NaN	NaN
Q8N7H5	PAF1	RNA polymerase II-associated factor 1 homolog	1642100	1647800	1683500	1837000	2057700	1941800	3131100	3389100	3334300	1653000	1549800	1570000	2304500	2833000	2358000	1962900	2081500	2198300	2.29604e+06	2.05678e+06	1.11633	13	13	13	29.6	29.6	29.6	59.975	0	18.187	44169000	86	NaN	NaN	NaN	NaN
P62191	PSMC1	26S protease regulatory subunit 4	3907600	4179100	4955000	2079300	2220700	2856100	2226300	2202800	2647700	3355200	3907200	3404800	1873900	1647200	2254500	2503500	2626100	2856100	3.03051e+06	2.71428e+06	1.11651	9	9	9	27.7	27.7	27.7	49.184	0	32.324	60220000	104	NaN	NaN	NaN	NaN
P69849	NOMO3	Nodal modulator 3	3031400	2538900	1865700	2985100	2972900	3474900	1651200	1246200		2388300	2419200	2339800	2057400	1929300	1588400	2322700	2437100	2424000	2.47079e+06	2211800	1.11709	17	17	1	18.4	18.4	1.8	134.13	0	26.81	51409000	104	NaN	NaN	NaN	NaN
Q99714	HSD17B10	3-hydroxyacyl-CoA dehydrogenase type-2	36931000	37618000	42682000	37189000	35657000	36323000	37065000	35223000	35266000	47413000	45385000	48568000	13190000	13549000	13278000	38737000	36870000	41769000	37106000	3.31954e+07	1.1178	15	15	15	76.2	76.2	76.2	26.923	0	203.73	708610000	194	NaN	NaN	NaN	NaN
Q53EP0	FNDC3B	Fibronectin type III domain-containing protein 3B	2012900	1618300	2254000	1631400	1731700	1975600	0	0	0	1690000	1901400	2276900		0	0		1012300	927630	1247100	1.11546e+06	1.11801	12	12	12	15.4	15.4	15.4	132.89	0	17.053	22006000	52	NaN	NaN	NaN	NaN
P84103	SRSF3	Serine/arginine-rich splicing factor 3	14141000	13304000	11494000		13355000	14071000	33195000		26988000	12376000	11330000	11083000	21056000	20665000	19805000	18046000	14566000	16507000	1.80783e+07	1.61593e+07	1.11875	6	5	5	35.4	35.4	35.4	19.329	0	28.93	351800000	39	NaN	NaN	NaN	NaN
O75439	PMPCB	Mitochondrial-processing peptidase subunit beta	5811800	5095200	5435300	5895300	5776000	5753500	3051600	2903500	2817200	5241800	5040500	5377300	2406200	2611800	2585400	4876300	4841000	5022500	4726600	4.22253e+06	1.11938	12	12	12	36	36	36	54.366	0	40.814	93310000	130	NaN	NaN	NaN	NaN
P05387	RPLP2	60S acidic ribosomal protein P2	56180000	56669000	55371000	35448000	36925000	38981000	55573000	53696000	61566000	39804000	40324000	41386000	49334000	55671000	51985000	41473000	40281000	42017000	5.00454e+07	4.46972e+07	1.11965	12	12	11	95.7	95.7	80.9	11.665	0	226.22	954950000	206	NaN	NaN	NaN	NaN
Q15024	EXOSC7	Exosome complex component RRP42	3271500	3130000	3035300	3293700	3466400	3540100	3101700	2689700	3019800	2970400	3007400	2998200	2738700	2255000	1967900	3127800	3357600	3070500	3.17202e+06	2.83261e+06	1.11982	5	5	5	27.1	27.1	27.1	31.821	0	43.267	60572000	75	NaN	NaN	NaN	NaN
Q9NVI7	ATAD3A	ATPase family AAA domain-containing protein 3A	6967300	6057600	4761800	6346600	6161100	6178100	4184100	4115300	3401700	6831100	6460700	5943100	2656900	2139900	2858900	6116000	5023200	4989100	5.35262e+06	4.77988e+06	1.11982	17	17	4	34.5	34.5	9.6	71.368	0	22.411	103150000	123	NaN	NaN	NaN	NaN
P13987	CD59	CD59 glycoprotein		0	0	3413600	2858100	2804200	3771300	5164400	4731700	2206300	2571700	1845400	3676400	2947800		2045200	2476700		2.84291e+06	2538500	1.11992	6	6	6	34.4	34.4	34.4	14.177	0	9.3342	61226000	54	NaN	NaN	NaN	NaN
P61247	RPS3A	40S ribosomal protein S3a	8614100	8358100	8908200	3342000	2149200	4740000	1950300		2305200	5881300	6643700	7998200	2358200	2906200	3240300	2785800	3749100	4981400	5.04589e+06	4.50491e+06	1.12009	12	12	12	50.8	50.8	50.8	29.945	0	26.826	86161000	85	NaN	NaN	NaN	NaN
Q15149	PLEC	Plectin	328750000	323730000	324520000	407840000	406220000	411620000	319120000	319090000	318720000	358330000	347990000	349540000	319260000	317510000	315320000	279000000	268880000	260350000	3.51068e+08	3.12909e+08	1.12195	282	282	275	58.5	58.5	57.1	531.78	0	323.31	6495900000	3230	818	NaN	1708	NaN
Q9H6F5	CCDC86	Coiled-coil domain-containing protein 86		0	0		0	0	1738900	1355600			0	0	1548700		1207700	0	0		515750	459400	1.12266	6	6	6	25.6	25.6	25.6	40.235	0	12.519	26839000	40	NaN	NaN	NaN	NaN
P20340	RAB6A	Ras-related protein Rab-6A	15717000	18075000	16016000	14792000	17878000	17305000	7509900	7591800	7494500	15763000	16869000	18873000	7973500	8268800	7210000	11073000	11792000	11185000	1.35977e+07	1.21119e+07	1.12267	11	11	8	42.3	42.3	28.4	23.593	0	51.116	298050000	145	NaN	NaN	NaN	NaN
P98194	ATP2C1	Calcium-transporting ATPase type 2C member 1	2141600	2077600	2122100	1731500	1844200	1683300	879750	919270		1745500	1668500	1615100	955081	1167700		1501300	1514600	1766900	1674915	1.49184e+06	1.12272	12	12	12	21.7	21.7	21.7	100.58	0	20.037	28424000	70	475	NaN	635	NaN
P47813	EIF1AX	Eukaryotic translation initiation factor 1A, X-chromosomal		3625800	3038800	0		0	3516900	3498900	3607300	0	0		3385400	3414400	3678600	2037800	2647900	2432300	2.46967e+06	2199550	1.12281	5	5	5	34	34	34	16.46	0	21.095	43476000	53	NaN	NaN	NaN	NaN
Q9BWU0	SLC4A1AP	Kanadaptin		887359	886920	0	0	0	4493400	4934400	4624600	0	0	0	3915300	3372000	3050900	1710600	1965800	1828900	1.97833e+06	1.76039e+06	1.12381	12	12	12	26.4	26.4	26.4	88.813	0	18.625	36424000	79	NaN	NaN	NaN	NaN
P55084	HADHB	Trifunctional enzyme subunit beta, mitochondrial	3580600	2892800	3291200	4082500	4511900	3665400	1963700	2165300		5529100	4251000	4794500		0	0	2515800	2985400	3184400	3269175	2907525	1.12438	13	13	13	30.2	30.2	30.2	51.294	0	47.507	55466000	91	NaN	NaN	NaN	NaN
P49757	NUMB	Protein numb homolog	1185800	1228100	1148200	1626900	1610600	1714000	1506400	1684900	1125700	1218400	1027500	1365100	1367000	1084800			1316700	1494900	1.42562e+06	1.26777e+06	1.12451	9	9	9	18.9	18.9	18.9	70.803	0	12.071	22385000	55	NaN	NaN	NaN	NaN
P14625	HSP90B1	Endoplasmin	303930000	310490000	372240000	292070000	302310000	340070000	322320000	346870000	373990000	340410000	359780000	388580000	236040000	211520000	253520000	251830000	291250000	301300000	3.29366e+08	2.92692e+08	1.1253	65	65	63	68.6	68.6	66.9	92.468	0	323.31	7215700000	760	NaN	NaN	NaN	NaN
Q9NXV6	CDKN2AIP	CDKN2A-interacting protein	1016000	889300	800120	0	0	0	899630		838750	895180	710440	822780	0	0	0		787030	728850	555475	493035	1.12664	8	8	8	22.6	22.6	22.6	61.124	0	12.171	12716000	43	NaN	NaN	NaN	NaN
Q9BTT6	LRRC1	Leucine-rich repeat-containing protein 1	1402300	1183400	1243700	2148700	2504500	1781600	1184500	1188200		1507600	2010600	1252000	1234300	1617300	1392400	1436600	1553200	612350	1.57961e+06	1.40182e+06	1.12683	8	6	6	26	21.6	21.6	59.241	0	13.539	28026000	59	NaN	NaN	NaN	NaN
P61916	NPC2	Epididymal secretory protein E1	4939900	5180400	5432200	9462700	7420800	8629300	7334700	7938400	7148600	5452600	5552100	6243900	8561700	7809100	7711500	5030100	4703300	5262500	7.05411e+06	6.25853e+06	1.12712	5	5	5	38.4	38.4	38.4	16.57	0	26.05	117350000	59	NaN	NaN	NaN	NaN
Q99623	PHB2	Prohibitin-2	10224000	11700000	13141000	7970300	7847200	8992300	5249700	4645300	5587600	11140000	11227000	11476000	2691700	3037700	3063000	8068500	7850200	8221900	8.37304e+06	7.41956e+06	1.12851	12	12	12	46.2	46.2	46.2	33.296	0	50.021	160800000	132	NaN	NaN	NaN	NaN
Q8TCS8	PNPT1	Polyribonucleotide nucleotidyltransferase 1, mitochondrial	1384400	1081900	1003500	1070500	1066200		869300	825400		1316000	1285200	1401800		0	0	1296500	1162200		1.04303e+06	923100	1.12992	13	13	13	23.6	23.6	23.6	85.95	0	11.831	18087000	46	NaN	NaN	NaN	NaN
P32322	PYCR1	Pyrroline-5-carboxylate reductase 1, mitochondrial	8812690	8665000	8117400	6273600	5314700	4470600	3989700	3643200	3514400	8691500	8123000	6857600	1700600	2342100	1746000	5233700	6899000	5107800	5866810	5.18903e+06	1.13062	14	14	13	48.9	48.9	44.8	33.36	0	25.358	118800000	139	NaN	NaN	NaN	NaN
Q9HCY8	S100A14	Protein S100-A14	8576500	8579800	8545300	8434400	8734000	9346200	8974900	8714700	8867700	5239600	6024500	5669200	11583000	11040000	15071000	4270500	4350900	6410300	8.75261e+06	7.73989e+06	1.13084	5	5	5	77.9	77.9	77.9	11.662	0	176.77	147130000	76	NaN	NaN	NaN	NaN
O94826	TOMM70A	Mitochondrial import receptor subunit TOM70	10493000	11187000	9351000	12792000	12568000	12753000	7914900	8496500	3376400	10354000	10172000	10324000	5249200	5328000		9482900	9256400	9731200	9.88131e+06	8.73721e+06	1.13095	20	20	20	48.7	48.7	48.7	67.454	0	55.994	184360000	172	NaN	NaN	NaN	NaN
Q9HB09	BCL2L12	Bcl-2-like protein 12		781460	837110	839930	753440	775500	710890	827000		848970		531850		717880	674800		651130	758290	789333	697153	1.13222	6	6	6	18.6	18.6	18.6	36.821	0	8.5982	11512000	45	NaN	NaN	NaN	NaN
P63000	RAC1	Ras-related C3 botulinum toxin substrate 1	7697600	7490800	6522700	6742700	5136800			4722900	3884600	7390700	6620900	7961600	2443800	2550300		4456200	5845300		6028300	5.32411e+06	1.13226	8	7	4	42.7	37	19.8	21.45	0	10.034	95626000	70	NaN	NaN	NaN	NaN
P53597	SUCLG1	Succinyl-CoA ligase [ADP/GDP-forming] subunit alpha, mitochondrial	5579300	4921700		8593600	9158500	7311700	4930200	5238900	4820900	5776300	5333600	5401900	6270500	5471500	5270100	5795600	5654700	5248300	6319350	5.58028e+06	1.13244	5	5	5	19.4	19.4	19.4	36.249	0	12.349	115050000	66	NaN	NaN	NaN	NaN
Q96DI7	SNRNP40	U5 small nuclear ribonucleoprotein 40 kDa protein	4472300	6490800	5339300	7345700	7561800	7030700	5236200	4785200	4587100	6407300	5378300	6353900	4046800	4622000	2755200	6750400	5242500	5046800	5.87212e+06	5.17813e+06	1.13402	14	14	14	56	56	56	39.31	0	83.807	114190000	139	619	NaN	77	NaN
P0DN76	U2AF1	Splicing factor U2AF 35 kDa subunit	1823000		2021000	2130000	2602300	2134000	4770700	4496700	4254800	3187600	3634000	2937600	2539300	2482500	1721500	2548900	2794100	2144300	3.02906e+06	2.66553e+06	1.13638	5	5	5	30	30	30	27.872	0	19.725	61315000	62	NaN	NaN	NaN	NaN
Q6NUK1	SLC25A24	Calcium-binding mitochondrial carrier protein SCaMC-1	2802100	2690500	3429500	2760100	2886700	3473300		1205700	1735900	2695500	2748700	3928600	0	0		2549900	3273800	3268200	2622975	2.30809e+06	1.13643	9	9	9	22	22	22	53.354	0	8.0034	46870000	48	574	NaN	34	NaN
P04844	RPN2	Dolichyl-diphosphooligosaccharide--protein glycosyltransferase subunit 2	17283000	16202000	16462000	17936000	20638000	20944000	11487000	11362000	12368000	17443000	16671000	18564000	9259100	10877000	9925600	14954000	13303000	16308000	1.60758e+07	1.4145e+07	1.1365	15	15	15	24.9	24.9	24.9	69.283	0	126.18	299790000	179	NaN	NaN	NaN	NaN
P40926	MDH2	Malate dehydrogenase, mitochondrial	101030000	97852000	99427000	128480000	127860000	131240000	97420000	104040000	103410000	121910000	121660000	118870000	74353000	75003000	66715000	100160000	97887100	94767000	1.10084e+08	96813900	1.13707	23	23	23	66.3	66.3	66.3	35.503	0	323.31	2145000000	368	NaN	147	NaN	251
O60568	PLOD3	Procollagen-lysine,2-oxoglutarate 5-dioxygenase 3	3552300	3666500	3483400	3622000	3212700	3751700	1431400	1043000	1290700	3690000	2949900	3793900	1053000	730560	1108900	2889300	2695600	3088800	2.78374e+06	2444440	1.13881	12	12	12	19.6	19.6	19.6	84.784	0	18.689	54290000	96	NaN	NaN	NaN	NaN
P36578	RPL4	60S ribosomal protein L4	5784700	5417300	4019300	2560100		2518400	0		0	3990500	4592400	3470900		2465900	1287600	1913400	1360800	1288200	2.89997e+06	2.54621e+06	1.13894	11	11	11	30.4	30.4	30.4	47.697	0	29.123	46221000	69	364	NaN	215	NaN
P08754	GNAI3	Guanine nucleotide-binding protein G(k) subunit alpha	7416000	6054800	6926100	6707100	7278800	7656900	4719700	4786000	4628000	7345000	6860300	7669300	2887200	3729100	2684200	6010400	5713300	6393700	6.24149e+06	5.47694e+06	1.13959	10	6	6	34.7	23.7	23.7	40.532	0	55.673	119740000	91	NaN	NaN	NaN	NaN
P11166	SLC2A1	Solute carrier family 2, facilitated glucose transporter member 1	12072000	11437000	11470000	8342100	9599590	8699700	14575000	15802000	13685000	13672000	11908000	13127000	6024000	6609000	6469100	11446000	11306000	12173000	1.17425e+07	1.03038e+07	1.13963	8	8	8	15	15	15	54.083	0	88.485	222780000	110	NaN	NaN	NaN	NaN
O75400	PRPF40A	Pre-mRNA-processing factor 40 homolog A	3076800	2886700	3224300		3603800	3006100	3035000	2674800	3150600	3130000	3075100	3285000	2110000	2471000	1991000	2803500	2893900	2574900	3.08226e+06	2.70382e+06	1.13996	10	10	10	14.2	14.2	14.2	108.8	0	20.479	62127000	80	NaN	NaN	NaN	NaN
P83916	CBX1	Chromobox protein homolog 1	7176200	6844700	6681800	8258700	9242600	9028700	19995000	17822000	18717000	8802100	7484600	7344000	12784000	15437000	13700000	8750600	8752400	7914200	1.15296e+07	1.01077e+07	1.14068	10	9	9	50.3	41.6	41.6	21.418	0	44.809	207710000	114	NaN	NaN	NaN	NaN
P63162	SNRPN	Small nuclear ribonucleoprotein-associated protein N	4337400	3958300	4451600		4786400	3424800	4240200	4042100	4038400	4763400	4309200	4780600	1505300	2245300	2557700	4334200	3965100	4359500	4159900	3646700	1.14073	8	8	8	22.5	22.5	22.5	24.614	0	25.681	82566000	112	NaN	NaN	NaN	NaN
Q16629	SRSF7	Serine/arginine-rich splicing factor 7	22403000	20648000	22005000	24583000	26983000	26022000	37522000	40101000	40773000	20038000	18946000	20184000	30885000	30276000	32175000	27125000	25129000	24065000	2.90044e+07	2.54248e+07	1.14079	8	8	7	30.7	30.7	30.7	27.366	0	21.588	536050000	124	NaN	NaN	NaN	NaN
Q92692	PVRL2	Nectin-2	1022600	1338900	1344700		1682800	1738300	1515100		1430500	1358600	1136100	1166500	1207000	1305900	1507500	1076000	1207700	1386300	1.43899e+06	1.26129e+06	1.14089	13	13	13	27.9	27.9	27.9	57.741	0	14.614	26631000	71	NaN	NaN	NaN	NaN
O15160	POLR1C	DNA-directed RNA polymerases I and III subunit RPAC1	1229000	1269400	1395200	1077700	1205100	1019400	1203300		1102700	1027200	1037200		731690	885590		1146200	1203800	1253800	1187725	1.04078e+06	1.14118	5	5	5	20.5	20.5	20.5	39.249	0	11.518	20709000	62	NaN	NaN	NaN	NaN
P43243	MATR3	Matrin-3	32107000	31805000	29487000	29705000	32239000	31796000	30774000	29501000	25878000	32478000	33267000	32191000	21220000	19025000	18920000	26958000	27101000	28199000	3.03658e+07	2.65954e+07	1.14177	22	22	22	27.6	27.6	27.6	94.622	0	184.2	608770000	181	NaN	NaN	NaN	NaN
Q96KR1	ZFR	Zinc finger RNA-binding protein	3408900	3367600	2784000	2521400	2761700	2576900		1795200	1852300	2816100	2872300	2099300	2438400	2058800	1838600	2204500	2520200	1909100	2633500	2.30637e+06	1.14184	17	17	17	26.4	26.4	26.4	117.01	0	29.999	46358000	103	NaN	NaN	NaN	NaN
Q8NBN3	TMEM87A	Transmembrane protein 87A	1345900	1495600	1939900	2078400	2035800		0	0	0		1415700	1485300	0	0	0	1260200	1351900	2273800	1111950	973362	1.14238	3	3	3	9.7	9.7	9.7	63.429	0	6.313	24995000	34	NaN	NaN	NaN	NaN
Q9H2U2	PPA2	Inorganic pyrophosphatase 2, mitochondrial	4638500	3876200	4902200	5043200	5323900	5988200	0		0	3969500	3306700	3160600	1981500	2447200	1831300	4010800	4414100	4169400	3721525	3.25457e+06	1.14348	7	7	7	29.3	29.3	29.3	37.92	0	9.7461	66016000	60	NaN	NaN	NaN	NaN
Q9H3N1	TMX1	Thioredoxin-related transmembrane protein 1	5570100	6574100	4284900	6421800	6996700	8013500	6397700	6337500	6887300	6010900	7126100	6865200	4618300	4534500	4511600	5831700	4937500	5805500	6.38707e+06	5.58237e+06	1.14415	9	9	9	31.4	31.4	31.4	31.791	0	17.432	125580000	93	NaN	NaN	NaN	NaN
Q02878	RPL6	60S ribosomal protein L6	5042200	5191400	3621700		1662400	2607500	0	0	0	3525800	3479400	3697500		0	0		1761600	1394300	2265650	1979800	1.14438	7	7	7	26.4	26.4	26.4	32.728	0	9.3536	35924000	35	NaN	NaN	NaN	NaN
P30038	ALDH4A1	Delta-1-pyrroline-5-carboxylate dehydrogenase, mitochondrial	1562800	1890600	1915400	2213100	2218600	1821600	1198500		1186000	2389700	2511200	2357300	0		0	1707900	1654600	1617600	1750825	1.52979e+06	1.14449	7	7	7	19	19	19	61.719	0	14.763	35242000	53	NaN	NaN	NaN	NaN
P05388	RPLP0	60S acidic ribosomal protein P0	15157000	13582000	13975000	8061300	9336100	9523600	7078600	6605600	7318300	12352000	10458000	11370000	6226500	7073600	6254100	9277000	8398400	7773200	1.00708e+07	8.79809e+06	1.14466	11	11	11	46.7	46.7	46.7	34.273	0	120.07	194960000	135	NaN	NaN	NaN	NaN
P00505	GOT2	Aspartate aminotransferase, mitochondrial	17614000	17328000	15591000	19838000	20529000	20048000	9709300	9695600	9939800	16611000	16767000	16379000	6396000	7178500	8174700	15986000	17717000	17342000	1.55881e+07	13616800	1.14477	20	20	20	52.3	52.3	52.3	47.517	0	49.178	304180000	190	NaN	NaN	NaN	NaN
Q13151	HNRNPA0	Heterogeneous nuclear ribonucleoprotein A0	9081200	7770800	7121500	9551600	9940900	8861900	9402500	9427600	9472300	9312410	9696410	8658500	6050400	7038000	5075200	7435100	8317300	8770400	8.95892e+06	7817080	1.14607	9	9	9	42.3	42.3	42.3	30.84	0	66.962	170460000	131	NaN	NaN	NaN	NaN
P08559	PDHA1	Pyruvate dehydrogenase E1 component subunit alpha, somatic form, mitochondrial	3631400	3859600	2977600	3399100	3427600	3279900	2796700	2084900		3689700	3531900	3649600	1582000	1338400		2615800	2503700	3271700	3182100	2772850	1.14759	10	10	10	31.5	31.5	31.5	43.295	0	30.274	57049000	92	NaN	NaN	NaN	NaN
[truncated: 559 more rows]
