# Supplementary material for: Inflammation and epithelial–mesenchymal transition in a CFTR‐depleted human bronchial epithelial cell line revealed by proteomics and human organ‐on‐a‐chip
Source: FEBS J. 2025 Mar 3;292(19):5086–104. doi: 10.1111/febs.70050 (PMC12505456; doi:10.1111/febs.70050)
Supplement: Supplementary file 2 — Table S2. MsigDB results on DEPs in CFTR‐KO vs. WT cells. [file FEBS-292-5086-s003.xlsx]

## Sheet: MsigDB_DEGs in CFTR-KO vs WT
Supplementary table S2. MsigDB results on DEPs in CFTR-KO vs WT cells.
Downregulated proteins in CFTR-KO vs WT cells								Upregulated proteins in CFTR-KO vs WT cells
Overlap Results_MsigDB								Overlap Results_MsigDB
Collection(s):	H							Collection(s):	H
# overlaps shown:	27							# overlaps shown:	21
# genesets in collections:	50							# genesets in collections:	50
# genes in comparison (n):	378							# genes in comparison (n):	162
# genes in universe (N):	42499							# genes in universe (N):	42499
Gene Set Name	# Genes in Gene Set (K)	Description	# Genes in Overlap (k)	k/K	p-value	FDR q-value		Gene Set Name	# Genes in Gene Set (K)	Description	# Genes in Overlap (k)	k/K	p-value	FDR q-value
HALLMARK_MYC_TARGETS_V1	200	A subgroup of genes regulated by MYC - version 1 (v1).	31	0.155	4.42e-29	2.21e-27		HALLMARK_EPITHELIAL_MESENCHYMAL_TRANSITION	200	Genes defining epithelial-mesenchymal transition, as in wound healing, fibrosis and metastasis.	14	0.07	4.95e-14	1.24e-12
HALLMARK_MITOTIC_SPINDLE	199	Genes important for mitotic spindle assembly.	22	0.1106	9.86e-18	1.83e-16		HALLMARK_MYC_TARGETS_V1	200	A subgroup of genes regulated by MYC - version 1 (v1).	14	0.07	4.95e-14	1.24e-12
HALLMARK_MTORC1_SIGNALING	200	Genes up-regulated through activation of mTORC1 complex.	22	0.11	1.1e-17	1.83e-16		HALLMARK_APICAL_JUNCTION	200	Genes encoding components of apical junction complex.	10	0.05	5.91e-09	7.38e-08
HALLMARK_E2F_TARGETS	200	Genes encoding cell cycle related targets of E2F transcription factors.	20	0.1	2.19e-15	2.73e-14		HALLMARK_OXIDATIVE_PHOSPHORYLATION	200	Genes encoding proteins involved in oxidative phosphorylation.	10	0.05	5.91e-09	7.38e-08
HALLMARK_PROTEIN_SECRETION	96	Genes involved in protein secretion pathway.	15	0.1562	8.9e-15	8.9e-14		HALLMARK_UNFOLDED_PROTEIN_RESPONSE	113	Genes up-regulated during unfolded protein response, a cellular stress response related to the endoplasmic reticulum.	8	0.0708	1.37e-08	1.37e-07
HALLMARK_G2M_CHECKPOINT	200	Genes involved in the G2/M checkpoint, as in progression through the cell division cycle.	17	0.085	3.98e-12	3.32e-11		HALLMARK_HYPOXIA	200	Genes up-regulated in response to low oxygen levels (hypoxia).	8	0.04	1.11e-06	9.26e-06
HALLMARK_UV_RESPONSE_UP	158	Genes up-regulated in response to ultraviolet (UV) radiation.	14	0.0886	1.84e-10	1.31e-09		HALLMARK_E2F_TARGETS	200	Genes encoding cell cycle related targets of E2F transcription factors.	7	0.035	1.27e-05	7.92e-05
HALLMARK_FATTY_ACID_METABOLISM	158	Genes encoding proteins involved in metabolism of fatty acids.	13	0.0823	2.06e-09	1.29e-08		HALLMARK_TNFA_SIGNALING_VIA_NFKB	200	Genes regulated by NF-kB in response to TNF [GeneID=7124].	7	0.035	1.27e-05	7.92e-05
HALLMARK_GLYCOLYSIS	200	Genes encoding proteins involved in glycolysis and gluconeogenesis.	13	0.065	3.51e-08	1.95e-07		HALLMARK_PROTEIN_SECRETION	96	Genes involved in protein secretion pathway.	5	0.0521	3.5e-05	0.000194
HALLMARK_REACTIVE_OXYGEN_SPECIES_PATHWAY	49	Genes up-regulated by reactive oxigen species (ROS).	7	0.1429	2.6e-07	1.3e-06		HALLMARK_COMPLEMENT	200	Genes encoding components of the complement system, which is part of the innate immune system.	6	0.03	0.000125	0.000522
HALLMARK_ADIPOGENESIS	200	Genes up-regulated during adipocyte differentiation (adipogenesis).	11	0.055	2.07e-06	8.62e-06		HALLMARK_ESTROGEN_RESPONSE_EARLY	200	Genes defining early response to estrogen.	6	0.03	0.000125	0.000522
HALLMARK_XENOBIOTIC_METABOLISM	200	Genes encoding proteins involved in processing of drugs and other xenobiotics.	11	0.055	2.07e-06	8.62e-06		HALLMARK_MTORC1_SIGNALING	200	Genes up-regulated through activation of mTORC1 complex.	6	0.03	0.000125	0.000522
HALLMARK_INTERFERON_GAMMA_RESPONSE	200	Genes up-regulated in response to IFNG [GeneID=3458].	10	0.05	1.39e-05	5.33e-05		HALLMARK_CHOLESTEROL_HOMEOSTASIS	74	Genes involved in cholesterol homeostasis.	4	0.0541	0.00019	0.000731
HALLMARK_PEROXISOME	104	Genes encoding components of peroxisome.	7	0.0673	4.22e-05	0.000151		HALLMARK_IL2_STAT5_SIGNALING	199	Genes up-regulated by STAT5 in response to IL2 stimulation.	5	0.0251	0.00103	0.00352
HALLMARK_DNA_REPAIR	150	Genes involved in DNA repair.	8	0.0533	6.39e-05	0.000213		HALLMARK_GLYCOLYSIS	200	Genes encoding proteins involved in glycolysis and gluconeogenesis.	5	0.025	0.00106	0.00352
HALLMARK_UNFOLDED_PROTEIN_RESPONSE	113	Genes up-regulated during unfolded protein response, a cellular stress response related to the endoplasmic reticulum.	7	0.0619	7.17e-05	0.000224		HALLMARK_MYC_TARGETS_V2	58	A subgroup of genes regulated by MYC - version 2 (v2).	3	0.0517	0.00144	0.0045
HALLMARK_HYPOXIA	200	Genes up-regulated in response to low oxygen levels (hypoxia).	9	0.045	8.4e-05	0.000233		HALLMARK_UV_RESPONSE_UP	158	Genes up-regulated in response to ultraviolet (UV) radiation.	4	0.0253	0.00323	0.00949
HALLMARK_OXIDATIVE_PHOSPHORYLATION	200	Genes encoding proteins involved in oxidative phosphorylation.	9	0.045	8.4e-05	0.000233		HALLMARK_ESTROGEN_RESPONSE_LATE	200	Genes defining late response to estrogen.	4	0.02	0.00739	0.0194
HALLMARK_APOPTOSIS	161	Genes mediating programmed cell death (apoptosis) by activation of caspases.	8	0.0497	0.000105	0.000276		HALLMARK_INFLAMMATORY_RESPONSE	200	Genes defining inflammatory response.	4	0.02	0.00739	0.0194
HALLMARK_INTERFERON_ALPHA_RESPONSE	97	Genes up-regulated in response to alpha interferon proteins.	6	0.0619	0.000238	0.000595		HALLMARK_REACTIVE_OXYGEN_SPECIES_PATHWAY	49	Genes up-regulated by reactive oxigen species (ROS).	2	0.0408	0.0151	0.0378
HALLMARK_APICAL_JUNCTION	200	Genes encoding components of apical junction complex.	8	0.04	0.000456	0.00109		HALLMARK_UV_RESPONSE_DN	144	Genes down-regulated in response to ultraviolet (UV) radiation.	3	0.0208	0.0179	0.0427
HALLMARK_EPITHELIAL_MESENCHYMAL_TRANSITION	200	Genes defining epithelial-mesenchymal transition, as in wound healing, fibrosis and metastasis.	7	0.035	0.0022	0.005
HALLMARK_HEDGEHOG_SIGNALING	36	Genes up-regulated by activation of hedgehog signaling.	3	0.0833	0.00401	0.00872
HALLMARK_SPERMATOGENESIS	135	Genes up-regulated during production of male gametes (sperm), as in spermatogenesis.	5	0.037	0.00733	0.0153
HALLMARK_COMPLEMENT	200	Genes encoding components of the complement system, which is part of the innate immune system.	6	0.03	0.0093	0.0179
HALLMARK_TNFA_SIGNALING_VIA_NFKB	200	Genes regulated by NF-kB in response to TNF [GeneID=7124].	6	0.03	0.0093	0.0179
HALLMARK_PI3K_AKT_MTOR_SIGNALING	105	Genes up-regulated by activation of the PI3K/AKT/mTOR pathway.	4	0.0381	0.0146	0.027
