# Supplementary material for: Inflammation and epithelial–mesenchymal transition in a CFTR‐depleted human bronchial epithelial cell line revealed by proteomics and human organ‐on‐a‐chip
Source: FEBS J. 2025 Mar 3;292(19):5086–104. doi: 10.1111/febs.70050 (PMC12505456; doi:10.1111/febs.70050)
Supplement: Supplementary file 3 — Table S3. Complete list of downregulated proteins ‘Proteins in Overlap (k)’ in CFTR‐KO vs. WT cells (MsigDB results). [file FEBS-292-5086-s005.xlsx]

## Sheet: Table Down_KO_0.05
Supplementary table S3. Complete list of Downregulated DEPs “Proteins in Overlap (k)” in CFTR-KO vs WT cells (MsigDB results).
Overlap Results
Collection(s):	H
# overlaps shown:	27
# genesets in collections:	50
# genes in comparison (n):	378
# genes in universe (N):	42499
Gene Set Name	# Genes in Gene Set (K)	Description	# Genes in Overlap (k)	k/K	p-value	FDR q-value
HALLMARK_MYC_TARGETS_V1	200	A subgroup of genes regulated by MYC - version 1 (v1).	31	0.155	4.42e-29	2.21e-27
HALLMARK_MITOTIC_SPINDLE	199	Genes important for mitotic spindle assembly.	22	0.1106	9.86e-18	1.83e-16
HALLMARK_MTORC1_SIGNALING	200	Genes up-regulated through activation of mTORC1 complex.	22	0.11	1.1e-17	1.83e-16
HALLMARK_E2F_TARGETS	200	Genes encoding cell cycle related targets of E2F transcription factors.	20	0.1	2.19e-15	2.73e-14
HALLMARK_PROTEIN_SECRETION	96	Genes involved in protein secretion pathway.	15	0.1562	8.9e-15	8.9e-14
HALLMARK_G2M_CHECKPOINT	200	Genes involved in the G2/M checkpoint, as in progression through the cell division cycle.	17	0.085	3.98e-12	3.32e-11
HALLMARK_UV_RESPONSE_UP	158	Genes up-regulated in response to ultraviolet (UV) radiation.	14	0.0886	1.84e-10	1.31e-09
HALLMARK_FATTY_ACID_METABOLISM	158	Genes encoding proteins involved in metabolism of fatty acids.	13	0.0823	2.06e-09	1.29e-08
HALLMARK_GLYCOLYSIS	200	Genes encoding proteins involved in glycolysis and gluconeogenesis.	13	0.065	3.51e-08	1.95e-07
HALLMARK_REACTIVE_OXYGEN_SPECIES_PATHWAY	49	Genes up-regulated by reactive oxigen species (ROS).	7	0.1429	2.6e-07	1.3e-06
HALLMARK_ADIPOGENESIS	200	Genes up-regulated during adipocyte differentiation (adipogenesis).	11	0.055	2.07e-06	8.62e-06
HALLMARK_XENOBIOTIC_METABOLISM	200	Genes encoding proteins involved in processing of drugs and other xenobiotics.	11	0.055	2.07e-06	8.62e-06
HALLMARK_INTERFERON_GAMMA_RESPONSE	200	Genes up-regulated in response to IFNG [GeneID=3458].	10	0.05	1.39e-05	5.33e-05
HALLMARK_PEROXISOME	104	Genes encoding components of peroxisome.	7	0.0673	4.22e-05	0.000151
HALLMARK_DNA_REPAIR	150	Genes involved in DNA repair.	8	0.0533	6.39e-05	0.000213
HALLMARK_UNFOLDED_PROTEIN_RESPONSE	113	Genes up-regulated during unfolded protein response, a cellular stress response related to the endoplasmic reticulum.	7	0.0619	7.17e-05	0.000224
HALLMARK_HYPOXIA	200	Genes up-regulated in response to low oxygen levels (hypoxia).	9	0.045	8.4e-05	0.000233
HALLMARK_OXIDATIVE_PHOSPHORYLATION	200	Genes encoding proteins involved in oxidative phosphorylation.	9	0.045	8.4e-05	0.000233
HALLMARK_APOPTOSIS	161	Genes mediating programmed cell death (apoptosis) by activation of caspases.	8	0.0497	0.000105	0.000276
HALLMARK_INTERFERON_ALPHA_RESPONSE	97	Genes up-regulated in response to alpha interferon proteins.	6	0.0619	0.000238	0.000595
HALLMARK_APICAL_JUNCTION	200	Genes encoding components of apical junction complex.	8	0.04	0.000456	0.00109
HALLMARK_EPITHELIAL_MESENCHYMAL_TRANSITION	200	Genes defining epithelial-mesenchymal transition, as in wound healing, fibrosis and metastasis.	7	0.035	0.0022	0.005
HALLMARK_HEDGEHOG_SIGNALING	36	Genes up-regulated by activation of hedgehog signaling.	3	0.0833	0.00401	0.00872
HALLMARK_SPERMATOGENESIS	135	Genes up-regulated during production of male gametes (sperm), as in spermatogenesis.	5	0.037	0.00733	0.0153
HALLMARK_COMPLEMENT	200	Genes encoding components of the complement system, which is part of the innate immune system.	6	0.03	0.0093	0.0179
HALLMARK_TNFA_SIGNALING_VIA_NFKB	200	Genes regulated by NF-kB in response to TNF [GeneID=7124].	6	0.03	0.0093	0.0179
HALLMARK_PI3K_AKT_MTOR_SIGNALING	105	Genes up-regulated by activation of the PI3K/AKT/mTOR pathway.	4	0.0381	0.0146	0.027
Gene/Gene Set Overlap Matrix
Entrez Gene Id	Gene Symbol	Gene Description	HALLMARK_MYC_TARGETS_V1	HALLMARK_MITOTIC_SPINDLE	HALLMARK_MTORC1_SIGNALING	HALLMARK_E2F_TARGETS	HALLMARK_PROTEIN_SECRETION	HALLMARK_G2M_CHECKPOINT	HALLMARK_UV_RESPONSE_UP	HALLMARK_FATTY_ACID_METABOLISM	HALLMARK_GLYCOLYSIS	HALLMARK_REACTIVE_OXYGEN_SPECIES_PATHWAY	HALLMARK_ADIPOGENESIS	HALLMARK_XENOBIOTIC_METABOLISM	HALLMARK_INTERFERON_GAMMA_RESPONSE	HALLMARK_PEROXISOME	HALLMARK_DNA_REPAIR	HALLMARK_UNFOLDED_PROTEIN_RESPONSE	HALLMARK_HYPOXIA	HALLMARK_OXIDATIVE_PHOSPHORYLATION	HALLMARK_APOPTOSIS	HALLMARK_INTERFERON_ALPHA_RESPONSE	HALLMARK_APICAL_JUNCTION	HALLMARK_EPITHELIAL_MESENCHYMAL_TRANSITION	HALLMARK_HEDGEHOG_SIGNALING	HALLMARK_SPERMATOGENESIS	HALLMARK_COMPLEMENT	HALLMARK_TNFA_SIGNALING_VIA_NFKB	HALLMARK_PI3K_AKT_MTOR_SIGNALING
7531	YWHAE	tyrosine 3-monooxygenase/tryptophan 5-monooxygenase activation protein epsilon [Source:HGNC Symbol;Acc:HGNC:12851]	HALLMARK_MYC_TARGETS_V1	HALLMARK_MITOTIC_SPINDLE
4171	MCM2	minichromosome maintenance complex component 2 [Source:HGNC Symbol;Acc:HGNC:6944]	HALLMARK_MYC_TARGETS_V1		HALLMARK_MTORC1_SIGNALING	HALLMARK_E2F_TARGETS		HALLMARK_G2M_CHECKPOINT
4173	MCM4	minichromosome maintenance complex component 4 [Source:HGNC Symbol;Acc:HGNC:6947]	HALLMARK_MYC_TARGETS_V1		HALLMARK_MTORC1_SIGNALING	HALLMARK_E2F_TARGETS
5230	PGK1	phosphoglycerate kinase 1 [Source:HGNC Symbol;Acc:HGNC:8896]	HALLMARK_MYC_TARGETS_V1		HALLMARK_MTORC1_SIGNALING						HALLMARK_GLYCOLYSIS								HALLMARK_HYPOXIA
3251	HPRT1	hypoxanthine phosphoribosyltransferase 1 [Source:HGNC Symbol;Acc:HGNC:5157]	HALLMARK_MYC_TARGETS_V1		HALLMARK_MTORC1_SIGNALING									HALLMARK_XENOBIOTIC_METABOLISM			HALLMARK_DNA_REPAIR
5706	PSMC6	proteasome 26S subunit, ATPase 6 [Source:HGNC Symbol;Acc:HGNC:9553]	HALLMARK_MYC_TARGETS_V1		HALLMARK_MTORC1_SIGNALING
4174	MCM5	minichromosome maintenance complex component 5 [Source:HGNC Symbol;Acc:HGNC:6948]	HALLMARK_MYC_TARGETS_V1			HALLMARK_E2F_TARGETS		HALLMARK_G2M_CHECKPOINT
4175	MCM6	minichromosome maintenance complex component 6 [Source:HGNC Symbol;Acc:HGNC:6949]	HALLMARK_MYC_TARGETS_V1			HALLMARK_E2F_TARGETS		HALLMARK_G2M_CHECKPOINT
6427	SRSF2	serine and arginine rich splicing factor 2 [Source:HGNC Symbol;Acc:HGNC:10783]	HALLMARK_MYC_TARGETS_V1			HALLMARK_E2F_TARGETS		HALLMARK_G2M_CHECKPOINT
7514	XPO1	exportin 1 [Source:HGNC Symbol;Acc:HGNC:12825]	HALLMARK_MYC_TARGETS_V1			HALLMARK_E2F_TARGETS		HALLMARK_G2M_CHECKPOINT
4176	MCM7	minichromosome maintenance complex component 7 [Source:HGNC Symbol;Acc:HGNC:6950]	HALLMARK_MYC_TARGETS_V1			HALLMARK_E2F_TARGETS																		HALLMARK_EPITHELIAL_MESENCHYMAL_TRANSITION
4673	NAP1L1	nucleosome assembly protein 1 like 1 [Source:HGNC Symbol;Acc:HGNC:7637]	HALLMARK_MYC_TARGETS_V1			HALLMARK_E2F_TARGETS
5902	RANBP1	RAN binding protein 1 [Source:HGNC Symbol;Acc:HGNC:9847]	HALLMARK_MYC_TARGETS_V1			HALLMARK_E2F_TARGETS
3837	KPNB1	karyopherin subunit beta 1 [Source:HGNC Symbol;Acc:HGNC:6400]	HALLMARK_MYC_TARGETS_V1					HALLMARK_G2M_CHECKPOINT
5887	RAD23B	RAD23 homolog B, nucleotide excision repair protein [Source:HGNC Symbol;Acc:HGNC:9813]	HALLMARK_MYC_TARGETS_V1					HALLMARK_G2M_CHECKPOINT
10935	PRDX3	peroxiredoxin 3 [Source:HGNC Symbol;Acc:HGNC:9354]	HALLMARK_MYC_TARGETS_V1										HALLMARK_ADIPOGENESIS							HALLMARK_OXIDATIVE_PHOSPHORYLATION
10574	CCT7	chaperonin containing TCP1 subunit 7 [Source:HGNC Symbol;Acc:HGNC:1622]	HALLMARK_MYC_TARGETS_V1
10575	CCT4	chaperonin containing TCP1 subunit 4 [Source:HGNC Symbol;Acc:HGNC:1617]	HALLMARK_MYC_TARGETS_V1
10576	CCT2	chaperonin containing TCP1 subunit 2 [Source:HGNC Symbol;Acc:HGNC:1615]	HALLMARK_MYC_TARGETS_V1
10971	YWHAQ	tyrosine 3-monooxygenase/tryptophan 5-monooxygenase activation protein theta [Source:HGNC Symbol;Acc:HGNC:12854]	HALLMARK_MYC_TARGETS_V1
1207	CLNS1A	chloride nucleotide-sensitive channel 1A [Source:HGNC Symbol;Acc:HGNC:2080]	HALLMARK_MYC_TARGETS_V1
22948	CCT5	chaperonin containing TCP1 subunit 5 [Source:HGNC Symbol;Acc:HGNC:1618]	HALLMARK_MYC_TARGETS_V1
2739	GLO1	glyoxalase I [Source:HGNC Symbol;Acc:HGNC:4323]	HALLMARK_MYC_TARGETS_V1
3326	HSP90AB1	heat shock protein 90 alpha family class B member 1 [Source:HGNC Symbol;Acc:HGNC:5258]	HALLMARK_MYC_TARGETS_V1
5093	PCBP1	poly(rC) binding protein 1 [Source:HGNC Symbol;Acc:HGNC:8647]	HALLMARK_MYC_TARGETS_V1
5682	PSMA1	proteasome 20S subunit alpha 1 [Source:HGNC Symbol;Acc:HGNC:9530]	HALLMARK_MYC_TARGETS_V1
5688	PSMA7	proteasome 20S subunit alpha 7 [Source:HGNC Symbol;Acc:HGNC:9536]	HALLMARK_MYC_TARGETS_V1
5713	PSMD7	proteasome 26S subunit, non-ATPase 7 [Source:HGNC Symbol;Acc:HGNC:9565]	HALLMARK_MYC_TARGETS_V1
6626	SNRPA	small nuclear ribonucleoprotein polypeptide A [Source:HGNC Symbol;Acc:HGNC:11151]	HALLMARK_MYC_TARGETS_V1
6950	TCP1	t-complex 1 [Source:HGNC Symbol;Acc:HGNC:11655]	HALLMARK_MYC_TARGETS_V1
7203	CCT3	chaperonin containing TCP1 subunit 3 [Source:HGNC Symbol;Acc:HGNC:1616]	HALLMARK_MYC_TARGETS_V1
983	CDK1	cyclin dependent kinase 1 [Source:HGNC Symbol;Acc:HGNC:1722]		HALLMARK_MITOTIC_SPINDLE		HALLMARK_E2F_TARGETS		HALLMARK_G2M_CHECKPOINT			HALLMARK_GLYCOLYSIS															HALLMARK_SPERMATOGENESIS			HALLMARK_PI3K_AKT_MTOR_SIGNALING
10051	SMC4	structural maintenance of chromosomes 4 [Source:HGNC Symbol;Acc:HGNC:14013]		HALLMARK_MITOTIC_SPINDLE		HALLMARK_E2F_TARGETS		HALLMARK_G2M_CHECKPOINT
9126	SMC3	structural maintenance of chromosomes 3 [Source:HGNC Symbol;Acc:HGNC:2468]		HALLMARK_MITOTIC_SPINDLE		HALLMARK_E2F_TARGETS
3799	KIF5B	kinesin family member 5B [Source:HGNC Symbol;Acc:HGNC:6324]		HALLMARK_MITOTIC_SPINDLE				HALLMARK_G2M_CHECKPOINT										HALLMARK_UNFOLDED_PROTEIN_RESPONSE
3832	KIF11	kinesin family member 11 [Source:HGNC Symbol;Acc:HGNC:6388]		HALLMARK_MITOTIC_SPINDLE				HALLMARK_G2M_CHECKPOINT
10611	PDLIM5	PDZ and LIM domain 5 [Source:HGNC Symbol;Acc:HGNC:17468]		HALLMARK_MITOTIC_SPINDLE										HALLMARK_XENOBIOTIC_METABOLISM														HALLMARK_TNFA_SIGNALING_VIA_NFKB
4627	MYH9	myosin heavy chain 9 [Source:HGNC Symbol;Acc:HGNC:7579]		HALLMARK_MITOTIC_SPINDLE															HALLMARK_HYPOXIA				HALLMARK_APICAL_JUNCTION		HALLMARK_HEDGEHOG_SIGNALING
7414	VCL	vinculin [Source:HGNC Symbol;Acc:HGNC:12665]		HALLMARK_MITOTIC_SPINDLE																			HALLMARK_APICAL_JUNCTION
81	ACTN4	actinin alpha 4 [Source:HGNC Symbol;Acc:HGNC:166]		HALLMARK_MITOTIC_SPINDLE																			HALLMARK_APICAL_JUNCTION
2316	FLNA	filamin A [Source:HGNC Symbol;Acc:HGNC:3754]		HALLMARK_MITOTIC_SPINDLE																				HALLMARK_EPITHELIAL_MESENCHYMAL_TRANSITION
10163	WASF2	WASP family member 2 [Source:HGNC Symbol;Acc:HGNC:12733]		HALLMARK_MITOTIC_SPINDLE
10801	SEPTIN9	septin 9 [Source:HGNC Symbol;Acc:HGNC:7323]		HALLMARK_MITOTIC_SPINDLE
151987	PPP4R2	protein phosphatase 4 regulatory subunit 2 [Source:HGNC Symbol;Acc:HGNC:18296]		HALLMARK_MITOTIC_SPINDLE
22919	MAPRE1	microtubule associated protein RP/EB family member 1 [Source:HGNC Symbol;Acc:HGNC:6890]		HALLMARK_MITOTIC_SPINDLE
23607	CD2AP	CD2 associated protein [Source:HGNC Symbol;Acc:HGNC:14258]		HALLMARK_MITOTIC_SPINDLE
25777	SUN2	Sad1 and UNC84 domain containing 2 [Source:HGNC Symbol;Acc:HGNC:14210]		HALLMARK_MITOTIC_SPINDLE
3831	KLC1	kinesin light chain 1 [Source:HGNC Symbol;Acc:HGNC:6387]		HALLMARK_MITOTIC_SPINDLE
5108	PCM1	pericentriolar material 1 [Source:HGNC Symbol;Acc:HGNC:8727]		HALLMARK_MITOTIC_SPINDLE
5829	PXN	paxillin [Source:HGNC Symbol;Acc:HGNC:9718]		HALLMARK_MITOTIC_SPINDLE
6249	CLIP1	CAP-Gly domain containing linker protein 1 [Source:HGNC Symbol;Acc:HGNC:10461]		HALLMARK_MITOTIC_SPINDLE
6780	STAU1	staufen double-stranded RNA binding protein 1 [Source:HGNC Symbol;Acc:HGNC:11370]		HALLMARK_MITOTIC_SPINDLE
2717	GLA	galactosidase alpha [Source:HGNC Symbol;Acc:HGNC:4296]			HALLMARK_MTORC1_SIGNALING		HALLMARK_PROTEIN_SECRETION
8615	USO1	USO1 vesicle transport factor [Source:HGNC Symbol;Acc:HGNC:30904]			HALLMARK_MTORC1_SIGNALING		HALLMARK_PROTEIN_SECRETION
226	ALDOA	aldolase, fructose-bisphosphate A [Source:HGNC Symbol;Acc:HGNC:414]			HALLMARK_MTORC1_SIGNALING				HALLMARK_UV_RESPONSE_UP	HALLMARK_FATTY_ACID_METABOLISM	HALLMARK_GLYCOLYSIS		HALLMARK_ADIPOGENESIS						HALLMARK_HYPOXIA
2539	G6PD	glucose-6-phosphate dehydrogenase [Source:HGNC Symbol;Acc:HGNC:4057]			HALLMARK_MTORC1_SIGNALING						HALLMARK_GLYCOLYSIS	HALLMARK_REACTIVE_OXYGEN_SPECIES_PATHWAY
2936	GSR	glutathione-disulfide reductase [Source:HGNC Symbol;Acc:HGNC:4623]			HALLMARK_MTORC1_SIGNALING							HALLMARK_REACTIVE_OXYGEN_SPECIES_PATHWAY		HALLMARK_XENOBIOTIC_METABOLISM							HALLMARK_APOPTOSIS
5052	PRDX1	peroxiredoxin 1 [Source:HGNC Symbol;Acc:HGNC:9352]			HALLMARK_MTORC1_SIGNALING							HALLMARK_REACTIVE_OXYGEN_SPECIES_PATHWAY				HALLMARK_PEROXISOME
4860	PNP	purine nucleoside phosphorylase [Source:HGNC Symbol;Acc:HGNC:7892]			HALLMARK_MTORC1_SIGNALING										HALLMARK_INTERFERON_GAMMA_RESPONSE		HALLMARK_DNA_REPAIR
5684	PSMA3	proteasome 20S subunit alpha 3 [Source:HGNC Symbol;Acc:HGNC:9532]			HALLMARK_MTORC1_SIGNALING										HALLMARK_INTERFERON_GAMMA_RESPONSE							HALLMARK_INTERFERON_ALPHA_RESPONSE
6515	SLC2A3	solute carrier family 2 member 3 [Source:HGNC Symbol;Acc:HGNC:11007]			HALLMARK_MTORC1_SIGNALING														HALLMARK_HYPOXIA									HALLMARK_TNFA_SIGNALING_VIA_NFKB
2597	GAPDH	glyceraldehyde-3-phosphate dehydrogenase [Source:HGNC Symbol;Acc:HGNC:4141]			HALLMARK_MTORC1_SIGNALING														HALLMARK_HYPOXIA
26136	TES	testin LIM domain protein [Source:HGNC Symbol;Acc:HGNC:14620]			HALLMARK_MTORC1_SIGNALING														HALLMARK_HYPOXIA
26227	PHGDH	phosphoglycerate dehydrogenase [Source:HGNC Symbol;Acc:HGNC:8923]			HALLMARK_MTORC1_SIGNALING
27101	CACYBP	calcyclin binding protein [Source:HGNC Symbol;Acc:HGNC:30423]			HALLMARK_MTORC1_SIGNALING
51377	UCHL5	ubiquitin C-terminal hydrolase L5 [Source:HGNC Symbol;Acc:HGNC:19678]			HALLMARK_MTORC1_SIGNALING
5718	PSMD12	proteasome 26S subunit, non-ATPase 12 [Source:HGNC Symbol;Acc:HGNC:9557]			HALLMARK_MTORC1_SIGNALING
5719	PSMD13	proteasome 26S subunit, non-ATPase 13 [Source:HGNC Symbol;Acc:HGNC:9558]			HALLMARK_MTORC1_SIGNALING
908	CCT6A	chaperonin containing TCP1 subunit 6A [Source:HGNC Symbol;Acc:HGNC:1620]			HALLMARK_MTORC1_SIGNALING
3925	STMN1	stathmin 1 [Source:HGNC Symbol;Acc:HGNC:6510]				HALLMARK_E2F_TARGETS		HALLMARK_G2M_CHECKPOINT			HALLMARK_GLYCOLYSIS
10664	CTCF	CCCTC-binding factor [Source:HGNC Symbol;Acc:HGNC:13723]				HALLMARK_E2F_TARGETS		HALLMARK_G2M_CHECKPOINT
4172	MCM3	minichromosome maintenance complex component 3 [Source:HGNC Symbol;Acc:HGNC:6945]				HALLMARK_E2F_TARGETS		HALLMARK_G2M_CHECKPOINT
4683	NBN	nibrin [Source:HGNC Symbol;Acc:HGNC:7652]				HALLMARK_E2F_TARGETS				HALLMARK_FATTY_ACID_METABOLISM
4436	MSH2	mutS homolog 2 [Source:HGNC Symbol;Acc:HGNC:7325]				HALLMARK_E2F_TARGETS										HALLMARK_PEROXISOME
3978	LIG1	DNA ligase 1 [Source:HGNC Symbol;Acc:HGNC:6598]				HALLMARK_E2F_TARGETS											HALLMARK_DNA_REPAIR
1434	CSE1L	chromosome segregation 1 like [Source:HGNC Symbol;Acc:HGNC:2431]				HALLMARK_E2F_TARGETS
203068	TUBB	tubulin beta class I [Source:HGNC Symbol;Acc:HGNC:20778]				HALLMARK_E2F_TARGETS
9276	COPB2	COPI coat complex subunit beta 2 [Source:HGNC Symbol;Acc:HGNC:2232]					HALLMARK_PROTEIN_SECRETION				HALLMARK_GLYCOLYSIS
10959	TMED2	transmembrane p24 trafficking protein 2 [Source:HGNC Symbol;Acc:HGNC:16996]					HALLMARK_PROTEIN_SECRETION										HALLMARK_DNA_REPAIR
1213	CLTC	clathrin heavy chain [Source:HGNC Symbol;Acc:HGNC:2092]					HALLMARK_PROTEIN_SECRETION																						HALLMARK_PI3K_AKT_MTOR_SIGNALING
10564	ARFGEF2	ADP ribosylation factor guanine nucleotide exchange factor 2 [Source:HGNC Symbol;Acc:HGNC:15853]					HALLMARK_PROTEIN_SECRETION
11316	COPE	COPI coat complex subunit epsilon [Source:HGNC Symbol;Acc:HGNC:2234]					HALLMARK_PROTEIN_SECRETION
1211	CLTA	clathrin light chain A [Source:HGNC Symbol;Acc:HGNC:2090]					HALLMARK_PROTEIN_SECRETION
1315	COPB1	COPI coat complex subunit beta 1 [Source:HGNC Symbol;Acc:HGNC:2231]					HALLMARK_PROTEIN_SECRETION
164	AP1G1	adaptor related protein complex 1 subunit gamma 1 [Source:HGNC Symbol;Acc:HGNC:555]					HALLMARK_PROTEIN_SECRETION
27236	ARFIP1	ADP ribosylation factor interacting protein 1 [Source:HGNC Symbol;Acc:HGNC:21496]					HALLMARK_PROTEIN_SECRETION
372	ARCN1	archain 1 [Source:HGNC Symbol;Acc:HGNC:649]					HALLMARK_PROTEIN_SECRETION
6643	SNX2	sorting nexin 2 [Source:HGNC Symbol;Acc:HGNC:11173]					HALLMARK_PROTEIN_SECRETION
6845	VAMP7	vesicle associated membrane protein 7 [Source:HGNC Symbol;Acc:HGNC:11486]					HALLMARK_PROTEIN_SECRETION
8774	NAPG	NSF attachment protein gamma [Source:HGNC Symbol;Acc:HGNC:7642]					HALLMARK_PROTEIN_SECRETION
10592	SMC2	structural maintenance of chromosomes 2 [Source:HGNC Symbol;Acc:HGNC:14011]						HALLMARK_G2M_CHECKPOINT
1841	DTYMK	deoxythymidylate kinase [Source:HGNC Symbol;Acc:HGNC:3061]						HALLMARK_G2M_CHECKPOINT
5813	PURA	purine rich element binding protein A [Source:HGNC Symbol;Acc:HGNC:9701]						HALLMARK_G2M_CHECKPOINT
2026	ENO2	enolase 2 [Source:HGNC Symbol;Acc:HGNC:3353]							HALLMARK_UV_RESPONSE_UP	HALLMARK_FATTY_ACID_METABOLISM	HALLMARK_GLYCOLYSIS								HALLMARK_HYPOXIA		HALLMARK_APOPTOSIS			HALLMARK_EPITHELIAL_MESENCHYMAL_TRANSITION
6648	SOD2	superoxide dismutase 2 [Source:HGNC Symbol;Acc:HGNC:11180]							HALLMARK_UV_RESPONSE_UP			HALLMARK_REACTIVE_OXYGEN_SPECIES_PATHWAY			HALLMARK_INTERFERON_GAMMA_RESPONSE	HALLMARK_PEROXISOME					HALLMARK_APOPTOSIS							HALLMARK_TNFA_SIGNALING_VIA_NFKB
3383	ICAM1	intercellular adhesion molecule 1 [Source:HGNC Symbol;Acc:HGNC:5344]							HALLMARK_UV_RESPONSE_UP						HALLMARK_INTERFERON_GAMMA_RESPONSE								HALLMARK_APICAL_JUNCTION					HALLMARK_TNFA_SIGNALING_VIA_NFKB
5437	POLR2H	RNA polymerase II, I and III subunit H [Source:HGNC Symbol;Acc:HGNC:9195]							HALLMARK_UV_RESPONSE_UP								HALLMARK_DNA_REPAIR
6897	TARS1	threonyl-tRNA synthetase 1 [Source:HGNC Symbol;Acc:HGNC:11572]							HALLMARK_UV_RESPONSE_UP									HALLMARK_UNFOLDED_PROTEIN_RESPONSE
637	BID	BH3 interacting domain death agonist [Source:HGNC Symbol;Acc:HGNC:1050]							HALLMARK_UV_RESPONSE_UP												HALLMARK_APOPTOSIS
4323	MMP14	matrix metallopeptidase 14 [Source:HGNC Symbol;Acc:HGNC:7160]							HALLMARK_UV_RESPONSE_UP															HALLMARK_EPITHELIAL_MESENCHYMAL_TRANSITION			HALLMARK_COMPLEMENT
3306	HSPA2	heat shock protein family A (Hsp70) member 2 [Source:HGNC Symbol;Acc:HGNC:5235]							HALLMARK_UV_RESPONSE_UP																	HALLMARK_SPERMATOGENESIS
3572	IL6ST	interleukin 6 cytokine family signal transducer [Source:HGNC Symbol;Acc:HGNC:6021]							HALLMARK_UV_RESPONSE_UP																			HALLMARK_TNFA_SIGNALING_VIA_NFKB
1983	EIF5	eukaryotic translation initiation factor 5 [Source:HGNC Symbol;Acc:HGNC:3299]							HALLMARK_UV_RESPONSE_UP
5504	PPP1R2	protein phosphatase 1 regulatory inhibitor subunit 2 [Source:HGNC Symbol;Acc:HGNC:9288]							HALLMARK_UV_RESPONSE_UP
9129	PRPF3	pre-mRNA processing factor 3 [Source:HGNC Symbol;Acc:HGNC:17348]							HALLMARK_UV_RESPONSE_UP
9818	NUP58	nucleoporin 58 [Source:HGNC Symbol;Acc:HGNC:20261]							HALLMARK_UV_RESPONSE_UP
4190	MDH1	malate dehydrogenase 1 [Source:HGNC Symbol;Acc:HGNC:6970]								HALLMARK_FATTY_ACID_METABOLISM	HALLMARK_GLYCOLYSIS									HALLMARK_OXIDATIVE_PHOSPHORYLATION
9588	PRDX6	peroxiredoxin 6 [Source:HGNC Symbol;Acc:HGNC:16753]								HALLMARK_FATTY_ACID_METABOLISM		HALLMARK_REACTIVE_OXYGEN_SPECIES_PATHWAY
1891	ECH1	enoyl-CoA hydratase 1 [Source:HGNC Symbol;Acc:HGNC:3149]								HALLMARK_FATTY_ACID_METABOLISM			HALLMARK_ADIPOGENESIS	HALLMARK_XENOBIOTIC_METABOLISM		HALLMARK_PEROXISOME				HALLMARK_OXIDATIVE_PHOSPHORYLATION
51	ACOX1	acyl-CoA oxidase 1 [Source:HGNC Symbol;Acc:HGNC:119]								HALLMARK_FATTY_ACID_METABOLISM			HALLMARK_ADIPOGENESIS	HALLMARK_XENOBIOTIC_METABOLISM		HALLMARK_PEROXISOME
35	ACADS	acyl-CoA dehydrogenase short chain [Source:HGNC Symbol;Acc:HGNC:90]								HALLMARK_FATTY_ACID_METABOLISM			HALLMARK_ADIPOGENESIS
873	CBR1	carbonyl reductase 1 [Source:HGNC Symbol;Acc:HGNC:1548]								HALLMARK_FATTY_ACID_METABOLISM				HALLMARK_XENOBIOTIC_METABOLISM
5720	PSME1	proteasome activator subunit 1 [Source:HGNC Symbol;Acc:HGNC:9568]								HALLMARK_FATTY_ACID_METABOLISM					HALLMARK_INTERFERON_GAMMA_RESPONSE							HALLMARK_INTERFERON_ALPHA_RESPONSE
7533	YWHAH	tyrosine 3-monooxygenase/tryptophan 5-monooxygenase activation protein eta [Source:HGNC Symbol;Acc:HGNC:12853]								HALLMARK_FATTY_ACID_METABOLISM						HALLMARK_PEROXISOME							HALLMARK_APICAL_JUNCTION
9380	GRHPR	glyoxylate and hydroxypyruvate reductase [Source:HGNC Symbol;Acc:HGNC:4570]								HALLMARK_FATTY_ACID_METABOLISM									HALLMARK_HYPOXIA
2194	FASN	fatty acid synthase [Source:HGNC Symbol;Acc:HGNC:3594]								HALLMARK_FATTY_ACID_METABOLISM
6888	TALDO1	transaldolase 1 [Source:HGNC Symbol;Acc:HGNC:11559]									HALLMARK_GLYCOLYSIS		HALLMARK_ADIPOGENESIS													HALLMARK_SPERMATOGENESIS
3069	HDLBP	high density lipoprotein binding protein [Source:HGNC Symbol;Acc:HGNC:4857]									HALLMARK_GLYCOLYSIS								HALLMARK_HYPOXIA
5223	PGAM1	phosphoglycerate mutase 1 [Source:HGNC Symbol;Acc:HGNC:8888]									HALLMARK_GLYCOLYSIS
5315	PKM	pyruvate kinase M1/2 [Source:HGNC Symbol;Acc:HGNC:9021]									HALLMARK_GLYCOLYSIS
5836	PYGL	glycogen phosphorylase L [Source:HGNC Symbol;Acc:HGNC:9725]									HALLMARK_GLYCOLYSIS
10587	TXNRD2	thioredoxin reductase 2 [Source:HGNC Symbol;Acc:HGNC:18155]										HALLMARK_REACTIVE_OXYGEN_SPECIES_PATHWAY
9124	PDLIM1	PDZ and LIM domain 1 [Source:HGNC Symbol;Acc:HGNC:2067]										HALLMARK_REACTIVE_OXYGEN_SPECIES_PATHWAY
9131	AIFM1	apoptosis inducing factor mitochondria associated 1 [Source:HGNC Symbol;Acc:HGNC:8768]											HALLMARK_ADIPOGENESIS							HALLMARK_OXIDATIVE_PHOSPHORYLATION
23786	BCL2L13	BCL2 like 13 [Source:HGNC Symbol;Acc:HGNC:17164]											HALLMARK_ADIPOGENESIS
29979	UBQLN1	ubiquilin 1 [Source:HGNC Symbol;Acc:HGNC:12508]											HALLMARK_ADIPOGENESIS
7086	TKT	transketolase [Source:HGNC Symbol;Acc:HGNC:11834]											HALLMARK_ADIPOGENESIS
7532	YWHAG	tyrosine 3-monooxygenase/tryptophan 5-monooxygenase activation protein gamma [Source:HGNC Symbol;Acc:HGNC:12852]											HALLMARK_ADIPOGENESIS
191	AHCY	adenosylhomocysteinase [Source:HGNC Symbol;Acc:HGNC:343]												HALLMARK_XENOBIOTIC_METABOLISM
645	BLVRB	biliverdin reductase B [Source:HGNC Symbol;Acc:HGNC:1063]												HALLMARK_XENOBIOTIC_METABOLISM
10857	PGRMC1	progesterone receptor membrane component 1 [Source:HGNC Symbol;Acc:HGNC:16090]												HALLMARK_XENOBIOTIC_METABOLISM
2618	GART	phosphoribosylglycinamide formyltransferase, phosphoribosylglycinamide synthetase, phosphoribosylaminoimidazole synthetase [Source:HGNC Symbol;Acc:HGNC:4163]												HALLMARK_XENOBIOTIC_METABOLISM
2937	GSS	glutathione synthetase [Source:HGNC Symbol;Acc:HGNC:4624]												HALLMARK_XENOBIOTIC_METABOLISM
9111	NMI	N-myc and STAT interactor [Source:HGNC Symbol;Acc:HGNC:7854]													HALLMARK_INTERFERON_GAMMA_RESPONSE							HALLMARK_INTERFERON_ALPHA_RESPONSE
5696	PSMB8	proteasome 20S subunit beta 8 [Source:HGNC Symbol;Acc:HGNC:9545]													HALLMARK_INTERFERON_GAMMA_RESPONSE							HALLMARK_INTERFERON_ALPHA_RESPONSE
5721	PSME2	proteasome activator subunit 2 [Source:HGNC Symbol;Acc:HGNC:9569]													HALLMARK_INTERFERON_GAMMA_RESPONSE							HALLMARK_INTERFERON_ALPHA_RESPONSE
958	CD40	CD40 molecule [Source:HGNC Symbol;Acc:HGNC:11919]													HALLMARK_INTERFERON_GAMMA_RESPONSE
6774	STAT3	signal transducer and activator of transcription 3 [Source:HGNC Symbol;Acc:HGNC:11364]													HALLMARK_INTERFERON_GAMMA_RESPONSE
412	STS	steroid sulfatase [Source:HGNC Symbol;Acc:HGNC:11425]														HALLMARK_PEROXISOME
4059	BCAM	basal cell adhesion molecule (Lutheran blood group) [Source:HGNC Symbol;Acc:HGNC:6722]															HALLMARK_DNA_REPAIR
1642	DDB1	damage specific DNA binding protein 1 [Source:HGNC Symbol;Acc:HGNC:2717]															HALLMARK_DNA_REPAIR
8480	RAE1	ribonucleic acid export 1 [Source:HGNC Symbol;Acc:HGNC:9828]															HALLMARK_DNA_REPAIR
1639	DCTN1	dynactin subunit 1 [Source:HGNC Symbol;Acc:HGNC:2711]																HALLMARK_UNFOLDED_PROTEIN_RESPONSE
1938	EEF2	eukaryotic translation elongation factor 2 [Source:HGNC Symbol;Acc:HGNC:3214]																HALLMARK_UNFOLDED_PROTEIN_RESPONSE
23644	EDC4	enhancer of mRNA decapping 4 [Source:HGNC Symbol;Acc:HGNC:17157]																HALLMARK_UNFOLDED_PROTEIN_RESPONSE
7534	YWHAZ	tyrosine 3-monooxygenase/tryptophan 5-monooxygenase activation protein zeta [Source:HGNC Symbol;Acc:HGNC:12855]																HALLMARK_UNFOLDED_PROTEIN_RESPONSE
9531	BAG3	BAG cochaperone 3 [Source:HGNC Symbol;Acc:HGNC:939]																HALLMARK_UNFOLDED_PROTEIN_RESPONSE
581	BAX	BCL2 associated X, apoptosis regulator [Source:HGNC Symbol;Acc:HGNC:959]																		HALLMARK_OXIDATIVE_PHOSPHORYLATION	HALLMARK_APOPTOSIS
292	SLC25A5	solute carrier family 25 member 5 [Source:HGNC Symbol;Acc:HGNC:10991]																		HALLMARK_OXIDATIVE_PHOSPHORYLATION
7386	UQCRFS1	ubiquinol-cytochrome c reductase, Rieske iron-sulfur polypeptide 1 [Source:HGNC Symbol;Acc:HGNC:12587]																		HALLMARK_OXIDATIVE_PHOSPHORYLATION
8402	SLC25A11	solute carrier family 25 member 11 [Source:HGNC Symbol;Acc:HGNC:10981]																		HALLMARK_OXIDATIVE_PHOSPHORYLATION
9550	ATP6V1G1	ATPase H+ transporting V1 subunit G1 [Source:HGNC Symbol;Acc:HGNC:864]																		HALLMARK_OXIDATIVE_PHOSPHORYLATION
2064	ERBB2	erb-b2 receptor tyrosine kinase 2 [Source:HGNC Symbol;Acc:HGNC:3430]																			HALLMARK_APOPTOSIS
301	ANXA1	annexin A1 [Source:HGNC Symbol;Acc:HGNC:533]																			HALLMARK_APOPTOSIS
3315	HSPB1	heat shock protein family B (small) member 1 [Source:HGNC Symbol;Acc:HGNC:5246]																			HALLMARK_APOPTOSIS
961	CD47	CD47 molecule [Source:HGNC Symbol;Acc:HGNC:1682]																				HALLMARK_INTERFERON_ALPHA_RESPONSE
10398	MYL9	myosin light chain 9 [Source:HGNC Symbol;Acc:HGNC:15754]																					HALLMARK_APICAL_JUNCTION	HALLMARK_EPITHELIAL_MESENCHYMAL_TRANSITION
10487	CAP1	cyclase associated actin cytoskeleton regulatory protein 1 [Source:HGNC Symbol;Acc:HGNC:20040]																					HALLMARK_APICAL_JUNCTION
1308	COL17A1	collagen type XVII alpha 1 chain [Source:HGNC Symbol;Acc:HGNC:2194]																					HALLMARK_APICAL_JUNCTION
2517	FUCA1	alpha-L-fucosidase 1 [Source:HGNC Symbol;Acc:HGNC:4006]																						HALLMARK_EPITHELIAL_MESENCHYMAL_TRANSITION
11167	FSTL1	follistatin like 1 [Source:HGNC Symbol;Acc:HGNC:3972]																						HALLMARK_EPITHELIAL_MESENCHYMAL_TRANSITION
154796	AMOT	angiomotin [Source:HGNC Symbol;Acc:HGNC:17810]																							HALLMARK_HEDGEHOG_SIGNALING
3897	L1CAM	L1 cell adhesion molecule [Source:HGNC Symbol;Acc:HGNC:6470]																							HALLMARK_HEDGEHOG_SIGNALING
23397	NCAPH	non-SMC condensin I complex subunit H [Source:HGNC Symbol;Acc:HGNC:1112]																								HALLMARK_SPERMATOGENESIS
3267	AGFG1	ArfGAP with FG repeats 1 [Source:HGNC Symbol;Acc:HGNC:5175]																								HALLMARK_SPERMATOGENESIS
10938	EHD1	EH domain containing 1 [Source:HGNC Symbol;Acc:HGNC:3242]																									HALLMARK_COMPLEMENT	HALLMARK_TNFA_SIGNALING_VIA_NFKB
1604	CD55	CD55 molecule (Cromer blood group) [Source:HGNC Symbol;Acc:HGNC:2665]																									HALLMARK_COMPLEMENT
1509	CTSD	cathepsin D [Source:HGNC Symbol;Acc:HGNC:2529]																									HALLMARK_COMPLEMENT
5531	PPP4C	protein phosphatase 4 catalytic subunit [Source:HGNC Symbol;Acc:HGNC:9319]																									HALLMARK_COMPLEMENT
9097	USP14	ubiquitin specific peptidase 14 [Source:HGNC Symbol;Acc:HGNC:12612]																									HALLMARK_COMPLEMENT
7334	UBE2N	ubiquitin conjugating enzyme E2 N [Source:HGNC Symbol;Acc:HGNC:12492]																											HALLMARK_PI3K_AKT_MTOR_SIGNALING
7529	YWHAB	tyrosine 3-monooxygenase/tryptophan 5-monooxygenase activation protein beta [Source:HGNC Symbol;Acc:HGNC:12849]																											HALLMARK_PI3K_AKT_MTOR_SIGNALING
875	CBS	cystathionine beta-synthase [Source:HGNC Symbol;Acc:HGNC:1550]
307	ANXA4	annexin A4 [Source:HGNC Symbol;Acc:HGNC:542]
5167	ENPP1	ectonucleotide pyrophosphatase/phosphodiesterase 1 [Source:HGNC Symbol;Acc:HGNC:3356]
7739	ZNF185	zinc finger protein 185 with LIM domain [Source:HGNC Symbol;Acc:HGNC:12976]
3065	HDAC1	histone deacetylase 1 [Source:HGNC Symbol;Acc:HGNC:4852]
51592	TRIM33	tripartite motif containing 33 [Source:HGNC Symbol;Acc:HGNC:16290]
5715	PSMD9	proteasome 26S subunit, non-ATPase 9 [Source:HGNC Symbol;Acc:HGNC:9567]
831	CAST	calpastatin [Source:HGNC Symbol;Acc:HGNC:1515]
23654	PLXNB2	plexin B2 [Source:HGNC Symbol;Acc:HGNC:9104]
80303	EFHD1	EF-hand domain family member D1 [Source:HGNC Symbol;Acc:HGNC:29556]
10015	PDCD6IP	programmed cell death 6 interacting protein [Source:HGNC Symbol;Acc:HGNC:8766]
10016	PDCD6	programmed cell death 6 [Source:HGNC Symbol;Acc:HGNC:8765]
10026	PIGK	phosphatidylinositol glycan anchor biosynthesis class K [Source:HGNC Symbol;Acc:HGNC:8965]
10226	PLIN3	perilipin 3 [Source:HGNC Symbol;Acc:HGNC:16893]
10328	EMC8	ER membrane protein complex subunit 8 [Source:HGNC Symbol;Acc:HGNC:7864]
10342	TFG	trafficking from ER to golgi regulator [Source:HGNC Symbol;Acc:HGNC:11758]
10383	TUBB4B	tubulin beta 4B class IVb [Source:HGNC Symbol;Acc:HGNC:20771]
10469	TIMM44	translocase of inner mitochondrial membrane 44 [Source:HGNC Symbol;Acc:HGNC:17316]
10540	DCTN2	dynactin subunit 2 [Source:HGNC Symbol;Acc:HGNC:2712]
10694	CCT8	chaperonin containing TCP1 subunit 8 [Source:HGNC Symbol;Acc:HGNC:1623]
10735	STAG2	stromal antigen 2 [Source:HGNC Symbol;Acc:HGNC:11355]
10980	COPS6	COP9 signalosome subunit 6 [Source:HGNC Symbol;Acc:HGNC:21749]
11078	TRIOBP	TRIO and F-actin binding protein [Source:HGNC Symbol;Acc:HGNC:17009]
11116	CEP43	centrosomal protein 43 [Source:HGNC Symbol;Acc:HGNC:17012]
11140	CDC37	cell division cycle 37, HSP90 cochaperone [Source:HGNC Symbol;Acc:HGNC:1735]
11171	STRAP	serine/threonine kinase receptor associated protein [Source:HGNC Symbol;Acc:HGNC:30796]
113146	AHNAK2	AHNAK nucleoprotein 2 [Source:HGNC Symbol;Acc:HGNC:20125]
114908	TMEM123	transmembrane protein 123 [Source:HGNC Symbol;Acc:HGNC:30138]
1155	TBCB	tubulin folding cofactor B [Source:HGNC Symbol;Acc:HGNC:1989]
1192	CLIC1	chloride intracellular channel 1 [Source:HGNC Symbol;Acc:HGNC:2062]
128866	CHMP4B	charged multivesicular body protein 4B [Source:HGNC Symbol;Acc:HGNC:16171]
132	ADK	adenosine kinase [Source:HGNC Symbol;Acc:HGNC:257]
133619	PRRC1	proline rich coiled-coil 1 [Source:HGNC Symbol;Acc:HGNC:28164]
133686	NADK2	NAD kinase 2, mitochondrial [Source:HGNC Symbol;Acc:HGNC:26404]
1362	CPD	carboxypeptidase D [Source:HGNC Symbol;Acc:HGNC:2301]
1398	CRK	CRK proto-oncogene, adaptor protein [Source:HGNC Symbol;Acc:HGNC:2362]
1476	CSTB	cystatin B [Source:HGNC Symbol;Acc:HGNC:2482]
151188	ARL6IP6	ADP ribosylation factor like GTPase 6 interacting protein 6 [Source:HGNC Symbol;Acc:HGNC:24048]
1729	DIAPH1	diaphanous related formin 1 [Source:HGNC Symbol;Acc:HGNC:2876]
1781	DYNC1I2	dynein cytoplasmic 1 intermediate chain 2 [Source:HGNC Symbol;Acc:HGNC:2964]
1917	EEF1A2	eukaryotic translation elongation factor 1 alpha 2 [Source:HGNC Symbol;Acc:HGNC:3192]
199731	CADM4	cell adhesion molecule 4 [Source:HGNC Symbol;Acc:HGNC:30825]
222068	TMED4	transmembrane p24 trafficking protein 4 [Source:HGNC Symbol;Acc:HGNC:22301]
222584	FAM83B	family with sequence similarity 83 member B [Source:HGNC Symbol;Acc:HGNC:21357]
22818	COPZ1	COPI coat complex subunit zeta 1 [Source:HGNC Symbol;Acc:HGNC:2243]
22820	COPG1	COPI coat complex subunit gamma 1 [Source:HGNC Symbol;Acc:HGNC:2236]
22827	PUF60	poly(U) binding splicing factor 60 [Source:HGNC Symbol;Acc:HGNC:17042]
2287	FKBP3	FKBP prolyl isomerase 3 [Source:HGNC Symbol;Acc:HGNC:3719]
22874	PLEKHA6	pleckstrin homology domain containing A6 [Source:HGNC Symbol;Acc:HGNC:17053]
22929	SEPHS1	selenophosphate synthetase 1 [Source:HGNC Symbol;Acc:HGNC:19685]
23028	KDM1A	lysine demethylase 1A [Source:HGNC Symbol;Acc:HGNC:29079]
23042	PDXDC1	pyridoxal dependent decarboxylase domain containing 1 [Source:HGNC Symbol;Acc:HGNC:28995]
23063	WAPL	WAPL cohesin release factor [Source:HGNC Symbol;Acc:HGNC:23293]
23155	CLCC1	chloride channel CLIC like 1 [Source:HGNC Symbol;Acc:HGNC:29675]
23157	SEPTIN6	septin 6 [Source:HGNC Symbol;Acc:HGNC:15848]
23211	ZC3H4	zinc finger CCCH-type containing 4 [Source:HGNC Symbol;Acc:HGNC:17808]
23225	NUP210	nucleoporin 210 [Source:HGNC Symbol;Acc:HGNC:30052]
23509	POFUT1	protein O-fucosyltransferase 1 [Source:HGNC Symbol;Acc:HGNC:14988]
23513	SCRIB	scribble planar cell polarity protein [Source:HGNC Symbol;Acc:HGNC:30377]
23636	NUP62	nucleoporin 62 [Source:HGNC Symbol;Acc:HGNC:8066]
23646	PLD3	phospholipase D family member 3 [Source:HGNC Symbol;Acc:HGNC:17158]
23670	CEMIP2	cell migration inducing hyaluronidase 2 [Source:HGNC Symbol;Acc:HGNC:11869]
250	ALPP	alkaline phosphatase, placental [Source:HGNC Symbol;Acc:HGNC:439]
254102	EHBP1L1	EH domain binding protein 1 like 1 [Source:HGNC Symbol;Acc:HGNC:30682]
25764	HYPK	huntingtin interacting protein K [Source:HGNC Symbol;Acc:HGNC:18418]
25932	CLIC4	chloride intracellular channel 4 [Source:HGNC Symbol;Acc:HGNC:13518]
26043	UBXN7	UBX domain protein 7 [Source:HGNC Symbol;Acc:HGNC:29119]
26049	FAM169A	family with sequence similarity 169 member A [Source:HGNC Symbol;Acc:HGNC:29138]
26056	RAB11FIP5	RAB11 family interacting protein 5 [Source:HGNC Symbol;Acc:HGNC:24845]
2665	GDI2	GDP dissociation inhibitor 2 [Source:HGNC Symbol;Acc:HGNC:4227]
2671	GFER	growth factor, augmenter of liver regeneration [Source:HGNC Symbol;Acc:HGNC:4236]
2720	GLB1	galactosidase beta 1 [Source:HGNC Symbol;Acc:HGNC:4298]
27335	EIF3K	eukaryotic translation initiation factor 3 subunit K [Source:HGNC Symbol;Acc:HGNC:24656]
27336	HTATSF1	HIV-1 Tat specific factor 1 [Source:HGNC Symbol;Acc:HGNC:5276]
28957	MRPS28	mitochondrial ribosomal protein S28 [Source:HGNC Symbol;Acc:HGNC:14513]
28988	DBNL	drebrin like [Source:HGNC Symbol;Acc:HGNC:2696]
2950	GSTP1	glutathione S-transferase pi 1 [Source:HGNC Symbol;Acc:HGNC:4638]
3054	HCFC1	host cell factor C1 [Source:HGNC Symbol;Acc:HGNC:4839]
3074	HEXB	hexosaminidase subunit beta [Source:HGNC Symbol;Acc:HGNC:4879]
30844	EHD4	EH domain containing 4 [Source:HGNC Symbol;Acc:HGNC:3245]
310	ANXA7	annexin A7 [Source:HGNC Symbol;Acc:HGNC:545]
311	ANXA11	annexin A11 [Source:HGNC Symbol;Acc:HGNC:535]
3136	HLA-H	major histocompatibility complex, class I, H (pseudogene) [Source:HGNC Symbol;Acc:HGNC:4965]
3304	HSPA1B	heat shock protein family A (Hsp70) member 1B [Source:HGNC Symbol;Acc:HGNC:5233]
3310	HSPA6	heat shock protein family A (Hsp70) member 6 [Source:HGNC Symbol;Acc:HGNC:5239]
347688	TUBB8	tubulin beta 8 class VIII [Source:HGNC Symbol;Acc:HGNC:20773]
3646	EIF3E	eukaryotic translation initiation factor 3 subunit E [Source:HGNC Symbol;Acc:HGNC:3277]
3712	IVD	isovaleryl-CoA dehydrogenase [Source:HGNC Symbol;Acc:HGNC:6186]
3840	KPNA4	karyopherin subunit alpha 4 [Source:HGNC Symbol;Acc:HGNC:6397]
3842	TNPO1	transportin 1 [Source:HGNC Symbol;Acc:HGNC:6401]
387680	WASHC2A	WASH complex subunit 2A [Source:HGNC Symbol;Acc:HGNC:23416]
391634	HSP90AB2P	heat shock protein 90 alpha family class B member 2, pseudogene [Source:HGNC Symbol;Acc:HGNC:32537]
3921	RPSA	ribosomal protein SA [Source:HGNC Symbol;Acc:HGNC:6502]
3927	LASP1	LIM and SH3 protein 1 [Source:HGNC Symbol;Acc:HGNC:6513]
400	ARL1	ADP ribosylation factor like GTPase 1 [Source:HGNC Symbol;Acc:HGNC:692]
4008	LMO7	LIM domain 7 [Source:HGNC Symbol;Acc:HGNC:6646]
4026	LPP	LIM domain containing preferred translocation partner in lipoma [Source:HGNC Symbol;Acc:HGNC:6679]
410	ARSA	arylsulfatase A [Source:HGNC Symbol;Acc:HGNC:713]
4125	MAN2B1	mannosidase alpha class 2B member 1 [Source:HGNC Symbol;Acc:HGNC:6826]
4144	MAT2A	methionine adenosyltransferase 2A [Source:HGNC Symbol;Acc:HGNC:6904]
427	ASAH1	N-acylsphingosine amidohydrolase 1 [Source:HGNC Symbol;Acc:HGNC:735]
4301	AFDN	afadin, adherens junction formation factor [Source:HGNC Symbol;Acc:HGNC:7137]
445329	SULT1A4	sulfotransferase family 1A member 4 [Source:HGNC Symbol;Acc:HGNC:30004]
4668	NAGA	alpha-N-acetylgalactosaminidase [Source:HGNC Symbol;Acc:HGNC:7631]
4735	SEPTIN2	septin 2 [Source:HGNC Symbol;Acc:HGNC:7729]
4758	NEU1	neuraminidase 1 [Source:HGNC Symbol;Acc:HGNC:7758]
4831	NME2	NME/NM23 nucleoside diphosphate kinase 2 [Source:HGNC Symbol;Acc:HGNC:7850]
4924	NUCB1	nucleobindin 1 [Source:HGNC Symbol;Acc:HGNC:8043]
5062	PAK2	p21 (RAC1) activated kinase 2 [Source:HGNC Symbol;Acc:HGNC:8591]
51031	GLOD4	glyoxalase domain containing 4 [Source:HGNC Symbol;Acc:HGNC:14111]
51035	UBXN1	UBX domain protein 1 [Source:HGNC Symbol;Acc:HGNC:18402]
51143	DYNC1LI1	dynein cytoplasmic 1 light intermediate chain 1 [Source:HGNC Symbol;Acc:HGNC:18745]
51337	THEM6	thioesterase superfamily member 6 [Source:HGNC Symbol;Acc:HGNC:29656]
51361	HOOK1	hook microtubule tethering protein 1 [Source:HGNC Symbol;Acc:HGNC:19884]
51421	AMOTL2	angiomotin like 2 [Source:HGNC Symbol;Acc:HGNC:17812]
51477	ISYNA1	inositol-3-phosphate synthase 1 [Source:HGNC Symbol;Acc:HGNC:29821]
51479	ANKFY1	ankyrin repeat and FYVE domain containing 1 [Source:HGNC Symbol;Acc:HGNC:20763]
51571	CYRIB	CYFIP related Rac1 interactor B [Source:HGNC Symbol;Acc:HGNC:25216]
51596	CUTA	cutA divalent cation tolerance homolog [Source:HGNC Symbol;Acc:HGNC:21101]
51637	RTRAF	RNA transcription, translation and transport factor [Source:HGNC Symbol;Acc:HGNC:23169]
523	ATP6V1A	ATPase H+ transporting V1 subunit A [Source:HGNC Symbol;Acc:HGNC:851]
5357	PLS1	plastin 1 [Source:HGNC Symbol;Acc:HGNC:9090]
5358	PLS3	plastin 3 [Source:HGNC Symbol;Acc:HGNC:9091]
548596	CKMT1A	creatine kinase, mitochondrial 1A [Source:HGNC Symbol;Acc:HGNC:31736]
55011	PIH1D1	PIH1 domain containing 1 [Source:HGNC Symbol;Acc:HGNC:26075]
5514	PPP1R10	protein phosphatase 1 regulatory subunit 10 [Source:HGNC Symbol;Acc:HGNC:9284]
5518	PPP2R1A	protein phosphatase 2 scaffold subunit Aalpha [Source:HGNC Symbol;Acc:HGNC:9302]
55291	PPP6R3	protein phosphatase 6 regulatory subunit 3 [Source:HGNC Symbol;Acc:HGNC:1173]
55308	DDX19A	DEAD-box helicase 19A [Source:HGNC Symbol;Acc:HGNC:25628]
5536	PPP5C	protein phosphatase 5 catalytic subunit [Source:HGNC Symbol;Acc:HGNC:9322]
5537	PPP6C	protein phosphatase 6 catalytic subunit [Source:HGNC Symbol;Acc:HGNC:9323]
55677	IWS1	interacts with SUPT6H, CTD assembly factor 1 [Source:HGNC Symbol;Acc:HGNC:25467]
5573	PRKAR1A	protein kinase cAMP-dependent type I regulatory subunit alpha [Source:HGNC Symbol;Acc:HGNC:9388]
55737	VPS35	VPS35 retromer complex component [Source:HGNC Symbol;Acc:HGNC:13487]
55746	NUP133	nucleoporin 133 [Source:HGNC Symbol;Acc:HGNC:18016]
55752	SEPTIN11	septin 11 [Source:HGNC Symbol;Acc:HGNC:25589]
55833	UBAP2	ubiquitin associated protein 2 [Source:HGNC Symbol;Acc:HGNC:14185]
5652	PRSS8	serine protease 8 [Source:HGNC Symbol;Acc:HGNC:9491]
5660	PSAP	prosaposin [Source:HGNC Symbol;Acc:HGNC:9498]
56681	SAR1A	secretion associated Ras related GTPase 1A [Source:HGNC Symbol;Acc:HGNC:10534]
5689	PSMB1	proteasome 20S subunit beta 1 [Source:HGNC Symbol;Acc:HGNC:9537]
56904	SH3GLB2	SH3 domain containing GRB2 like, endophilin B2 [Source:HGNC Symbol;Acc:HGNC:10834]
5708	PSMD2	proteasome 26S subunit ubiquitin receptor, non-ATPase 2 [Source:HGNC Symbol;Acc:HGNC:9559]
5710	PSMD4	proteasome 26S subunit ubiquitin receptor, non-ATPase 4 [Source:HGNC Symbol;Acc:HGNC:9561]
5711	PSMD5	proteasome 26S subunit, non-ATPase 5 [Source:HGNC Symbol;Acc:HGNC:9563]
57648	KIAA1522	KIAA1522 [Source:HGNC Symbol;Acc:HGNC:29301]
57698	SHTN1	shootin 1 [Source:HGNC Symbol;Acc:HGNC:29319]
58506	SCAF1	SR-related CTD associated factor 1 [Source:HGNC Symbol;Acc:HGNC:30403]
58513	EPS15L1	epidermal growth factor receptor pathway substrate 15 like 1 [Source:HGNC Symbol;Acc:HGNC:24634]
5869	RAB5B	RAB5B, member RAS oncogene family [Source:HGNC Symbol;Acc:HGNC:9784]
587	BCAT2	branched chain amino acid transaminase 2 [Source:HGNC Symbol;Acc:HGNC:977]
5903	RANBP2	RAN binding protein 2 [Source:HGNC Symbol;Acc:HGNC:9848]
5977	DPF2	double PHD fingers 2 [Source:HGNC Symbol;Acc:HGNC:9964]
6051	RNPEP	arginyl aminopeptidase [Source:HGNC Symbol;Acc:HGNC:10078]
6143	RPL19	ribosomal protein L19 [Source:HGNC Symbol;Acc:HGNC:10312]
6169	RPL38	ribosomal protein L38 [Source:HGNC Symbol;Acc:HGNC:10349]
6277	S100A6	S100 calcium binding protein A6 [Source:HGNC Symbol;Acc:HGNC:10496]
64151	NCAPG	non-SMC condensin I complex subunit G [Source:HGNC Symbol;Acc:HGNC:24304]
64236	PDLIM2	PDZ and LIM domain 2 [Source:HGNC Symbol;Acc:HGNC:13992]
64682	ANAPC1	anaphase promoting complex subunit 1 [Source:HGNC Symbol;Acc:HGNC:19988]
653145	ANXA8	annexin A8 [Source:HGNC Symbol;Acc:HGNC:546]
6601	SMARCC2	SWI/SNF related, matrix associated, actin dependent regulator of chromatin subfamily c member 2 [Source:HGNC Symbol;Acc:HGNC:11105]
6636	SNRPF	small nuclear ribonucleoprotein polypeptide F [Source:HGNC Symbol;Acc:HGNC:11162]
6642	SNX1	sorting nexin 1 [Source:HGNC Symbol;Acc:HGNC:11172]
6767	ST13	ST13 Hsp70 interacting protein [Source:HGNC Symbol;Acc:HGNC:11343]
6788	STK3	serine/threonine kinase 3 [Source:HGNC Symbol;Acc:HGNC:11406]
7094	TLN1	talin 1 [Source:HGNC Symbol;Acc:HGNC:11845]
7158	TP53BP1	tumor protein p53 binding protein 1 [Source:HGNC Symbol;Acc:HGNC:11999]
7415	VCP	valosin containing protein [Source:HGNC Symbol;Acc:HGNC:12666]
7846	TUBA1A	tubulin alpha 1a [Source:HGNC Symbol;Acc:HGNC:20766]
7917	BAG6	BAG cochaperone 6 [Source:HGNC Symbol;Acc:HGNC:13919]
79657	RPAP3	RNA polymerase II associated protein 3 [Source:HGNC Symbol;Acc:HGNC:26151]
79784	MYH14	myosin heavy chain 14 [Source:HGNC Symbol;Acc:HGNC:23212]
79789	CLMN	calmin [Source:HGNC Symbol;Acc:HGNC:19972]
80145	THOC7	THO complex subunit 7 [Source:HGNC Symbol;Acc:HGNC:29874]
8030	CCDC6	coiled-coil domain containing 6 [Source:HGNC Symbol;Acc:HGNC:18782]
8078	USP5	ubiquitin specific peptidase 5 [Source:HGNC Symbol;Acc:HGNC:12628]
80829	ZFP91	ZFP91 zinc finger protein, atypical E3 ubiquitin ligase [Source:HGNC Symbol;Acc:HGNC:14983]
826	CAPNS1	calpain small subunit 1 [Source:HGNC Symbol;Acc:HGNC:1481]
8260	NAA10	N-alpha-acetyltransferase 10, NatA catalytic subunit [Source:HGNC Symbol;Acc:HGNC:18704]
83481	EPPK1	epiplakin 1 [Source:HGNC Symbol;Acc:HGNC:15577]
8379	MAD1L1	mitotic arrest deficient 1 like 1 [Source:HGNC Symbol;Acc:HGNC:6762]
8411	EEA1	early endosome antigen 1 [Source:HGNC Symbol;Acc:HGNC:3185]
84340	GFM2	GTP dependent ribosome recycling factor mitochondrial 2 [Source:HGNC Symbol;Acc:HGNC:29682]
84419	C15orf48	chromosome 15 open reading frame 48 [Source:HGNC Symbol;Acc:HGNC:29898]
84790	TUBA1C	tubulin alpha 1c [Source:HGNC Symbol;Acc:HGNC:20768]
84817	TXNDC17	thioredoxin domain containing 17 [Source:HGNC Symbol;Acc:HGNC:28218]
84928	TMEM209	transmembrane protein 209 [Source:HGNC Symbol;Acc:HGNC:21898]
8566	PDXK	pyridoxal kinase [Source:HGNC Symbol;Acc:HGNC:8819]
8655	DYNLL1	dynein light chain LC8-type 1 [Source:HGNC Symbol;Acc:HGNC:15476]
8665	EIF3F	eukaryotic translation initiation factor 3 subunit F [Source:HGNC Symbol;Acc:HGNC:3275]
8666	EIF3G	eukaryotic translation initiation factor 3 subunit G [Source:HGNC Symbol;Acc:HGNC:3274]
8668	EIF3I	eukaryotic translation initiation factor 3 subunit I [Source:HGNC Symbol;Acc:HGNC:3272]
8904	CPNE1	copine 1 [Source:HGNC Symbol;Acc:HGNC:2314]
9043	SPAG9	sperm associated antigen 9 [Source:HGNC Symbol;Acc:HGNC:14524]
9049	AIP	aryl hydrocarbon receptor interacting protein [Source:HGNC Symbol;Acc:HGNC:358]
9100	USP10	ubiquitin specific peptidase 10 [Source:HGNC Symbol;Acc:HGNC:12608]
92689	FAM114A1	family with sequence similarity 114 member A1 [Source:HGNC Symbol;Acc:HGNC:25087]
94005	PIGS	phosphatidylinositol glycan anchor biosynthesis class S [Source:HGNC Symbol;Acc:HGNC:14937]
9520	NPEPPS	aminopeptidase puromycin sensitive [Source:HGNC Symbol;Acc:HGNC:7900]
9685	CLINT1	clathrin interactor 1 [Source:HGNC Symbol;Acc:HGNC:23186]
976	ADGRE5	adhesion G protein-coupled receptor E5 [Source:HGNC Symbol;Acc:HGNC:1711]
9777	TM9SF4	transmembrane 9 superfamily member 4 [Source:HGNC Symbol;Acc:HGNC:30797]
987	LRBA	LPS responsive beige-like anchor protein [Source:HGNC Symbol;Acc:HGNC:1742]
989	SEPTIN7	septin 7 [Source:HGNC Symbol;Acc:HGNC:1717]
9973	CCS	copper chaperone for superoxide dismutase [Source:HGNC Symbol;Acc:HGNC:1613]
