# Supplementary material for: Inflammation and epithelial–mesenchymal transition in a CFTR‐depleted human bronchial epithelial cell line revealed by proteomics and human organ‐on‐a‐chip
Source: FEBS J. 2025 Mar 3;292(19):5086–104. doi: 10.1111/febs.70050 (PMC12505456; doi:10.1111/febs.70050)
Supplement: Supplementary file 4 — Table S4. Complete list of upregulated proteins ‘Proteins in Overlap (k)’ in CFTR‐KO vs. WT cells (MsigDB results). [file FEBS-292-5086-s002.xlsx]

## Sheet: Table UP_KO_0.05
Supplementary table S4. Complete list of Upregulated DEPs “Proteins in Overlap (k)” in CFTR-KO vs WT cells (MsigDB results).
Overlap Results
Collection(s):	H
# overlaps shown:	21
# genesets in collections:	50
# genes in comparison (n):	162
# genes in universe (N):	42499
Gene Set Name	# Genes in Gene Set (K)	Description	# Genes in Overlap (k)	k/K	p-value	FDR q-value
HALLMARK_EPITHELIAL_MESENCHYMAL_TRANSITION	200	Genes defining epithelial-mesenchymal transition, as in wound healing, fibrosis and metastasis.	14	0.07	4.95e-14	1.24e-12
HALLMARK_MYC_TARGETS_V1	200	A subgroup of genes regulated by MYC - version 1 (v1).	14	0.07	4.95e-14	1.24e-12
HALLMARK_APICAL_JUNCTION	200	Genes encoding components of apical junction complex.	10	0.05	5.91e-09	7.38e-08
HALLMARK_OXIDATIVE_PHOSPHORYLATION	200	Genes encoding proteins involved in oxidative phosphorylation.	10	0.05	5.91e-09	7.38e-08
HALLMARK_UNFOLDED_PROTEIN_RESPONSE	113	Genes up-regulated during unfolded protein response, a cellular stress response related to the endoplasmic reticulum.	8	0.0708	1.37e-08	1.37e-07
HALLMARK_HYPOXIA	200	Genes up-regulated in response to low oxygen levels (hypoxia).	8	0.04	1.11e-06	9.26e-06
HALLMARK_E2F_TARGETS	200	Genes encoding cell cycle related targets of E2F transcription factors.	7	0.035	1.27e-05	7.92e-05
HALLMARK_TNFA_SIGNALING_VIA_NFKB	200	Genes regulated by NF-kB in response to TNF [GeneID=7124].	7	0.035	1.27e-05	7.92e-05
HALLMARK_PROTEIN_SECRETION	96	Genes involved in protein secretion pathway.	5	0.0521	3.5e-05	0.000194
HALLMARK_COMPLEMENT	200	Genes encoding components of the complement system, which is part of the innate immune system.	6	0.03	0.000125	0.000522
HALLMARK_ESTROGEN_RESPONSE_EARLY	200	Genes defining early response to estrogen.	6	0.03	0.000125	0.000522
HALLMARK_MTORC1_SIGNALING	200	Genes up-regulated through activation of mTORC1 complex.	6	0.03	0.000125	0.000522
HALLMARK_CHOLESTEROL_HOMEOSTASIS	74	Genes involved in cholesterol homeostasis.	4	0.0541	0.00019	0.000731
HALLMARK_IL2_STAT5_SIGNALING	199	Genes up-regulated by STAT5 in response to IL2 stimulation.	5	0.0251	0.00103	0.00352
HALLMARK_GLYCOLYSIS	200	Genes encoding proteins involved in glycolysis and gluconeogenesis.	5	0.025	0.00106	0.00352
HALLMARK_MYC_TARGETS_V2	58	A subgroup of genes regulated by MYC - version 2 (v2).	3	0.0517	0.00144	0.0045
HALLMARK_UV_RESPONSE_UP	158	Genes up-regulated in response to ultraviolet (UV) radiation.	4	0.0253	0.00323	0.00949
HALLMARK_ESTROGEN_RESPONSE_LATE	200	Genes defining late response to estrogen.	4	0.02	0.00739	0.0194
HALLMARK_INFLAMMATORY_RESPONSE	200	Genes defining inflammatory response.	4	0.02	0.00739	0.0194
HALLMARK_REACTIVE_OXYGEN_SPECIES_PATHWAY	49	Genes up-regulated by reactive oxigen species (ROS).	2	0.0408	0.0151	0.0378
HALLMARK_UV_RESPONSE_DN	144	Genes down-regulated in response to ultraviolet (UV) radiation.	3	0.0208	0.0179	0.0427
Gene/Gene Set Overlap Matrix
Entrez Gene Id	Gene Symbol	Gene Description	HALLMARK_EPITHELIAL_MESENCHYMAL_TRANSITION	HALLMARK_MYC_TARGETS_V1	HALLMARK_APICAL_JUNCTION	HALLMARK_OXIDATIVE_PHOSPHORYLATION	HALLMARK_UNFOLDED_PROTEIN_RESPONSE	HALLMARK_HYPOXIA	HALLMARK_E2F_TARGETS	HALLMARK_TNFA_SIGNALING_VIA_NFKB	HALLMARK_PROTEIN_SECRETION	HALLMARK_COMPLEMENT	HALLMARK_ESTROGEN_RESPONSE_EARLY	HALLMARK_MTORC1_SIGNALING	HALLMARK_CHOLESTEROL_HOMEOSTASIS	HALLMARK_IL2_STAT5_SIGNALING	HALLMARK_GLYCOLYSIS	HALLMARK_MYC_TARGETS_V2	HALLMARK_UV_RESPONSE_UP	HALLMARK_ESTROGEN_RESPONSE_LATE	HALLMARK_INFLAMMATORY_RESPONSE	HALLMARK_REACTIVE_OXYGEN_SPECIES_PATHWAY	HALLMARK_UV_RESPONSE_DN
3918	LAMC2	laminin subunit gamma 2 [Source:HGNC Symbol;Acc:HGNC:6493]	HALLMARK_EPITHELIAL_MESENCHYMAL_TRANSITION		HALLMARK_APICAL_JUNCTION															HALLMARK_ESTROGEN_RESPONSE_LATE
3673	ITGA2	integrin subunit alpha 2 [Source:HGNC Symbol;Acc:HGNC:6137]	HALLMARK_EPITHELIAL_MESENCHYMAL_TRANSITION		HALLMARK_APICAL_JUNCTION
3688	ITGB1	integrin subunit beta 1 [Source:HGNC Symbol;Acc:HGNC:6153]	HALLMARK_EPITHELIAL_MESENCHYMAL_TRANSITION		HALLMARK_APICAL_JUNCTION
3909	LAMA3	laminin subunit alpha 3 [Source:HGNC Symbol;Acc:HGNC:6483]	HALLMARK_EPITHELIAL_MESENCHYMAL_TRANSITION		HALLMARK_APICAL_JUNCTION
5329	PLAUR	plasminogen activator, urokinase receptor [Source:HGNC Symbol;Acc:HGNC:9053]	HALLMARK_EPITHELIAL_MESENCHYMAL_TRANSITION					HALLMARK_HYPOXIA		HALLMARK_TNFA_SIGNALING_VIA_NFKB		HALLMARK_COMPLEMENT			HALLMARK_CHOLESTEROL_HOMEOSTASIS						HALLMARK_INFLAMMATORY_RESPONSE
3491	CCN1	cellular communication network factor 1 [Source:HGNC Symbol;Acc:HGNC:2654]	HALLMARK_EPITHELIAL_MESENCHYMAL_TRANSITION					HALLMARK_HYPOXIA		HALLMARK_TNFA_SIGNALING_VIA_NFKB													HALLMARK_UV_RESPONSE_DN
3725	JUN	Jun proto-oncogene, AP-1 transcription factor subunit [Source:HGNC Symbol;Acc:HGNC:6204]	HALLMARK_EPITHELIAL_MESENCHYMAL_TRANSITION					HALLMARK_HYPOXIA		HALLMARK_TNFA_SIGNALING_VIA_NFKB
960	CD44	CD44 molecule (Indian blood group) [Source:HGNC Symbol;Acc:HGNC:1681]	HALLMARK_EPITHELIAL_MESENCHYMAL_TRANSITION							HALLMARK_TNFA_SIGNALING_VIA_NFKB			HALLMARK_ESTROGEN_RESPONSE_EARLY			HALLMARK_IL2_STAT5_SIGNALING	HALLMARK_GLYCOLYSIS			HALLMARK_ESTROGEN_RESPONSE_LATE
1284	COL4A2	collagen type IV alpha 2 chain [Source:HGNC Symbol;Acc:HGNC:2203]	HALLMARK_EPITHELIAL_MESENCHYMAL_TRANSITION									HALLMARK_COMPLEMENT
4907	NT5E	5'-nucleotidase ecto [Source:HGNC Symbol;Acc:HGNC:8021]	HALLMARK_EPITHELIAL_MESENCHYMAL_TRANSITION													HALLMARK_IL2_STAT5_SIGNALING	HALLMARK_GLYCOLYSIS
5817	PVR	PVR cell adhesion molecule [Source:HGNC Symbol;Acc:HGNC:9705]	HALLMARK_EPITHELIAL_MESENCHYMAL_TRANSITION																		HALLMARK_INFLAMMATORY_RESPONSE
3915	LAMC1	laminin subunit gamma 1 [Source:HGNC Symbol;Acc:HGNC:6492]	HALLMARK_EPITHELIAL_MESENCHYMAL_TRANSITION																				HALLMARK_UV_RESPONSE_DN
5479	PPIB	peptidylprolyl isomerase B [Source:HGNC Symbol;Acc:HGNC:9255]	HALLMARK_EPITHELIAL_MESENCHYMAL_TRANSITION
800	CALD1	caldesmon 1 [Source:HGNC Symbol;Acc:HGNC:1441]	HALLMARK_EPITHELIAL_MESENCHYMAL_TRANSITION
7416	VDAC1	voltage dependent anion channel 1 [Source:HGNC Symbol;Acc:HGNC:12669]		HALLMARK_MYC_TARGETS_V1		HALLMARK_OXIDATIVE_PHOSPHORYLATION
10549	PRDX4	peroxiredoxin 4 [Source:HGNC Symbol;Acc:HGNC:17169]		HALLMARK_MYC_TARGETS_V1					HALLMARK_E2F_TARGETS													HALLMARK_REACTIVE_OXYGEN_SPECIES_PATHWAY
10492	SYNCRIP	synaptotagmin binding cytoplasmic RNA interacting protein [Source:HGNC Symbol;Acc:HGNC:16918]		HALLMARK_MYC_TARGETS_V1					HALLMARK_E2F_TARGETS
3329	HSPD1	heat shock protein family D (Hsp60) member 1 [Source:HGNC Symbol;Acc:HGNC:5261]		HALLMARK_MYC_TARGETS_V1										HALLMARK_MTORC1_SIGNALING				HALLMARK_MYC_TARGETS_V2
821	CANX	calnexin [Source:HGNC Symbol;Acc:HGNC:1473]		HALLMARK_MYC_TARGETS_V1										HALLMARK_MTORC1_SIGNALING
5245	PHB1	prohibitin 1 [Source:HGNC Symbol;Acc:HGNC:8912]		HALLMARK_MYC_TARGETS_V1														HALLMARK_MYC_TARGETS_V2
9188	DDX21	DExD-box helicase 21 [Source:HGNC Symbol;Acc:HGNC:2744]		HALLMARK_MYC_TARGETS_V1															HALLMARK_UV_RESPONSE_UP
2091	FBL	fibrillarin [Source:HGNC Symbol;Acc:HGNC:3599]		HALLMARK_MYC_TARGETS_V1
3183	HNRNPC	heterogeneous nuclear ribonucleoprotein C [Source:HGNC Symbol;Acc:HGNC:5035]		HALLMARK_MYC_TARGETS_V1
6204	RPS10	ribosomal protein S10 [Source:HGNC Symbol;Acc:HGNC:10383]		HALLMARK_MYC_TARGETS_V1
6627	SNRPA1	small nuclear ribonucleoprotein polypeptide A' [Source:HGNC Symbol;Acc:HGNC:11152]		HALLMARK_MYC_TARGETS_V1
6637	SNRPG	small nuclear ribonucleoprotein polypeptide G [Source:HGNC Symbol;Acc:HGNC:11163]		HALLMARK_MYC_TARGETS_V1
6742	SSBP1	single stranded DNA binding protein 1 [Source:HGNC Symbol;Acc:HGNC:11317]		HALLMARK_MYC_TARGETS_V1
708	C1QBP	complement C1q binding protein [Source:HGNC Symbol;Acc:HGNC:1243]		HALLMARK_MYC_TARGETS_V1
1956	EGFR	epidermal growth factor receptor [Source:HGNC Symbol;Acc:HGNC:3236]			HALLMARK_APICAL_JUNCTION			HALLMARK_HYPOXIA			HALLMARK_PROTEIN_SECRETION						HALLMARK_GLYCOLYSIS
3914	LAMB3	laminin subunit beta 3 [Source:HGNC Symbol;Acc:HGNC:6490]			HALLMARK_APICAL_JUNCTION					HALLMARK_TNFA_SIGNALING_VIA_NFKB
71	ACTG1	actin gamma 1 [Source:HGNC Symbol;Acc:HGNC:144]			HALLMARK_APICAL_JUNCTION										HALLMARK_CHOLESTEROL_HOMEOSTASIS
2037	EPB41L2	erythrocyte membrane protein band 4.1 like 2 [Source:HGNC Symbol;Acc:HGNC:3379]			HALLMARK_APICAL_JUNCTION
1001	CDH3	cadherin 3 [Source:HGNC Symbol;Acc:HGNC:1762]			HALLMARK_APICAL_JUNCTION
8189	SYMPK	symplekin scaffold protein [Source:HGNC Symbol;Acc:HGNC:22935]			HALLMARK_APICAL_JUNCTION
3313	HSPA9	heat shock protein family A (Hsp70) member 9 [Source:HGNC Symbol;Acc:HGNC:5244]				HALLMARK_OXIDATIVE_PHOSPHORYLATION	HALLMARK_UNFOLDED_PROTEIN_RESPONSE							HALLMARK_MTORC1_SIGNALING
80273	GRPEL1	GrpE like 1, mitochondrial [Source:HGNC Symbol;Acc:HGNC:19696]				HALLMARK_OXIDATIVE_PHOSPHORYLATION													HALLMARK_UV_RESPONSE_UP
10449	ACAA2	acetyl-CoA acyltransferase 2 [Source:HGNC Symbol;Acc:HGNC:83]				HALLMARK_OXIDATIVE_PHOSPHORYLATION
1743	DLST	dihydrolipoamide S-succinyltransferase [Source:HGNC Symbol;Acc:HGNC:2911]				HALLMARK_OXIDATIVE_PHOSPHORYLATION
10632	ATP5MG	ATP synthase membrane subunit g [Source:HGNC Symbol;Acc:HGNC:14247]				HALLMARK_OXIDATIVE_PHOSPHORYLATION
522	ATP5PF	ATP synthase peripheral stalk subunit F6 [Source:HGNC Symbol;Acc:HGNC:847]				HALLMARK_OXIDATIVE_PHOSPHORYLATION
56993	TOMM22	translocase of outer mitochondrial membrane 22 [Source:HGNC Symbol;Acc:HGNC:18002]				HALLMARK_OXIDATIVE_PHOSPHORYLATION
65003	MRPL11	mitochondrial ribosomal protein L11 [Source:HGNC Symbol;Acc:HGNC:14042]				HALLMARK_OXIDATIVE_PHOSPHORYLATION
92609	TIMM50	translocase of inner mitochondrial membrane 50 [Source:HGNC Symbol;Acc:HGNC:23656]				HALLMARK_OXIDATIVE_PHOSPHORYLATION
3309	HSPA5	heat shock protein family A (Hsp70) member 5 [Source:HGNC Symbol;Acc:HGNC:5238]					HALLMARK_UNFOLDED_PROTEIN_RESPONSE	HALLMARK_HYPOXIA				HALLMARK_COMPLEMENT		HALLMARK_MTORC1_SIGNALING			HALLMARK_GLYCOLYSIS
10797	MTHFD2	methylenetetrahydrofolate dehydrogenase (NADP+ dependent) 2, methenyltetrahydrofolate cyclohydrolase [Source:HGNC Symbol;Acc:HGNC:7434]					HALLMARK_UNFOLDED_PROTEIN_RESPONSE		HALLMARK_E2F_TARGETS					HALLMARK_MTORC1_SIGNALING
1051	CEBPB	CCAAT enhancer binding protein beta [Source:HGNC Symbol;Acc:HGNC:1834]					HALLMARK_UNFOLDED_PROTEIN_RESPONSE			HALLMARK_TNFA_SIGNALING_VIA_NFKB		HALLMARK_COMPLEMENT
58477	SRPRB	SRP receptor subunit beta [Source:HGNC Symbol;Acc:HGNC:24085]					HALLMARK_UNFOLDED_PROTEIN_RESPONSE
10525	HYOU1	hypoxia up-regulated 1 [Source:HGNC Symbol;Acc:HGNC:16931]					HALLMARK_UNFOLDED_PROTEIN_RESPONSE
51013	EXOSC1	exosome component 1 [Source:HGNC Symbol;Acc:HGNC:17286]					HALLMARK_UNFOLDED_PROTEIN_RESPONSE
6208	RPS14	ribosomal protein S14 [Source:HGNC Symbol;Acc:HGNC:10387]					HALLMARK_UNFOLDED_PROTEIN_RESPONSE
2152	F3	coagulation factor III, tissue factor [Source:HGNC Symbol;Acc:HGNC:3541]						HALLMARK_HYPOXIA		HALLMARK_TNFA_SIGNALING_VIA_NFKB		HALLMARK_COMPLEMENT									HALLMARK_INFLAMMATORY_RESPONSE		HALLMARK_UV_RESPONSE_DN
8974	P4HA2	prolyl 4-hydroxylase subunit alpha 2 [Source:HGNC Symbol;Acc:HGNC:8547]						HALLMARK_HYPOXIA									HALLMARK_GLYCOLYSIS
112464	CAVIN3	caveolae associated protein 3 [Source:HGNC Symbol;Acc:HGNC:9400]						HALLMARK_HYPOXIA
4288	MKI67	marker of proliferation Ki-67 [Source:HGNC Symbol;Acc:HGNC:7107]							HALLMARK_E2F_TARGETS
11340	EXOSC8	exosome component 8 [Source:HGNC Symbol;Acc:HGNC:17035]							HALLMARK_E2F_TARGETS
5411	PNN	pinin, desmosome associated protein [Source:HGNC Symbol;Acc:HGNC:9162]							HALLMARK_E2F_TARGETS
84844	PHF5A	PHD finger protein 5A [Source:HGNC Symbol;Acc:HGNC:18000]							HALLMARK_E2F_TARGETS
1075	CTSC	cathepsin C [Source:HGNC Symbol;Acc:HGNC:2528]									HALLMARK_PROTEIN_SECRETION	HALLMARK_COMPLEMENT		HALLMARK_MTORC1_SIGNALING
3875	KRT18	keratin 18 [Source:HGNC Symbol;Acc:HGNC:6430]									HALLMARK_PROTEIN_SECRETION		HALLMARK_ESTROGEN_RESPONSE_EARLY
23673	STX12	syntaxin 12 [Source:HGNC Symbol;Acc:HGNC:11430]									HALLMARK_PROTEIN_SECRETION
9522	SCAMP1	secretory carrier membrane protein 1 [Source:HGNC Symbol;Acc:HGNC:10563]									HALLMARK_PROTEIN_SECRETION
2222	FDFT1	farnesyl-diphosphate farnesyltransferase 1 [Source:HGNC Symbol;Acc:HGNC:3629]											HALLMARK_ESTROGEN_RESPONSE_EARLY		HALLMARK_CHOLESTEROL_HOMEOSTASIS					HALLMARK_ESTROGEN_RESPONSE_LATE
23052	ENDOD1	endonuclease domain containing 1 [Source:HGNC Symbol;Acc:HGNC:29129]											HALLMARK_ESTROGEN_RESPONSE_EARLY
3898	LAD1	ladinin 1 [Source:HGNC Symbol;Acc:HGNC:6472]											HALLMARK_ESTROGEN_RESPONSE_EARLY
5420	PODXL	podocalyxin like [Source:HGNC Symbol;Acc:HGNC:9171]											HALLMARK_ESTROGEN_RESPONSE_EARLY
23474	ETHE1	ETHE1 persulfide dioxygenase [Source:HGNC Symbol;Acc:HGNC:23287]													HALLMARK_CHOLESTEROL_HOMEOSTASIS
4839	NOP2	NOP2 nucleolar protein [Source:HGNC Symbol;Acc:HGNC:7867]														HALLMARK_IL2_STAT5_SIGNALING		HALLMARK_MYC_TARGETS_V2
10970	CKAP4	cytoskeleton associated protein 4 [Source:HGNC Symbol;Acc:HGNC:16991]														HALLMARK_IL2_STAT5_SIGNALING
64866	CDCP1	CUB domain containing protein 1 [Source:HGNC Symbol;Acc:HGNC:24357]														HALLMARK_IL2_STAT5_SIGNALING
2744	GLS	glutaminase [Source:HGNC Symbol;Acc:HGNC:4331]																	HALLMARK_UV_RESPONSE_UP
988	CDC5L	cell division cycle 5 like [Source:HGNC Symbol;Acc:HGNC:1743]																	HALLMARK_UV_RESPONSE_UP
51599	LSR	lipolysis stimulated lipoprotein receptor [Source:HGNC Symbol;Acc:HGNC:29572]																		HALLMARK_ESTROGEN_RESPONSE_LATE
558	AXL	AXL receptor tyrosine kinase [Source:HGNC Symbol;Acc:HGNC:905]																			HALLMARK_INFLAMMATORY_RESPONSE
3163	HMOX2	heme oxygenase 2 [Source:HGNC Symbol;Acc:HGNC:5014]																				HALLMARK_REACTIVE_OXYGEN_SPECIES_PATHWAY
131076	MIX23	mitochondrial matrix import factor 23 [Source:HGNC Symbol;Acc:HGNC:31136]
140735	DYNLL2	dynein light chain LC8-type 2 [Source:HGNC Symbol;Acc:HGNC:24596]
54443	ANLN	anillin, actin binding protein [Source:HGNC Symbol;Acc:HGNC:14082]
6342	SCP2	sterol carrier protein 2 [Source:HGNC Symbol;Acc:HGNC:10606]
10432	RBM14	RNA binding motif protein 14 [Source:HGNC Symbol;Acc:HGNC:14219]
1969	EPHA2	EPH receptor A2 [Source:HGNC Symbol;Acc:HGNC:3386]
3006	H1-2	H1.2 linker histone, cluster member [Source:HGNC Symbol;Acc:HGNC:4716]
54407	SLC38A2	solute carrier family 38 member 2 [Source:HGNC Symbol;Acc:HGNC:13448]
100506658	OCLN	occludin [Source:HGNC Symbol;Acc:HGNC:8104]
10424	PGRMC2	progesterone receptor membrane component 2 [Source:HGNC Symbol;Acc:HGNC:16089]
10607	TBL3	transducin beta like 3 [Source:HGNC Symbol;Acc:HGNC:11587]
10845	CLPX	caseinolytic mitochondrial matrix peptidase chaperone subunit X [Source:HGNC Symbol;Acc:HGNC:2088]
10960	LMAN2	lectin, mannose binding 2 [Source:HGNC Symbol;Acc:HGNC:16986]
10969	EBNA1BP2	EBNA1 binding protein 2 [Source:HGNC Symbol;Acc:HGNC:15531]
11231	SEC63	SEC63 homolog, protein translocation regulator [Source:HGNC Symbol;Acc:HGNC:21082]
11261	CHP1	calcineurin like EF-hand protein 1 [Source:HGNC Symbol;Acc:HGNC:17433]
116540	MRPL53	mitochondrial ribosomal protein L53 [Source:HGNC Symbol;Acc:HGNC:16684]
126353	MISP	mitotic spindle positioning [Source:HGNC Symbol;Acc:HGNC:27000]
140576	S100A16	S100 calcium binding protein A16 [Source:HGNC Symbol;Acc:HGNC:20441]
1525	CXADR	CXADR Ig-like cell adhesion molecule [Source:HGNC Symbol;Acc:HGNC:2559]
161176	SYNE3	spectrin repeat containing nuclear envelope family member 3 [Source:HGNC Symbol;Acc:HGNC:19861]
1627	DBN1	drebrin 1 [Source:HGNC Symbol;Acc:HGNC:2695]
1889	ECE1	endothelin converting enzyme 1 [Source:HGNC Symbol;Acc:HGNC:3146]
23071	ERP44	endoplasmic reticulum protein 44 [Source:HGNC Symbol;Acc:HGNC:18311]
23184	MESD	mesoderm development LRP chaperone [Source:HGNC Symbol;Acc:HGNC:13520]
23212	RRS1	ribosome biogenesis regulator 1 homolog [Source:HGNC Symbol;Acc:HGNC:17083]
23246	BOP1	BOP1 ribosomal biogenesis factor [Source:HGNC Symbol;Acc:HGNC:15519]
25921	ZDHHC5	zinc finger DHHC-type palmitoyltransferase 5 [Source:HGNC Symbol;Acc:HGNC:18472]
26003	GORASP2	golgi reassembly stacking protein 2 [Source:HGNC Symbol;Acc:HGNC:17500]
27248	ERLEC1	endoplasmic reticulum lectin 1 [Source:HGNC Symbol;Acc:HGNC:25222]
27316	RBMX	RNA binding motif protein X-linked [Source:HGNC Symbol;Acc:HGNC:9910]
284695	ZNF326	zinc finger protein 326 [Source:HGNC Symbol;Acc:HGNC:14104]
286077	FAM83H	family with sequence similarity 83 member H [Source:HGNC Symbol;Acc:HGNC:24797]
2926	GRSF1	G-rich RNA sequence binding factor 1 [Source:HGNC Symbol;Acc:HGNC:4610]
29880	ALG5	ALG5 dolichyl-phosphate beta-glucosyltransferase [Source:HGNC Symbol;Acc:HGNC:20266]
3187	HNRNPH1	heterogeneous nuclear ribonucleoprotein H1 [Source:HGNC Symbol;Acc:HGNC:5041]
3694	ITGB6	integrin subunit beta 6 [Source:HGNC Symbol;Acc:HGNC:6161]
3895	KTN1	kinectin 1 [Source:HGNC Symbol;Acc:HGNC:6467]
3954	LETM1	leucine zipper and EF-hand containing transmembrane protein 1 [Source:HGNC Symbol;Acc:HGNC:6556]
4070	TACSTD2	tumor associated calcium signal transducer 2 [Source:HGNC Symbol;Acc:HGNC:11530]
4241	MELTF	melanotransferrin [Source:HGNC Symbol;Acc:HGNC:7037]
4430	MYO1B	myosin IB [Source:HGNC Symbol;Acc:HGNC:7596]
4809	SNU13	small nuclear ribonucleoprotein 13 [Source:HGNC Symbol;Acc:HGNC:7819]
4841	NONO	non-POU domain containing octamer binding [Source:HGNC Symbol;Acc:HGNC:7871]
50809	HP1BP3	heterochromatin protein 1 binding protein 3 [Source:HGNC Symbol;Acc:HGNC:24973]
51204	TACO1	translational activator of cytochrome c oxidase I [Source:HGNC Symbol;Acc:HGNC:24316]
51726	DNAJB11	DnaJ heat shock protein family (Hsp40) member B11 [Source:HGNC Symbol;Acc:HGNC:14889]
54865	GPATCH4	G-patch domain containing 4 (gene/pseudogene) [Source:HGNC Symbol;Acc:HGNC:25982]
54927	CHCHD3	coiled-coil-helix-coiled-coil-helix domain containing 3 [Source:HGNC Symbol;Acc:HGNC:21906]
55379	LRRC59	leucine rich repeat containing 59 [Source:HGNC Symbol;Acc:HGNC:28817]
55759	WDR12	WD repeat domain 12 [Source:HGNC Symbol;Acc:HGNC:14098]
56647	BCCIP	BRCA2 and CDKN1A interacting protein [Source:HGNC Symbol;Acc:HGNC:978]
56851	EMC7	ER membrane protein complex subunit 7 [Source:HGNC Symbol;Acc:HGNC:24301]
57142	RTN4	reticulon 4 [Source:HGNC Symbol;Acc:HGNC:14085]
5738	PTGFRN	prostaglandin F2 receptor inhibitor [Source:HGNC Symbol;Acc:HGNC:9601]
57418	WDR18	WD repeat domain 18 [Source:HGNC Symbol;Acc:HGNC:17956]
57727	NCOA5	nuclear receptor coactivator 5 [Source:HGNC Symbol;Acc:HGNC:15909]
5878	RAB5C	RAB5C, member RAS oncogene family [Source:HGNC Symbol;Acc:HGNC:9785]
6136	RPL12	ribosomal protein L12 [Source:HGNC Symbol;Acc:HGNC:10302]
6182	MRPL12	mitochondrial ribosomal protein L12 [Source:HGNC Symbol;Acc:HGNC:10378]
6224	RPS20	ribosomal protein S20 [Source:HGNC Symbol;Acc:HGNC:10405]
6233	RPS27A	ribosomal protein S27a [Source:HGNC Symbol;Acc:HGNC:10417]
64783	RBM15	RNA binding motif protein 15 [Source:HGNC Symbol;Acc:HGNC:14959]
64928	MRPL14	mitochondrial ribosomal protein L14 [Source:HGNC Symbol;Acc:HGNC:14279]
65992	DDRGK1	DDRGK domain containing 1 [Source:HGNC Symbol;Acc:HGNC:16110]
6646	SOAT1	sterol O-acyltransferase 1 [Source:HGNC Symbol;Acc:HGNC:11177]
6744	ITPRID2	ITPR interacting domain containing 2 [Source:HGNC Symbol;Acc:HGNC:11319]
7019	TFAM	transcription factor A, mitochondrial [Source:HGNC Symbol;Acc:HGNC:11741]
7348	UPK1B	uroplakin 1B [Source:HGNC Symbol;Acc:HGNC:12578]
740	MRPL49	mitochondrial ribosomal protein L49 [Source:HGNC Symbol;Acc:HGNC:1176]
7542	ZFPL1	zinc finger protein like 1 [Source:HGNC Symbol;Acc:HGNC:12868]
7873	MANF	mesencephalic astrocyte derived neurotrophic factor [Source:HGNC Symbol;Acc:HGNC:15461]
79174	CRELD2	cysteine rich with EGF like domains 2 [Source:HGNC Symbol;Acc:HGNC:28150]
8241	RBM10	RNA binding motif protein 10 [Source:HGNC Symbol;Acc:HGNC:9896]
8340	H2BC13	H2B clustered histone 13 [Source:HGNC Symbol;Acc:HGNC:4748]
83440	ADPGK	ADP dependent glucokinase [Source:HGNC Symbol;Acc:HGNC:25250]
8349	H2BC21	H2B clustered histone 21 [Source:HGNC Symbol;Acc:HGNC:4760]
8359	H4C1	H4 clustered histone 1 [Source:HGNC Symbol;Acc:HGNC:4781]
83858	ATAD3B	ATPase family AAA domain containing 3B [Source:HGNC Symbol;Acc:HGNC:24007]
8467	SMARCA5	SWI/SNF related, matrix associated, actin dependent regulator of chromatin, subfamily a, member 5 [Source:HGNC Symbol;Acc:HGNC:11101]
8683	SRSF9	serine and arginine rich splicing factor 9 [Source:HGNC Symbol;Acc:HGNC:10791]
9118	INA	internexin neuronal intermediate filament protein alpha [Source:HGNC Symbol;Acc:HGNC:6057]
9217	VAPB	VAMP associated protein B and C [Source:HGNC Symbol;Acc:HGNC:12649]
92259	MRPS36	mitochondrial ribosomal protein S36 [Source:HGNC Symbol;Acc:HGNC:16631]
93185	IGSF8	immunoglobulin superfamily member 8 [Source:HGNC Symbol;Acc:HGNC:17813]
9403	SELENOF	selenoprotein F [Source:HGNC Symbol;Acc:HGNC:17705]
9584	RBM39	RNA binding motif protein 39 [Source:HGNC Symbol;Acc:HGNC:15923]
9939	RBM8A	RNA binding motif protein 8A [Source:HGNC Symbol;Acc:HGNC:9905]
