# Supplementary material for: Inflammation and epithelial–mesenchymal transition in a CFTR‐depleted human bronchial epithelial cell line revealed by proteomics and human organ‐on‐a‐chip
Source: FEBS J. 2025 Mar 3;292(19):5086–104. doi: 10.1111/febs.70050 (PMC12505456; doi:10.1111/febs.70050)
Supplement: Supplementary file 5 — Table S5. Analysis of differential expressed proteins using UniProt Key Words (UP KW) linked to Biological Processes in the DAVID database. [file FEBS-292-5086-s004.xlsx]

## Sheet: DAVID_UP_KW_BIOLOGICAL_PROCESS
Supplementary table S5. The analysis of Differential expressed proteins using UniProt Key Words (UP-KW) linked to Biological Processes in DAVID database.
Category	Term	Count	%	PValue	FDR
UP_KW_BIOLOGICAL_PROCESS	KW-0945~Host-virus interaction	69	12.8253	3.13135e-18	3.25661e-16
UP_KW_BIOLOGICAL_PROCESS	KW-0132~Cell division	34	6.3197	1.23089e-06	5.04687e-05
UP_KW_BIOLOGICAL_PROCESS	KW-0508~mRNA splicing	28	5.20446	1.45583e-06	5.04687e-05
UP_KW_BIOLOGICAL_PROCESS	KW-0653~Protein transport	44	8.17844	2.69963e-06	7.01905e-05
UP_KW_BIOLOGICAL_PROCESS	KW-0131~Cell cycle	45	8.36431	5.29197e-06	0.000110073
UP_KW_BIOLOGICAL_PROCESS	KW-0507~mRNA processing	30	5.57621	2.14666e-05	0.000372088
UP_KW_BIOLOGICAL_PROCESS	KW-0498~Mitosis	24	4.46097	4.42738e-05	0.000657783
UP_KW_BIOLOGICAL_PROCESS	KW-0324~Glycolysis	8	1.48699	0.000131306	0.00170697
UP_KW_BIOLOGICAL_PROCESS	KW-0931~ER-Golgi transport	12	2.23048	0.00029695	0.00343142
UP_KW_BIOLOGICAL_PROCESS	KW-0346~Stress response	11	2.04461	0.00294287	0.0306059
UP_KW_BIOLOGICAL_PROCESS	KW-0130~Cell adhesion	27	5.01859	0.00679095	0.0642053
UP_KW_BIOLOGICAL_PROCESS	KW-0660~Purine salvage	3	0.557621	0.00927275	0.0803638
UP_KW_BIOLOGICAL_PROCESS	KW-0226~DNA condensation	4	0.743494	0.0106114	0.0848912
UP_KW_BIOLOGICAL_PROCESS	KW-0509~mRNA transport	10	1.85874	0.011471	0.0852133
UP_KW_BIOLOGICAL_PROCESS	KW-0811~Translocation	8	1.48699	0.0231384	0.160426
UP_KW_BIOLOGICAL_PROCESS	KW-0235~DNA replication	8	1.48699	0.0315316	0.204955
UP_KW_BIOLOGICAL_PROCESS	KW-0698~rRNA processing	8	1.48699	0.0399201	0.244217
UP_KW_BIOLOGICAL_PROCESS	KW-0813~Transport	81	15.0558	0.0431575	0.249354
UP_KW_BIOLOGICAL_PROCESS	KW-0648~Protein biosynthesis	10	1.85874	0.0618575	0.338588
Host-virus interaction	Cell division	mRNA splicing	Protein transport	Cell cycle	mRNA processing	Mitosis	Glycolysis	ER-Golgi transport	Stress response	Cell adhesion	Purine salvage	DNA condensation	mRNA transport	Translocation	DNA replication	rRNA processing	Transport	Protein biosynthesis
ITGB1	DCTN1	RBM8A	STX12	MCM7	RBM8A	DCTN1	PKM	COPB2	HSPA9	ITGB1	PNP	NCAPG	RANBP2	RANBP2	MCM7	FBL	CLIC4	EIF5
YWHAE	CLTC	SNU13	COPB2	DCTN1	SNU13	SEPTIN2	HOOK1	TFG	HSP90AB2P	PXN	ADK	SMC4	XPO1	NUP133	LIG1	BOP1	CSE1L	EIF3K
PHB1	NCAPG	IWS1	RAB5B	CLTC	IWS1	CLTC	ADPGK	SAR1A	ERP44	LAMA3	HPRT1	NCAPH	NUP133	NUP210	MCM3	WDR18	ZDHHC5	GFM2
UBXN1	CLTA	PNN	RAB5C	BCCIP	PNN	NCAPG	PGAM1	COPB1	HSP90AB1	LAMC2		SMC2	RBM8A	NUP62	MCM4	NOP2	HDLBP	EIF3I
YWHAB	KIF11	SYNCRIP	SAR1A	NCAPG	SYNCRIP	CLTA	PGK1	USO1	HSPA6	LAMC1			NUP210	TIMM44	MCM5	EXOSC8	SLC2A3	EEF1A2
HSPB1	SMC3	PUF60	CSE1L	CLTA	PUF60	KIF11	ALDOA	TMED2	HSPB1	KLC1			NUP62	NUP58	SSBP1	DDX21	TOMM22	EIF3G
PVR	SMC4	PPP4R2	COPB1	KIF11	PPP4R2	SMC3	ENO2	COPG1	HYOU1	PVR			THOC7	TIMM50	MCM6	WDR12	WASHC2A	EIF3E
ICAM1	TRIOBP	C1QBP	USO1	MKI67	C1QBP	SMC4	GAPDH	ZFPL1	HSPA2	LPP			NUP58	TOMM22	MCM2	EXOSC1	LASP1	EIF3F
SYNCRIP	SEPTIN11	ZNF326	NAPG	SMC3	SYMPK	NCAPH		COPZ1	HSPA1B	ICAM1			IWS1				XPO1	EEF2
CHCHD3	NCAPH	RBM10	TIMM50	SMC4	ZNF326	TRIOBP		COPE	HSPD1	CDH3			AGFG1				SCP2	TARS1
XPO1	SMC2	RBM39	TOMM22	TRIOBP	RBM10	WAPL		NAPG	MANF	ADGRE5							TFG
PPP2R1A	EPB41L2	NONO	WASHC2A	SEPTIN11	RBM39	SEPTIN7		ARCN1		PODXL							AP1G1
C1QBP	MISP	CDC5L	SNX1	NCAPH	NONO	SMC2				SYMPK							NUP62
NUP62	RAE1	SCAF1	XPO1	SMC2	CDC5L	CD2AP				ITGB6							TMED2
KPNA4	PDCD6IP	THOC7	SNX2	PPP6C	SCAF1	DYNC1LI1				CCN1							UQCRFS1
VPS35	LIG1	PHF5A	AP1G1	EPB41L2	THOC7	ANLN				CADM4							CHP1
NBN	SEPTIN2	HNRNPH1	LMAN2	NBN	PHF5A	STAG2				CXADR							KPNA4
ITGB6	CDC5L	PRPF3	NUP62	MISP	HNRNPH1	EPB41L2				LAMB3							VPS35
TNPO1	SEPTIN6	CLNS1A	TMED2	RAE1	PRPF3	CDK1				ITGA2							CLCC1
RBM15	ANXA11	SRSF2	CHP1	PDCD6IP	CLNS1A	MAPRE1				L1CAM							TNPO1
PDCD6IP	ATAD3B	SNRPG	KPNA4	LIG1	SRSF2	RAE1				AFDN							ZFPL1
CXADR	SEPTIN9	STRAP	VPS35	SEPTIN2	SNRPG	MISP				BCAM							CLIC1
ITGA2	WAPL	SNRPA1	TNPO1	CDC5L	STRAP	ANAPC1				MYH9							AGFG1
RPSA	SEPTIN7	SNRPF	RAB11FIP5	SEPTIN6	SNRPA1	MAD1L1				CD47							SEC63
SCRIB	CD2AP	HNRNPC	SEC63	ANXA11	SNRPF					CD44							TMED4
DYNLL1	DYNC1LI1	RBMX	TMED4	ATAD3B	HNRNPC					VCL							ATP6V1G1
YWHAZ	ANLN	SNRPA	RANBP2	SEPTIN9	GRSF1					EPHA2							PDCD6IP
CD2AP	STAG2	SRSF9	ARFGEF2	WAPL	RBMX												DBNL
HCFC1	CDC37		PDCD6IP	SEPTIN7	SNRPA												NUP210
DDB1	CDK1		NUP133	HCFC1	SRSF9												NUP133
DYNC1LI1	MCM5		NUP210	CD2AP													ACTN4
PSMA3	MAPRE1		TIMM44	DYNC1LI1													SCAMP1
CANX	ANAPC1		ACTN4	ANLN													DYNLL1
CHMP4B	MAD1L1		SCAMP1	KRT18													DYNLL2
VDAC1			COPZ1	STAG2													THOC7
SLC25A5			ARCN1	CDC37													COPZ1
TLN1			EHD1	MCM3													DYNC1LI1
IL6ST			VAMP7	CDK1													CLIP1
KPNB1			HOOK1	MCM4													VAMP7
EPHA2			CHMP4B	MCM5													CHMP4B
DYNC1I2			COPG1	MCM6													PLIN3
STAU1			NUP58	MAPRE1													VDAC1
COPB1			COPE	ANAPC1													SLC25A5
KLC1			KPNB1	MAD1L1													SLC25A11
EGFR				MCM2													NUP58
PSMA7																	KPNB1
HSPD1																	ATP6V1A
PSMB1																	COPB2
TP53BP1																	DYNC1I2
RAE1																	STX12
WASF2																	RAB5B
PAK2																	VCP
CD55																	RAB5C
RTRAF																	RBM8A
RAB11FIP5																	SAR1A
HSPA5																	DCTN1
STAT3																	COPB1
SMARCA5																	USO1
SEPTIN6																	NAPG
NMI																	IWS1
WAPL																	TIMM50
PSMB8																	BAG6
COPS6																	SNX1
KRT18																	SNX2
VAPB																	LMAN2
AXL																	EPB41L2
CDK1																	SLC38A2
BAX																	ATP5MG
HSPA1B																	RAE1
																	RAB11FIP5,
																	RANBP2,
																	ATP5PF,
																	ARFGEF2,
																	TIMM44,
																	ARCN1,
																	EHD1,
																	LETM1,
																	HOOK1,
																	MELTF,
																	COPG1,
																	COPE
